# Supplementary material for: The structure of the bacterial iron–catecholate transporter Fiu suggests that it imports substrates via a two-step mechanism
Source: J Biol Chem. 2019 Nov 11;294(51):19523–34. doi: 10.1074/jbc.RA119.011018 (PMC6926462; doi:10.1074/jbc.RA119.011018)
Supplement: Supporting Information [file supp_RA119.011018_155766_2_supp_424707_q0wyww.zip]

Archive with 6 entries (6 files):
- DHB_Dock_Run1.pdb
- DHB_Dock_Run2.pdb
- Fiu_DHB.mtz
- Fiu_DHB.pdb.pdb
- Fiu_DHB_refine.mtz
- Fiu_Dock_Receptor.pdb
