# Supplementary material for: The structure of the bacterial iron–catecholate transporter Fiu suggests that it imports substrates via a two-step mechanism
Source: J Biol Chem. 2019 Nov 11;294(51):19523–34. doi: 10.1074/jbc.RA119.011018 (PMC6926462; doi:10.1074/jbc.RA119.011018)
Supplement: Supporting Information [file supp_RA119.011018_155766_2_supp_424707_q0wyww.zip › DHB_Dock_Run1.pdb]

MODEL 1
REMARK VINA RESULT:     -10.6      0.000      0.000
REMARK  3 active torsions:
REMARK  status: ('A' for Active; 'I' for Inactive)
REMARK    1  A    between atoms: C18_11  and  C21_12 
REMARK    2  A    between atoms: C6_20  and  O6_21 
REMARK    3  A    between atoms: C18_43  and  C21_44 
ROOT
HETATM    1 FE   FE  A 179      77.082 -50.284  90.651  1.00 33.80     0.000 Fe
HETATM    2  C3  DBH A 180      76.783 -51.363  93.288  1.00 38.72     0.004 A 
HETATM    3  O3  DBH A 180      76.587 -50.124  92.748  1.00 37.25     0.000 OA
HETATM    4  C6  DBH A 180      77.543 -52.382  92.541  1.00 39.40    -0.013 A 
HETATM    5  O6  DBH A 180      78.050 -52.030  91.331  1.00 38.59     0.000 OA
HETATM    6  C9  DBH A 180      77.731 -53.659  93.094  1.00 40.46    -0.071 A 
HETATM    7  C12 DBH A 180      77.183 -53.990  94.350  1.00 41.84    -0.081 A 
HETATM    8  C15 DBH A 180      76.439 -53.051  95.097  1.00 41.92    -0.066 A 
HETATM    9  C18 DBH A 180      76.228 -51.746  94.616  1.00 41.18     0.052 A 
HETATM   10  H9  DBH A 180      78.304 -54.397  92.552  1.00  0.00     0.084 H 
HETATM   11  H12 DBH A 180      77.335 -54.982  94.750  1.00  0.00     0.083 H 
HETATM   12  H15 DBH A 180      76.025 -53.340  96.051  1.00  0.00     0.085 H 
HETATM   13  H3  DBH A 180      77.157 -49.489  93.187  1.00  0.00     0.000 HD
HETATM   14  H6  DBH A 180      78.992 -51.863  91.416  1.00  0.00     0.000 HD
HETATM   15  C3  DBH A 181      74.550 -50.559  89.399  1.00 32.92     0.027 A 
HETATM   16  O3  DBH A 181      75.626 -51.071  90.083  1.00 33.99     0.000 OA
HETATM   17  C6  DBH A 181      73.640 -51.472  88.668  1.00 33.47     0.077 A 
HETATM   18  C9  DBH A 181      72.533 -50.948  87.984  1.00 33.72    -0.050 A 
HETATM   19  O9  DBH A 181      76.248 -48.404  90.488  1.00 28.91    -0.144 OA
HETATM   20  C12 DBH A 181      72.286 -49.560  87.952  1.00 33.43    -0.079 A 
HETATM   21  C15 DBH A 181      73.132 -48.651  88.601  1.00 32.34    -0.066 A 
HETATM   22  O17 DBH A 181      74.656 -46.950  89.935  1.00 34.03    -0.257 OA
HETATM   23  C18 DBH A 181      74.237 -49.104  89.336  1.00 32.02     0.056 A 
HETATM   24  C21 DBH A 181      75.112 -48.104  89.994  1.00 32.95     0.324 C 
HETATM   25  H9  DBH A 181      71.858 -51.619  87.473  1.00  0.00     0.087 H 
HETATM   26  H12 DBH A 181      71.427 -49.189  87.416  1.00  0.00     0.083 H 
HETATM   27  H15 DBH A 181      72.931 -47.593  88.535  1.00  0.00     0.085 H 
HETATM   28  H3  DBH A 181      75.329 -51.434  90.922  1.00  0.00     0.000 HD
HETATM   29  C3  DBH A 182      79.564 -48.683  90.203  1.00 30.03     0.004 A 
HETATM   30  O3  DBH A 182      78.910 -49.048  91.342  1.00 30.41     0.000 OA
HETATM   31  C6  DBH A 182      79.156 -49.192  88.886  1.00 30.41    -0.013 A 
HETATM   32  O6  DBH A 182      78.101 -50.052  88.794  1.00 29.10     0.000 OA
HETATM   33  C9  DBH A 182      79.874 -48.777  87.756  1.00 32.67    -0.071 A 
HETATM   34  C12 DBH A 182      80.951 -47.881  87.857  1.00 31.97    -0.081 A 
HETATM   35  C15 DBH A 182      81.351 -47.385  89.104  1.00 30.74    -0.066 A 
HETATM   36  C18 DBH A 182      80.692 -47.747  90.259  1.00 29.33     0.052 A 
HETATM   37  H9  DBH A 182      79.592 -49.153  86.785  1.00  0.00     0.084 H 
HETATM   38  H12 DBH A 182      81.475 -47.573  86.965  1.00  0.00     0.083 H 
HETATM   39  H15 DBH A 182      82.190 -46.708  89.162  1.00  0.00     0.085 H 
HETATM   40  H3  DBH A 182      79.495 -49.570  91.895  1.00  0.00     0.000 HD
HETATM   41  H6  DBH A 182      78.415 -50.917  88.516  1.00  0.00     0.000 HD
ENDROOT
BRANCH   9  42
HETATM   42  C21 DBH A 180      75.381 -50.754  95.363  1.00 42.35     0.210 C 
HETATM   43  O9  DBH A 180      75.709 -50.416  96.530  1.00 40.45    -0.644 OA
HETATM   44  O17 DBH A 180      74.410 -50.233  94.781  1.00 48.41    -0.644 OA
ENDBRANCH   9  42
BRANCH  17  45
HETATM   45  O6  DBH A 181      73.917 -52.801  88.683  1.00 35.49    -0.360 OA
HETATM   46  H6  DBH A 181      74.797 -52.949  88.326  1.00  0.00     0.217 HD
ENDBRANCH  17  45
BRANCH  36  47
HETATM   47  C21 DBH A 182      81.114 -47.230  91.590  1.00 33.36     0.210 C 
HETATM   48  O9  DBH A 182      82.351 -47.121  91.813  1.00 34.30    -0.644 OA
HETATM   49  O17 DBH A 182      80.218 -46.922  92.420  1.00 35.23    -0.644 OA
ENDBRANCH  36  47
TORSDOF 3
ENDMDL
MODEL 2
REMARK VINA RESULT:     -10.0      5.078      8.589
REMARK  3 active torsions:
REMARK  status: ('A' for Active; 'I' for Inactive)
REMARK    1  A    between atoms: C18_11  and  C21_12 
REMARK    2  A    between atoms: C6_20  and  O6_21 
REMARK    3  A    between atoms: C18_43  and  C21_44 
ROOT
HETATM    1 FE   FE  A 179      72.195 -46.784  92.209  1.00 33.80     0.000 Fe
HETATM    2  C3  DBH A 180      73.071 -49.510  92.122  1.00 38.72     0.004 A 
HETATM    3  O3  DBH A 180      72.097 -48.810  91.467  1.00 37.25     0.000 OA
HETATM    4  C6  DBH A 180      73.704 -48.942  93.327  1.00 39.40    -0.013 A 
HETATM    5  O6  DBH A 180      73.265 -47.731  93.759  1.00 38.59     0.000 OA
HETATM    6  C9  DBH A 180      74.712 -49.659  93.991  1.00 40.46    -0.071 A 
HETATM    7  C12 DBH A 180      75.147 -50.910  93.509  1.00 41.84    -0.081 A 
HETATM    8  C15 DBH A 180      74.578 -51.488  92.353  1.00 41.92    -0.066 A 
HETATM    9  C18 DBH A 180      73.548 -50.839  91.648  1.00 41.18     0.052 A 
HETATM   10  H9  DBH A 180      75.161 -49.248  94.884  1.00  0.00     0.084 H 
HETATM   11  H12 DBH A 180      75.930 -51.437  94.033  1.00  0.00     0.083 H 
HETATM   12  H15 DBH A 180      74.940 -52.444  92.005  1.00  0.00     0.085 H 
HETATM   13  H3  DBH A 180      71.241 -49.202  91.652  1.00  0.00     0.000 HD
HETATM   14  H6  DBH A 180      72.690 -47.852  94.518  1.00  0.00     0.000 HD
HETATM   15  C3  DBH A 181      73.671 -45.423  90.202  1.00 32.92     0.027 A 
HETATM   16  O3  DBH A 181      73.592 -46.229  91.312  1.00 33.99     0.000 OA
HETATM   17  C6  DBH A 181      74.951 -44.755  89.866  1.00 33.47     0.077 A 
HETATM   18  C9  DBH A 181      75.034 -43.946  88.723  1.00 33.72    -0.050 A 
HETATM   19  O9  DBH A 181      70.903 -46.340  90.662  1.00 28.91    -0.144 OA
HETATM   20  C12 DBH A 181      73.908 -43.728  87.902  1.00 33.43    -0.079 A 
HETATM   21  C15 DBH A 181      72.668 -44.311  88.191  1.00 32.34    -0.066 A 
HETATM   22  O17 DBH A 181      70.362 -45.515  88.666  1.00 34.03    -0.257 OA
HETATM   23  C18 DBH A 181      72.518 -45.162  89.296  1.00 32.02     0.056 A 
HETATM   24  C21 DBH A 181      71.182 -45.744  89.570  1.00 32.95     0.324 C 
HETATM   25  H9  DBH A 181      75.975 -43.481  88.469  1.00  0.00     0.087 H 
HETATM   26  H12 DBH A 181      74.004 -43.098  87.031  1.00  0.00     0.083 H 
HETATM   27  H15 DBH A 181      71.818 -44.102  87.558  1.00  0.00     0.085 H 
HETATM   28  H3  DBH A 181      73.978 -47.087  91.112  1.00  0.00     0.000 HD
HETATM   29  C3  DBH A 182      69.701 -46.294  93.777  1.00 30.03     0.004 A 
HETATM   30  O3  DBH A 182      70.222 -47.427  93.227  1.00 30.41     0.000 OA
HETATM   31  C6  DBH A 182      70.446 -45.027  93.779  1.00 30.41    -0.013 A 
HETATM   32  O6  DBH A 182      71.690 -44.977  93.220  1.00 29.10     0.000 OA
HETATM   33  C9  DBH A 182      69.851 -43.901  94.362  1.00 32.67    -0.071 A 
HETATM   34  C12 DBH A 182      68.564 -43.957  94.924  1.00 31.97    -0.081 A 
HETATM   35  C15 DBH A 182      67.841 -45.155  94.929  1.00 30.74    -0.066 A 
HETATM   36  C18 DBH A 182      68.360 -46.303  94.371  1.00 29.33     0.052 A 
HETATM   37  H9  DBH A 182      70.393 -42.968  94.380  1.00  0.00     0.084 H 
HETATM   38  H12 DBH A 182      68.131 -43.067  95.355  1.00  0.00     0.083 H 
HETATM   39  H15 DBH A 182      66.858 -45.180  95.378  1.00  0.00     0.085 H 
HETATM   40  H3  DBH A 182      70.381 -48.076  93.917  1.00  0.00     0.000 HD
HETATM   41  H6  DBH A 182      72.344 -44.828  93.908  1.00  0.00     0.000 HD
ENDROOT
BRANCH   9  42
HETATM   42  C21 DBH A 180      72.978 -51.405  90.378  1.00 42.35     0.210 C 
HETATM   43  O9  DBH A 180      71.738 -51.344  90.175  1.00 40.45    -0.644 OA
HETATM   44  O17 DBH A 180      73.758 -51.858  89.518  1.00 48.41    -0.644 OA
ENDBRANCH   9  42
BRANCH  17  45
HETATM   45  O6  DBH A 181      76.012 -44.951  90.692  1.00 35.49    -0.360 OA
HETATM   46  H6  DBH A 181      76.828 -44.844  90.196  1.00  0.00     0.217 HD
ENDBRANCH  17  45
BRANCH  36  47
HETATM   47  C21 DBH A 182      67.600 -47.584  94.378  1.00 33.36     0.210 C 
HETATM   48  O9  DBH A 182      66.498 -47.617  93.764  1.00 34.30    -0.644 OA
HETATM   49  O17 DBH A 182      68.099 -48.569  94.985  1.00 35.23    -0.644 OA
ENDBRANCH  36  47
TORSDOF 3
ENDMDL
MODEL 3
REMARK VINA RESULT:      -9.8     15.867     18.457
REMARK  3 active torsions:
REMARK  status: ('A' for Active; 'I' for Inactive)
REMARK    1  A    between atoms: C18_11  and  C21_12 
REMARK    2  A    between atoms: C6_20  and  O6_21 
REMARK    3  A    between atoms: C18_43  and  C21_44 
ROOT
HETATM    1 FE   FE  A 179      80.217 -33.982  83.086  1.00 33.80     0.000 Fe
HETATM    2  C3  DBH A 180      81.377 -35.455  80.920  1.00 38.72     0.004 A 
HETATM    3  O3  DBH A 180      80.988 -35.789  82.187  1.00 37.25     0.000 OA
HETATM    4  C6  DBH A 180      81.527 -34.038  80.543  1.00 39.40    -0.013 A 
HETATM    5  O6  DBH A 180      81.292 -33.102  81.499  1.00 38.59     0.000 OA
HETATM    6  C9  DBH A 180      81.915 -33.699  79.237  1.00 40.46    -0.071 A 
HETATM    7  C12 DBH A 180      82.143 -34.697  78.269  1.00 41.84    -0.081 A 
HETATM    8  C15 DBH A 180      82.001 -36.067  78.580  1.00 41.92    -0.066 A 
HETATM    9  C18 DBH A 180      81.637 -36.483  79.874  1.00 41.18     0.052 A 
HETATM   10  H9  DBH A 180      82.042 -32.660  78.969  1.00  0.00     0.084 H 
HETATM   11  H12 DBH A 180      82.433 -34.410  77.269  1.00  0.00     0.083 H 
HETATM   12  H15 DBH A 180      82.175 -36.807  77.813  1.00  0.00     0.085 H 
HETATM   13  H3  DBH A 180      81.743 -36.120  82.677  1.00  0.00     0.000 HD
HETATM   14  H6  DBH A 180      82.128 -32.763  81.828  1.00  0.00     0.000 HD
HETATM   15  C3  DBH A 181      77.406 -34.260  82.806  1.00 32.92     0.027 A 
HETATM   16  O3  DBH A 181      78.648 -33.938  82.313  1.00 33.99     0.000 OA
HETATM   17  C6  DBH A 181      76.189 -33.759  82.123  1.00 33.47     0.077 A 
HETATM   18  C9  DBH A 181      74.923 -34.104  82.619  1.00 33.72    -0.050 A 
HETATM   19  O9  DBH A 181      79.549 -35.224  84.592  1.00 28.91    -0.144 OA
HETATM   20  C12 DBH A 181      74.785 -34.894  83.779  1.00 33.43    -0.079 A 
HETATM   21  C15 DBH A 181      75.902 -35.367  84.479  1.00 32.34    -0.066 A 
HETATM   22  O17 DBH A 181      78.010 -36.368  85.723  1.00 34.03    -0.257 OA
HETATM   23  C18 DBH A 181      77.200 -35.095  84.022  1.00 32.02     0.056 A 
HETATM   24  C21 DBH A 181      78.351 -35.606  84.804  1.00 32.95     0.324 C 
HETATM   25  H9  DBH A 181      74.039 -33.757  82.104  1.00  0.00     0.087 H 
HETATM   26  H12 DBH A 181      73.797 -35.140  84.136  1.00  0.00     0.083 H 
HETATM   27  H15 DBH A 181      75.763 -35.947  85.379  1.00  0.00     0.085 H 
HETATM   28  H3  DBH A 181      78.848 -34.501  81.559  1.00  0.00     0.000 HD
HETATM   29  C3  DBH A 182      82.115 -33.191  85.252  1.00 30.03     0.004 A 
HETATM   30  O3  DBH A 182      82.189 -34.146  84.281  1.00 30.41     0.000 OA
HETATM   31  C6  DBH A 182      81.011 -32.222  85.295  1.00 30.41    -0.013 A 
HETATM   32  O6  DBH A 182      80.035 -32.271  84.343  1.00 29.10     0.000 OA
HETATM   33  C9  DBH A 182      80.999 -31.267  86.320  1.00 32.67    -0.071 A 
HETATM   34  C12 DBH A 182      82.001 -31.230  87.304  1.00 31.97    -0.081 A 
HETATM   35  C15 DBH A 182      83.058 -32.148  87.279  1.00 30.74    -0.066 A 
HETATM   36  C18 DBH A 182      83.136 -33.118  86.303  1.00 29.33     0.052 A 
HETATM   37  H9  DBH A 182      80.200 -30.542  86.355  1.00  0.00     0.084 H 
HETATM   38  H12 DBH A 182      81.954 -30.489  88.087  1.00  0.00     0.083 H 
HETATM   39  H15 DBH A 182      83.825 -32.095  88.037  1.00  0.00     0.085 H 
HETATM   40  H3  DBH A 182      82.951 -33.978  83.722  1.00  0.00     0.000 HD
HETATM   41  H6  DBH A 182      80.088 -31.488  83.789  1.00  0.00     0.000 HD
ENDROOT
BRANCH   9  42
HETATM   42  C21 DBH A 180      81.413 -37.932  80.207  1.00 42.35     0.210 C 
HETATM   43  O9  DBH A 180      82.306 -38.775  79.929  1.00 40.45    -0.644 OA
HETATM   44  O17 DBH A 180      80.377 -38.256  80.818  1.00 48.41    -0.644 OA
ENDBRANCH   9  42
BRANCH  17  45
HETATM   45  O6  DBH A 181      76.347 -32.970  81.029  1.00 35.49    -0.360 OA
HETATM   46  H6  DBH A 181      75.643 -33.150  80.400  1.00  0.00     0.217 HD
ENDBRANCH  17  45
BRANCH  36  47
HETATM   47  C21 DBH A 182      84.260 -34.093  86.264  1.00 33.36     0.210 C 
HETATM   48  O9  DBH A 182      84.681 -34.550  87.363  1.00 34.30    -0.644 OA
HETATM   49  O17 DBH A 182      84.726 -34.420  85.140  1.00 35.23    -0.644 OA
ENDBRANCH  36  47
TORSDOF 3
ENDMDL
MODEL 4
REMARK VINA RESULT:      -9.7      2.507      7.083
REMARK  3 active torsions:
REMARK  status: ('A' for Active; 'I' for Inactive)
REMARK    1  A    between atoms: C18_11  and  C21_12 
REMARK    2  A    between atoms: C6_20  and  O6_21 
REMARK    3  A    between atoms: C18_43  and  C21_44 
ROOT
HETATM    1 FE   FE  A 179      76.819 -47.645  90.316  1.00 33.80     0.000 Fe
HETATM    2  C3  DBH A 180      79.484 -46.977  89.502  1.00 38.72     0.004 A 
HETATM    3  O3  DBH A 180      78.555 -46.360  90.291  1.00 37.25     0.000 OA
HETATM    4  C6  DBH A 180      79.080 -48.088  88.620  1.00 39.40    -0.013 A 
HETATM    5  O6  DBH A 180      77.769 -48.442  88.610  1.00 38.59     0.000 OA
HETATM    6  C9  DBH A 180      80.040 -48.729  87.820  1.00 40.46    -0.071 A 
HETATM    7  C12 DBH A 180      81.394 -48.338  87.862  1.00 41.84    -0.081 A 
HETATM    8  C15 DBH A 180      81.828 -47.288  88.699  1.00 41.92    -0.066 A 
HETATM    9  C18 DBH A 180      80.920 -46.585  89.512  1.00 41.18     0.052 A 
HETATM   10  H9  DBH A 180      79.738 -49.530  87.161  1.00  0.00     0.084 H 
HETATM   11  H12 DBH A 180      82.113 -48.852  87.243  1.00  0.00     0.083 H 
HETATM   12  H15 DBH A 180      82.874 -47.019  88.714  1.00  0.00     0.085 H 
HETATM   13  H3  DBH A 180      78.340 -45.501  89.921  1.00  0.00     0.000 HD
HETATM   14  H6  DBH A 180      77.350 -48.096  87.819  1.00  0.00     0.000 HD
HETATM   15  C3  DBH A 181      77.078 -49.048  92.770  1.00 32.92     0.027 A 
HETATM   16  O3  DBH A 181      77.388 -48.855  91.445  1.00 33.99     0.000 OA
HETATM   17  C6  DBH A 181      77.349 -50.358  93.407  1.00 33.47     0.077 A 
HETATM   18  C9  DBH A 181      77.046 -50.546  94.764  1.00 33.72    -0.050 A 
HETATM   19  O9  DBH A 181      76.142 -46.412  91.825  1.00 28.91    -0.144 OA
HETATM   20  C12 DBH A 181      76.456 -49.519  95.529  1.00 33.43    -0.079 A 
HETATM   21  C15 DBH A 181      76.151 -48.272  94.967  1.00 32.34    -0.066 A 
HETATM   22  O17 DBH A 181      75.697 -45.878  93.940  1.00 34.03    -0.257 OA
HETATM   23  C18 DBH A 181      76.460 -47.998  93.627  1.00 32.02     0.056 A 
HETATM   24  C21 DBH A 181      76.105 -46.668  93.074  1.00 32.95     0.324 C 
HETATM   25  H9  DBH A 181      77.269 -51.495  95.231  1.00  0.00     0.087 H 
HETATM   26  H12 DBH A 181      76.234 -49.697  96.569  1.00  0.00     0.083 H 
HETATM   27  H15 DBH A 181      75.675 -47.516  95.572  1.00  0.00     0.085 H 
HETATM   28  H3  DBH A 181      78.332 -48.693  91.358  1.00  0.00     0.000 HD
HETATM   29  C3  DBH A 182      74.642 -46.221  88.848  1.00 30.03     0.004 A 
HETATM   30  O3  DBH A 182      75.968 -45.945  89.000  1.00 30.41     0.000 OA
HETATM   31  C6  DBH A 182      74.056 -47.475  89.342  1.00 30.41    -0.013 A 
HETATM   32  O6  DBH A 182      74.853 -48.389  89.969  1.00 29.10     0.000 OA
HETATM   33  C9  DBH A 182      72.686 -47.695  89.150  1.00 32.67    -0.071 A 
HETATM   34  C12 DBH A 182      71.870 -46.743  88.516  1.00 31.97    -0.081 A 
HETATM   35  C15 DBH A 182      72.412 -45.544  88.041  1.00 30.74    -0.066 A 
HETATM   36  C18 DBH A 182      73.750 -45.256  88.196  1.00 29.33     0.052 A 
HETATM   37  H9  DBH A 182      72.246 -48.617  89.498  1.00  0.00     0.084 H 
HETATM   38  H12 DBH A 182      70.815 -46.940  88.395  1.00  0.00     0.083 H 
HETATM   39  H15 DBH A 182      71.770 -44.831  87.544  1.00  0.00     0.085 H 
HETATM   40  H3  DBH A 182      76.393 -45.923  88.140  1.00  0.00     0.000 HD
HETATM   41  H6  DBH A 182      74.924 -49.178  89.425  1.00  0.00     0.000 HD
ENDROOT
BRANCH   9  42
HETATM   42  C21 DBH A 180      81.374 -45.511  90.461  1.00 42.35     0.210 C 
HETATM   43  O9  DBH A 180      80.565 -44.612  90.810  1.00 40.45    -0.644 OA
HETATM   44  O17 DBH A 180      82.523 -45.576  90.939  1.00 48.41    -0.644 OA
ENDBRANCH   9  42
BRANCH  17  45
HETATM   45  O6  DBH A 181      77.884 -51.344  92.642  1.00 35.49    -0.360 OA
HETATM   46  H6  DBH A 181      78.709 -51.643  93.035  1.00  0.00     0.217 HD
ENDBRANCH  17  45
BRANCH  36  47
HETATM   47  C21 DBH A 182      74.337 -43.986  87.687  1.00 33.36     0.210 C 
HETATM   48  O9  DBH A 182      74.678 -43.115  88.535  1.00 34.30    -0.644 OA
HETATM   49  O17 DBH A 182      74.473 -43.848  86.442  1.00 35.23    -0.644 OA
ENDBRANCH  36  47
TORSDOF 3
ENDMDL
MODEL 5
REMARK VINA RESULT:      -9.7      2.486      2.897
REMARK  3 active torsions:
REMARK  status: ('A' for Active; 'I' for Inactive)
REMARK    1  A    between atoms: C18_11  and  C21_12 
REMARK    2  A    between atoms: C6_20  and  O6_21 
REMARK    3  A    between atoms: C18_43  and  C21_44 
ROOT
HETATM    1 FE   FE  A 179      77.235 -49.592  92.704  1.00 33.80     0.000 Fe
HETATM    2  C3  DBH A 180      77.915 -51.256  94.935  1.00 38.72     0.004 A 
HETATM    3  O3  DBH A 180      77.808 -49.904  94.763  1.00 37.25     0.000 OA
HETATM    4  C6  DBH A 180      77.972 -52.146  93.760  1.00 39.40    -0.013 A 
HETATM    5  O6  DBH A 180      77.940 -51.571  92.530  1.00 38.59     0.000 OA
HETATM    6  C9  DBH A 180      78.069 -53.535  93.941  1.00 40.46    -0.071 A 
HETATM    7  C12 DBH A 180      78.092 -54.097  95.233  1.00 41.84    -0.081 A 
HETATM    8  C15 DBH A 180      78.029 -53.285  96.387  1.00 41.92    -0.066 A 
HETATM    9  C18 DBH A 180      77.953 -51.883  96.284  1.00 41.18     0.052 A 
HETATM   10  H9  DBH A 180      78.129 -54.183  93.078  1.00  0.00     0.084 H 
HETATM   11  H12 DBH A 180      78.159 -55.168  95.345  1.00  0.00     0.083 H 
HETATM   12  H15 DBH A 180      78.040 -53.747  97.362  1.00  0.00     0.085 H 
HETATM   13  H3  DBH A 180      78.654 -49.489  94.950  1.00  0.00     0.000 HD
HETATM   14  H6  DBH A 180      78.825 -51.565  92.157  1.00  0.00     0.000 HD
HETATM   15  C3  DBH A 181      74.431 -49.179  92.861  1.00 32.92     0.027 A 
HETATM   16  O3  DBH A 181      75.537 -49.994  92.827  1.00 33.99     0.000 OA
HETATM   17  C6  DBH A 181      73.093 -49.736  92.552  1.00 33.47     0.077 A 
HETATM   18  C9  DBH A 181      71.965 -48.905  92.604  1.00 33.72    -0.050 A 
HETATM   19  O9  DBH A 181      76.913 -47.634  93.273  1.00 28.91    -0.144 OA
HETATM   20  C12 DBH A 181      72.083 -47.534  92.914  1.00 33.43    -0.079 A 
HETATM   21  C15 DBH A 181      73.327 -46.950  93.184  1.00 32.34    -0.066 A 
HETATM   22  O17 DBH A 181      75.660 -45.878  93.822  1.00 34.03    -0.257 OA
HETATM   23  C18 DBH A 181      74.496 -47.727  93.188  1.00 32.02     0.056 A 
HETATM   24  C21 DBH A 181      75.791 -47.061  93.466  1.00 32.95     0.324 C 
HETATM   25  H9  DBH A 181      70.989 -49.321  92.402  1.00  0.00     0.087 H 
HETATM   26  H12 DBH A 181      71.196 -46.921  92.944  1.00  0.00     0.083 H 
HETATM   27  H15 DBH A 181      73.388 -45.892  93.391  1.00  0.00     0.085 H 
HETATM   28  H3  DBH A 181      75.575 -50.514  93.635  1.00  0.00     0.000 HD
HETATM   29  C3  DBH A 182      79.547 -48.294  91.328  1.00 30.03     0.004 A 
HETATM   30  O3  DBH A 182      79.418 -48.843  92.570  1.00 30.41     0.000 OA
HETATM   31  C6  DBH A 182      78.471 -48.387  90.331  1.00 30.41    -0.013 A 
HETATM   32  O6  DBH A 182      77.315 -49.038  90.648  1.00 29.10     0.000 OA
HETATM   33  C9  DBH A 182      78.672 -47.802  89.074  1.00 32.67    -0.071 A 
HETATM   34  C12 DBH A 182      79.861 -47.122  88.760  1.00 31.97    -0.081 A 
HETATM   35  C15 DBH A 182      80.894 -47.023  89.699  1.00 30.74    -0.066 A 
HETATM   36  C18 DBH A 182      80.769 -47.572  90.957  1.00 29.33     0.052 A 
HETATM   37  H9  DBH A 182      77.894 -47.874  88.329  1.00  0.00     0.084 H 
HETATM   38  H12 DBH A 182      79.977 -46.672  87.785  1.00  0.00     0.083 H 
HETATM   39  H15 DBH A 182      81.806 -46.508  89.433  1.00  0.00     0.085 H 
HETATM   40  H3  DBH A 182      80.042 -49.565  92.668  1.00  0.00     0.000 HD
HETATM   41  H6  DBH A 182      77.242 -49.837  90.121  1.00  0.00     0.000 HD
ENDROOT
BRANCH   9  42
HETATM   42  C21 DBH A 180      77.816 -51.007  97.498  1.00 42.35     0.210 C 
HETATM   43  O9  DBH A 180      78.571 -51.196  98.486  1.00 40.45    -0.644 OA
HETATM   44  O17 DBH A 180      77.003 -50.062  97.469  1.00 48.41    -0.644 OA
ENDBRANCH   9  42
BRANCH  17  45
HETATM   45  O6  DBH A 181      73.008 -51.051  92.220  1.00 35.49    -0.360 OA
HETATM   46  H6  DBH A 181      73.863 -51.470  92.351  1.00  0.00     0.217 HD
ENDBRANCH  17  45
BRANCH  36  47
HETATM   47  C21 DBH A 182      81.865 -47.477  91.960  1.00 33.36     0.210 C 
HETATM   48  O9  DBH A 182      82.728 -46.570  91.803  1.00 34.30    -0.644 OA
HETATM   49  O17 DBH A 182      81.870 -48.299  92.915  1.00 35.23    -0.644 OA
ENDBRANCH  36  47
TORSDOF 3
ENDMDL
MODEL 6
REMARK VINA RESULT:      -9.7      1.754      5.924
REMARK  3 active torsions:
REMARK  status: ('A' for Active; 'I' for Inactive)
REMARK    1  A    between atoms: C18_11  and  C21_12 
REMARK    2  A    between atoms: C6_20  and  O6_21 
REMARK    3  A    between atoms: C18_43  and  C21_44 
ROOT
HETATM    1 FE   FE  A 179      76.588 -50.303  92.168  1.00 33.80     0.000 Fe
HETATM    2  C3  DBH A 180      74.171 -50.427  90.635  1.00 38.72     0.004 A 
HETATM    3  O3  DBH A 180      75.370 -51.079  90.562  1.00 37.25     0.000 OA
HETATM    4  C6  DBH A 180      74.044 -49.208  91.455  1.00 39.40    -0.013 A 
HETATM    5  O6  DBH A 180      75.153 -48.759  92.097  1.00 38.59     0.000 OA
HETATM    6  C9  DBH A 180      72.807 -48.548  91.538  1.00 40.46    -0.071 A 
HETATM    7  C12 DBH A 180      71.674 -49.047  90.863  1.00 41.84    -0.081 A 
HETATM    8  C15 DBH A 180      71.746 -50.217  90.075  1.00 41.92    -0.066 A 
HETATM    9  C18 DBH A 180      72.957 -50.919  89.928  1.00 41.18     0.052 A 
HETATM   10  H9  DBH A 180      72.721 -47.645  92.124  1.00  0.00     0.084 H 
HETATM   11  H12 DBH A 180      70.733 -48.526  90.949  1.00  0.00     0.083 H 
HETATM   12  H15 DBH A 180      70.858 -50.578  89.579  1.00  0.00     0.085 H 
HETATM   13  H3  DBH A 180      75.777 -50.907  89.710  1.00  0.00     0.000 HD
HETATM   14  H6  DBH A 180      75.515 -48.007  91.623  1.00  0.00     0.000 HD
HETATM   15  C3  DBH A 181      76.333 -52.274  94.194  1.00 32.92     0.027 A 
HETATM   16  O3  DBH A 181      75.873 -51.178  93.504  1.00 33.99     0.000 OA
HETATM   17  C6  DBH A 181      75.778 -52.589  95.532  1.00 33.47     0.077 A 
HETATM   18  C9  DBH A 181      76.238 -53.717  96.227  1.00 33.72    -0.050 A 
HETATM   19  O9  DBH A 181      77.872 -51.852  91.711  1.00 28.91    -0.144 OA
HETATM   20  C12 DBH A 181      77.245 -54.544  95.689  1.00 33.43    -0.079 A 
HETATM   21  C15 DBH A 181      77.825 -54.275  94.443  1.00 32.34    -0.066 A 
HETATM   22  O17 DBH A 181      78.824 -53.839  92.033  1.00 34.03    -0.257 OA
HETATM   23  C18 DBH A 181      77.390 -53.185  93.673  1.00 32.02     0.056 A 
HETATM   24  C21 DBH A 181      78.043 -52.932  92.366  1.00 32.95     0.324 C 
HETATM   25  H9  DBH A 181      75.812 -53.957  97.192  1.00  0.00     0.087 H 
HETATM   26  H12 DBH A 181      77.578 -55.404  96.250  1.00  0.00     0.083 H 
HETATM   27  H15 DBH A 181      78.613 -54.911  94.071  1.00  0.00     0.085 H 
HETATM   28  H3  DBH A 181      75.029 -51.389  93.096  1.00  0.00     0.000 HD
HETATM   29  C3  DBH A 182      78.812 -48.747  90.921  1.00 30.03     0.004 A 
HETATM   30  O3  DBH A 182      77.688 -49.311  90.393  1.00 30.41     0.000 OA
HETATM   31  C6  DBH A 182      79.050 -48.718  92.371  1.00 30.41    -0.013 A 
HETATM   32  O6  DBH A 182      78.128 -49.266  93.215  1.00 29.10     0.000 OA
HETATM   33  C9  DBH A 182      80.225 -48.121  92.845  1.00 32.67    -0.071 A 
HETATM   34  C12 DBH A 182      81.176 -47.571  91.969  1.00 31.97    -0.081 A 
HETATM   35  C15 DBH A 182      80.965 -47.591  90.586  1.00 30.74    -0.066 A 
HETATM   36  C18 DBH A 182      79.834 -48.164  90.046  1.00 29.33     0.052 A 
HETATM   37  H9  DBH A 182      80.405 -48.083  93.909  1.00  0.00     0.084 H 
HETATM   38  H12 DBH A 182      82.076 -47.129  92.368  1.00  0.00     0.083 H 
HETATM   39  H15 DBH A 182      81.702 -47.151  89.930  1.00  0.00     0.085 H 
HETATM   40  H3  DBH A 182      77.149 -48.631  89.985  1.00  0.00     0.000 HD
HETATM   41  H6  DBH A 182      77.717 -48.571  93.736  1.00  0.00     0.000 HD
ENDROOT
BRANCH   9  42
HETATM   42  C21 DBH A 180      73.038 -52.203  89.151  1.00 42.35     0.210 C 
HETATM   43  O9  DBH A 180      72.095 -53.033  89.228  1.00 40.45    -0.644 OA
HETATM   44  O17 DBH A 180      74.006 -52.385  88.388  1.00 48.41    -0.644 OA
ENDBRANCH   9  42
BRANCH  17  45
HETATM   45  O6  DBH A 181      74.834 -51.758  96.046  1.00 35.49    -0.360 OA
HETATM   46  H6  DBH A 181      74.247 -52.256  96.620  1.00  0.00     0.217 HD
ENDBRANCH  17  45
BRANCH  36  47
HETATM   47  C21 DBH A 182      79.598 -48.184  88.576  1.00 33.36     0.210 C 
HETATM   48  O9  DBH A 182      78.627 -47.515  88.126  1.00 34.30    -0.644 OA
HETATM   49  O17 DBH A 182      80.382 -48.859  87.856  1.00 35.23    -0.644 OA
ENDBRANCH  36  47
TORSDOF 3
ENDMDL
MODEL 7
REMARK VINA RESULT:      -9.6      2.784      6.483
REMARK  3 active torsions:
REMARK  status: ('A' for Active; 'I' for Inactive)
REMARK    1  A    between atoms: C18_11  and  C21_12 
REMARK    2  A    between atoms: C6_20  and  O6_21 
REMARK    3  A    between atoms: C18_43  and  C21_44 
ROOT
HETATM    1 FE   FE  A 179      77.452 -48.572  93.211  1.00 33.80     0.000 Fe
HETATM    2  C3  DBH A 180      77.856 -51.068  94.556  1.00 38.72     0.004 A 
HETATM    3  O3  DBH A 180      77.350 -50.726  93.334  1.00 37.25     0.000 OA
HETATM    4  C6  DBH A 180      78.030 -50.039  95.598  1.00 39.40    -0.013 A 
HETATM    5  O6  DBH A 180      77.646 -48.770  95.301  1.00 38.59     0.000 OA
HETATM    6  C9  DBH A 180      78.562 -50.392  96.848  1.00 40.46    -0.071 A 
HETATM    7  C12 DBH A 180      78.955 -51.719  97.117  1.00 41.84    -0.081 A 
HETATM    8  C15 DBH A 180      78.819 -52.736  96.148  1.00 41.92    -0.066 A 
HETATM    9  C18 DBH A 180      78.273 -52.461  94.880  1.00 41.18     0.052 A 
HETATM   10  H9  DBH A 180      78.670 -49.639  97.615  1.00  0.00     0.084 H 
HETATM   11  H12 DBH A 180      79.370 -51.963  98.084  1.00  0.00     0.083 H 
HETATM   12  H15 DBH A 180      79.138 -53.740  96.383  1.00  0.00     0.085 H 
HETATM   13  H3  DBH A 180      76.442 -51.030  93.266  1.00  0.00     0.000 HD
HETATM   14  H6  DBH A 180      76.803 -48.584  95.721  1.00  0.00     0.000 HD
HETATM   15  C3  DBH A 181      79.801 -48.114  91.686  1.00 32.92     0.027 A 
HETATM   16  O3  DBH A 181      79.158 -48.395  92.867  1.00 33.99     0.000 OA
HETATM   17  C6  DBH A 181      81.194 -47.607  91.707  1.00 33.47     0.077 A 
HETATM   18  C9  DBH A 181      81.853 -47.336  90.499  1.00 33.72    -0.050 A 
HETATM   19  O9  DBH A 181      76.977 -48.837  91.220  1.00 28.91    -0.144 OA
HETATM   20  C12 DBH A 181      81.202 -47.506  89.259  1.00 33.43    -0.079 A 
HETATM   21  C15 DBH A 181      79.877 -47.952  89.184  1.00 32.34    -0.066 A 
HETATM   22  O17 DBH A 181      77.419 -48.919  89.040  1.00 34.03    -0.257 OA
HETATM   23  C18 DBH A 181      79.166 -48.279  90.349  1.00 32.02     0.056 A 
HETATM   24  C21 DBH A 181      77.761 -48.734  90.219  1.00 32.95     0.324 C 
HETATM   25  H9  DBH A 181      82.877 -46.991  90.518  1.00  0.00     0.087 H 
HETATM   26  H12 DBH A 181      81.737 -47.286  88.348  1.00  0.00     0.083 H 
HETATM   27  H15 DBH A 181      79.397 -48.045  88.221  1.00  0.00     0.085 H 
HETATM   28  H3  DBH A 181      79.455 -49.249  93.196  1.00  0.00     0.000 HD
HETATM   29  C3  DBH A 182      74.645 -47.550  93.234  1.00 30.03     0.004 A 
HETATM   30  O3  DBH A 182      75.162 -48.794  93.441  1.00 30.41     0.000 OA
HETATM   31  C6  DBH A 182      75.512 -46.374  93.073  1.00 30.41    -0.013 A 
HETATM   32  O6  DBH A 182      76.867 -46.524  93.133  1.00 29.10     0.000 OA
HETATM   33  C9  DBH A 182      74.914 -45.125  92.866  1.00 32.67    -0.071 A 
HETATM   34  C12 DBH A 182      73.518 -44.980  92.793  1.00 31.97    -0.081 A 
HETATM   35  C15 DBH A 182      72.678 -46.090  92.942  1.00 30.74    -0.066 A 
HETATM   36  C18 DBH A 182      73.194 -47.351  93.147  1.00 29.33     0.052 A 
HETATM   37  H9  DBH A 182      75.539 -44.251  92.758  1.00  0.00     0.084 H 
HETATM   38  H12 DBH A 182      73.090 -44.004  92.620  1.00  0.00     0.083 H 
HETATM   39  H15 DBH A 182      71.607 -45.956  92.896  1.00  0.00     0.085 H 
HETATM   40  H3  DBH A 182      74.928 -49.098  94.321  1.00  0.00     0.000 HD
HETATM   41  H6  DBH A 182      77.204 -46.088  93.920  1.00  0.00     0.000 HD
ENDROOT
BRANCH   9  42
HETATM   42  C21 DBH A 180      78.183 -53.514  93.811  1.00 42.35     0.210 C 
HETATM   43  O9  DBH A 180      77.456 -54.523  93.997  1.00 40.45    -0.644 OA
HETATM   44  O17 DBH A 180      78.776 -53.327  92.731  1.00 48.41    -0.644 OA
ENDBRANCH   9  42
BRANCH  17  45
HETATM   45  O6  DBH A 181      81.789 -47.418  92.913  1.00 35.49    -0.360 OA
HETATM   46  H6  DBH A 181      81.379 -47.992  93.566  1.00  0.00     0.217 HD
ENDBRANCH  17  45
BRANCH  36  47
HETATM   47  C21 DBH A 182      72.309 -48.537  93.314  1.00 33.36     0.210 C 
HETATM   48  O9  DBH A 182      72.401 -49.463  92.461  1.00 34.30    -0.644 OA
HETATM   49  O17 DBH A 182      71.523 -48.559  94.298  1.00 35.23    -0.644 OA
ENDBRANCH  36  47
TORSDOF 3
ENDMDL
MODEL 8
REMARK VINA RESULT:      -9.6      2.449      7.077
REMARK  3 active torsions:
REMARK  status: ('A' for Active; 'I' for Inactive)
REMARK    1  A    between atoms: C18_11  and  C21_12 
REMARK    2  A    between atoms: C6_20  and  O6_21 
REMARK    3  A    between atoms: C18_43  and  C21_44 
ROOT
HETATM    1 FE   FE  A 179      76.984 -49.392  92.240  1.00 33.80     0.000 Fe
HETATM    2  C3  DBH A 180      79.233 -48.265  90.869  1.00 38.72     0.004 A 
HETATM    3  O3  DBH A 180      78.746 -48.147  92.141  1.00 37.25     0.000 OA
HETATM    4  C6  DBH A 180      78.393 -48.852  89.809  1.00 39.40    -0.013 A 
HETATM    5  O6  DBH A 180      77.133 -49.236  90.142  1.00 38.59     0.000 OA
HETATM    6  C9  DBH A 180      78.901 -48.983  88.507  1.00 40.46    -0.071 A 
HETATM    7  C12 DBH A 180      80.216 -48.579  88.200  1.00 41.84    -0.081 A 
HETATM    8  C15 DBH A 180      81.061 -48.023  89.185  1.00 41.92    -0.066 A 
HETATM    9  C18 DBH A 180      80.613 -47.840  90.506  1.00 41.18     0.052 A 
HETATM   10  H9  DBH A 180      78.276 -49.396  87.728  1.00  0.00     0.084 H 
HETATM   11  H12 DBH A 180      80.586 -48.698  87.193  1.00  0.00     0.083 H 
HETATM   12  H15 DBH A 180      82.066 -47.732  88.918  1.00  0.00     0.085 H 
HETATM   13  H3  DBH A 180      78.528 -47.229  92.317  1.00  0.00     0.000 HD
HETATM   14  H6  DBH A 180      76.505 -48.583  89.824  1.00  0.00     0.000 HD
HETATM   15  C3  DBH A 181      77.929 -51.766  93.475  1.00 32.92     0.027 A 
HETATM   16  O3  DBH A 181      77.759 -50.955  92.379  1.00 33.99     0.000 OA
HETATM   17  C6  DBH A 181      78.237 -53.204  93.288  1.00 33.47     0.077 A 
HETATM   18  C9  DBH A 181      78.427 -54.026  94.408  1.00 33.72    -0.050 A 
HETATM   19  O9  DBH A 181      77.074 -49.057  94.274  1.00 28.91    -0.144 OA
HETATM   20  C12 DBH A 181      78.298 -53.516  95.717  1.00 33.43    -0.079 A 
HETATM   21  C15 DBH A 181      77.978 -52.172  95.950  1.00 32.34    -0.066 A 
HETATM   22  O17 DBH A 181      77.504 -49.608  96.388  1.00 34.03    -0.257 OA
HETATM   23  C18 DBH A 181      77.811 -51.282  94.879  1.00 32.02     0.056 A 
HETATM   24  C21 DBH A 181      77.460 -49.872  95.175  1.00 32.95     0.324 C 
HETATM   25  H9  DBH A 181      78.675 -55.068  94.266  1.00  0.00     0.087 H 
HETATM   26  H12 DBH A 181      78.448 -54.175  96.557  1.00  0.00     0.083 H 
HETATM   27  H15 DBH A 181      77.860 -51.819  96.963  1.00  0.00     0.085 H 
HETATM   28  H3  DBH A 181      78.619 -50.716  92.022  1.00  0.00     0.000 HD
HETATM   29  C3  DBH A 182      74.632 -47.576  92.542  1.00 30.03     0.004 A 
HETATM   30  O3  DBH A 182      75.947 -47.326  92.283  1.00 30.41     0.000 OA
HETATM   31  C6  DBH A 182      74.106 -48.947  92.594  1.00 30.41    -0.013 A 
HETATM   32  O6  DBH A 182      74.946 -50.000  92.376  1.00 29.10     0.000 OA
HETATM   33  C9  DBH A 182      72.744 -49.131  92.864  1.00 32.67    -0.071 A 
HETATM   34  C12 DBH A 182      71.886 -48.042  93.100  1.00 31.97    -0.081 A 
HETATM   35  C15 DBH A 182      72.373 -46.731  93.056  1.00 30.74    -0.066 A 
HETATM   36  C18 DBH A 182      73.701 -46.472  92.799  1.00 29.33     0.052 A 
HETATM   37  H9  DBH A 182      72.342 -50.132  92.892  1.00  0.00     0.084 H 
HETATM   38  H12 DBH A 182      70.844 -48.221  93.317  1.00  0.00     0.083 H 
HETATM   39  H15 DBH A 182      71.695 -45.907  93.227  1.00  0.00     0.085 H 
HETATM   40  H3  DBH A 182      76.029 -46.878  91.438  1.00  0.00     0.000 HD
HETATM   41  H6  DBH A 182      74.709 -50.434  91.552  1.00  0.00     0.000 HD
ENDROOT
BRANCH   9  42
HETATM   42  C21 DBH A 180      81.520 -47.314  91.584  1.00 42.35     0.210 C 
HETATM   43  O9  DBH A 180      82.388 -46.451  91.294  1.00 40.45    -0.644 OA
HETATM   44  O17 DBH A 180      81.341 -47.691  92.758  1.00 48.41    -0.644 OA
ENDBRANCH   9  42
BRANCH  17  45
HETATM   45  O6  DBH A 181      78.321 -53.681  92.019  1.00 35.49    -0.360 OA
HETATM   46  H6  DBH A 181      78.985 -53.185  91.533  1.00  0.00     0.217 HD
ENDBRANCH  17  45
BRANCH  36  47
HETATM   47  C21 DBH A 182      74.227 -45.080  92.744  1.00 33.36     0.210 C 
HETATM   48  O9  DBH A 182      73.484 -44.190  92.243  1.00 34.30    -0.644 OA
HETATM   49  O17 DBH A 182      75.378 -44.859  93.205  1.00 35.23    -0.644 OA
ENDBRANCH  36  47
TORSDOF 3
ENDMDL
MODEL 9
REMARK VINA RESULT:      -9.6      1.352      6.906
REMARK  3 active torsions:
REMARK  status: ('A' for Active; 'I' for Inactive)
REMARK    1  A    between atoms: C18_11  and  C21_12 
REMARK    2  A    between atoms: C6_20  and  O6_21 
REMARK    3  A    between atoms: C18_43  and  C21_44 
ROOT
HETATM    1 FE   FE  A 179      76.522 -50.181  90.986  1.00 33.80     0.000 Fe
HETATM    2  C3  DBH A 180      78.752 -48.562  90.204  1.00 38.72     0.004 A 
HETATM    3  O3  DBH A 180      77.870 -48.514  91.246  1.00 37.25     0.000 OA
HETATM    4  C6  DBH A 180      78.463 -49.409  89.032  1.00 39.40    -0.013 A 
HETATM    5  O6  DBH A 180      77.294 -50.101  89.025  1.00 38.59     0.000 OA
HETATM    6  C9  DBH A 180      79.378 -49.466  87.968  1.00 40.46    -0.071 A 
HETATM    7  C12 DBH A 180      80.585 -48.740  88.013  1.00 41.84    -0.081 A 
HETATM    8  C15 DBH A 180      80.910 -47.925  89.119  1.00 41.92    -0.066 A 
HETATM    9  C18 DBH A 180      80.032 -47.801  90.212  1.00 41.18     0.052 A 
HETATM   10  H9  DBH A 180      79.155 -50.073  87.102  1.00  0.00     0.084 H 
HETATM   11  H12 DBH A 180      81.276 -48.807  87.186  1.00  0.00     0.083 H 
HETATM   12  H15 DBH A 180      81.847 -47.388  89.126  1.00  0.00     0.085 H 
HETATM   13  H3  DBH A 180      77.393 -47.681  91.224  1.00  0.00     0.000 HD
HETATM   14  H6  DBH A 180      76.665 -49.659  88.450  1.00  0.00     0.000 HD
HETATM   15  C3  DBH A 181      77.560 -52.144  92.753  1.00 32.92     0.027 A 
HETATM   16  O3  DBH A 181      77.561 -51.468  91.557  1.00 33.99     0.000 OA
HETATM   17  C6  DBH A 181      78.247 -53.454  92.860  1.00 33.47     0.077 A 
HETATM   18  C9  DBH A 181      78.258 -54.134  94.087  1.00 33.72    -0.050 A 
HETATM   19  O9  DBH A 181      75.870 -49.728  92.890  1.00 28.91    -0.144 OA
HETATM   20  C12 DBH A 181      77.597 -53.610  95.217  1.00 33.43    -0.079 A 
HETATM   21  C15 DBH A 181      76.908 -52.392  95.162  1.00 32.34    -0.066 A 
HETATM   22  O17 DBH A 181      75.718 -50.031  95.091  1.00 34.03    -0.257 OA
HETATM   23  C18 DBH A 181      76.885 -51.637  93.980  1.00 32.02     0.056 A 
HETATM   24  C21 DBH A 181      76.130 -50.360  93.967  1.00 32.95     0.324 C 
HETATM   25  H9  DBH A 181      78.781 -55.076  94.167  1.00  0.00     0.087 H 
HETATM   26  H12 DBH A 181      77.623 -54.159  96.146  1.00  0.00     0.083 H 
HETATM   27  H15 DBH A 181      76.389 -52.031  96.038  1.00  0.00     0.085 H 
HETATM   28  H3  DBH A 181      78.406 -51.025  91.442  1.00  0.00     0.000 HD
HETATM   29  C3  DBH A 182      73.835 -49.053  90.330  1.00 30.03     0.004 A 
HETATM   30  O3  DBH A 182      75.063 -48.472  90.441  1.00 30.41     0.000 OA
HETATM   31  C6  DBH A 182      73.664 -50.511  90.408  1.00 30.41    -0.013 A 
HETATM   32  O6  DBH A 182      74.756 -51.308  90.592  1.00 29.10     0.000 OA
HETATM   33  C9  DBH A 182      72.373 -51.041  90.285  1.00 32.67    -0.071 A 
HETATM   34  C12 DBH A 182      71.251 -50.213  90.108  1.00 31.97    -0.081 A 
HETATM   35  C15 DBH A 182      71.397 -48.823  90.034  1.00 30.74    -0.066 A 
HETATM   36  C18 DBH A 182      72.635 -48.229  90.149  1.00 29.33     0.052 A 
HETATM   37  H9  DBH A 182      72.236 -52.111  90.327  1.00  0.00     0.084 H 
HETATM   38  H12 DBH A 182      70.269 -50.655  90.028  1.00  0.00     0.083 H 
HETATM   39  H15 DBH A 182      70.523 -48.205  89.884  1.00  0.00     0.085 H 
HETATM   40  H3  DBH A 182      75.301 -48.063  89.606  1.00  0.00     0.000 HD
HETATM   41  H6  DBH A 182      74.908 -51.832  89.802  1.00  0.00     0.000 HD
ENDROOT
BRANCH   9  42
HETATM   42  C21 DBH A 180      80.390 -46.994  91.428  1.00 42.35     0.210 C 
HETATM   43  O9  DBH A 180      79.560 -46.169  91.889  1.00 40.45    -0.644 OA
HETATM   44  O17 DBH A 180      81.477 -47.214  91.998  1.00 48.41    -0.644 OA
ENDBRANCH   9  42
BRANCH  17  45
HETATM   45  O6  DBH A 181      78.845 -53.956  91.750  1.00 35.49    -0.360 OA
HETATM   46  H6  DBH A 181      79.283 -53.246  91.273  1.00  0.00     0.217 HD
ENDBRANCH  17  45
BRANCH  36  47
HETATM   47  C21 DBH A 182      72.800 -46.752  90.065  1.00 33.36     0.210 C 
HETATM   48  O9  DBH A 182      72.216 -46.045  90.932  1.00 34.30    -0.644 OA
HETATM   49  O17 DBH A 182      73.519 -46.285  89.142  1.00 35.23    -0.644 OA
ENDBRANCH  36  47
TORSDOF 3
ENDMDL
MODEL 10
REMARK VINA RESULT:      -9.4      2.776      7.337
REMARK  3 active torsions:
REMARK  status: ('A' for Active; 'I' for Inactive)
REMARK    1  A    between atoms: C18_11  and  C21_12 
REMARK    2  A    between atoms: C6_20  and  O6_21 
REMARK    3  A    between atoms: C18_43  and  C21_44 
ROOT
HETATM    1 FE   FE  A 179      76.002 -51.058  93.520  1.00 33.80     0.000 Fe
HETATM    2  C3  DBH A 180      73.468 -49.802  93.062  1.00 38.72     0.004 A 
HETATM    3  O3  DBH A 180      74.398 -49.716  94.059  1.00 37.25     0.000 OA
HETATM    4  C6  DBH A 180      73.526 -50.913  92.094  1.00 39.40    -0.013 A 
HETATM    5  O6  DBH A 180      74.507 -51.838  92.253  1.00 38.59     0.000 OA
HETATM    6  C9  DBH A 180      72.576 -50.992  91.063  1.00 40.46    -0.071 A 
HETATM    7  C12 DBH A 180      71.575 -50.009  90.925  1.00 41.84    -0.081 A 
HETATM    8  C15 DBH A 180      71.487 -48.921  91.821  1.00 41.92    -0.066 A 
HETATM    9  C18 DBH A 180      72.391 -48.788  92.891  1.00 41.18     0.052 A 
HETATM   10  H9  DBH A 180      72.610 -51.817  90.366  1.00  0.00     0.084 H 
HETATM   11  H12 DBH A 180      70.862 -50.088  90.119  1.00  0.00     0.083 H 
HETATM   12  H15 DBH A 180      70.714 -48.180  91.682  1.00  0.00     0.085 H 
HETATM   13  H3  DBH A 180      74.000 -49.975  94.893  1.00  0.00     0.000 HD
HETATM   14  H6  DBH A 180      74.138 -52.633  92.644  1.00  0.00     0.000 HD
HETATM   15  C3  DBH A 181      77.948 -49.331  92.387  1.00 32.92     0.027 A 
HETATM   16  O3  DBH A 181      76.793 -50.071  92.311  1.00 33.99     0.000 OA
HETATM   17  C6  DBH A 181      78.643 -48.918  91.144  1.00 33.47     0.077 A 
HETATM   18  C9  DBH A 181      79.813 -48.149  91.225  1.00 33.72    -0.050 A 
HETATM   19  O9  DBH A 181      77.036 -50.167  95.067  1.00 28.91    -0.144 OA
HETATM   20  C12 DBH A 181      80.363 -47.787  92.472  1.00 33.43    -0.079 A 
HETATM   21  C15 DBH A 181      79.763 -48.177  93.677  1.00 32.34    -0.066 A 
HETATM   22  O17 DBH A 181      78.559 -48.803  95.947  1.00 34.03    -0.257 OA
HETATM   23  C18 DBH A 181      78.571 -48.915  93.675  1.00 32.02     0.056 A 
HETATM   24  C21 DBH A 181      77.981 -49.317  94.975  1.00 32.95     0.324 C 
HETATM   25  H9  DBH A 181      80.302 -47.830  90.316  1.00  0.00     0.087 H 
HETATM   26  H12 DBH A 181      81.265 -47.196  92.500  1.00  0.00     0.083 H 
HETATM   27  H15 DBH A 181      80.224 -47.907  94.615  1.00  0.00     0.085 H 
HETATM   28  H3  DBH A 181      76.056 -49.491  92.101  1.00  0.00     0.000 HD
HETATM   29  C3  DBH A 182      75.975 -53.305  95.487  1.00 30.03     0.004 A 
HETATM   30  O3  DBH A 182      75.105 -52.279  95.266  1.00 30.41     0.000 OA
HETATM   31  C6  DBH A 182      77.121 -53.546  94.600  1.00 30.41    -0.013 A 
HETATM   32  O6  DBH A 182      77.325 -52.729  93.527  1.00 29.10     0.000 OA
HETATM   33  C9  DBH A 182      77.974 -54.620  94.885  1.00 32.67    -0.071 A 
HETATM   34  C12 DBH A 182      77.766 -55.450  96.000  1.00 31.97    -0.081 A 
HETATM   35  C15 DBH A 182      76.680 -55.233  96.856  1.00 30.74    -0.066 A 
HETATM   36  C18 DBH A 182      75.799 -54.195  96.640  1.00 29.33     0.052 A 
HETATM   37  H9  DBH A 182      78.813 -54.815  94.234  1.00  0.00     0.084 H 
HETATM   38  H12 DBH A 182      78.450 -56.261  96.197  1.00  0.00     0.083 H 
HETATM   39  H15 DBH A 182      76.529 -55.890  97.700  1.00  0.00     0.085 H 
HETATM   40  H3  DBH A 182      74.242 -52.632  95.038  1.00  0.00     0.000 HD
HETATM   41  H6  DBH A 182      77.184 -53.224  92.715  1.00  0.00     0.000 HD
ENDROOT
BRANCH   9  42
HETATM   42  C21 DBH A 180      72.357 -47.602  93.814  1.00 42.35     0.210 C 
HETATM   43  O9  DBH A 180      73.433 -47.028  94.123  1.00 40.45    -0.644 OA
HETATM   44  O17 DBH A 180      71.252 -47.167  94.195  1.00 48.41    -0.644 OA
ENDBRANCH   9  42
BRANCH  17  45
HETATM   45  O6  DBH A 181      78.115 -49.309  89.956  1.00 35.49    -0.360 OA
HETATM   46  H6  DBH A 181      78.694 -49.031  89.241  1.00  0.00     0.217 HD
ENDBRANCH  17  45
BRANCH  36  47
HETATM   47  C21 DBH A 182      74.637 -53.960  97.541  1.00 33.36     0.210 C 
HETATM   48  O9  DBH A 182      74.572 -52.850  98.139  1.00 34.30    -0.644 OA
HETATM   49  O17 DBH A 182      73.777 -54.874  97.655  1.00 35.23    -0.644 OA
ENDBRANCH  36  47
TORSDOF 3
ENDMDL
