# Supplementary material for: The structure of the bacterial iron–catecholate transporter Fiu suggests that it imports substrates via a two-step mechanism
Source: J Biol Chem. 2019 Nov 11;294(51):19523–34. doi: 10.1074/jbc.RA119.011018 (PMC6926462; doi:10.1074/jbc.RA119.011018)
Supplement: Supporting Information [file supp_RA119.011018_155766_2_supp_424707_q0wyww.zip › DHB_Dock_Run2.pdb]

MODEL 1
REMARK VINA RESULT:      -9.8      0.000      0.000
REMARK  3 active torsions:
REMARK  status: ('A' for Active; 'I' for Inactive)
REMARK    1  A    between atoms: C18_11  and  C21_12 
REMARK    2  A    between atoms: C6_17  and  O6_18 
REMARK    3  A    between atoms: C18_37  and  C21_38 
ROOT
HETATM    1 FE   FE  A 179      80.213 -33.956  83.182  1.00 33.80     0.000 Fe
HETATM    2  C3  DBH A 180      81.460 -35.409  81.051  1.00 38.72     0.004 A 
HETATM    3  O3  DBH A 180      81.015 -35.755  82.296  1.00 37.25     0.000 OA
HETATM    4  C6  DBH A 180      81.632 -33.987  80.698  1.00 39.40    -0.013 A 
HETATM    5  O6  DBH A 180      81.360 -33.062  81.655  1.00 38.59     0.000 OA
HETATM    6  C9  DBH A 180      82.077 -33.634  79.414  1.00 40.46     0.013 A 
HETATM    7  C12 DBH A 180      82.343 -34.623  78.445  1.00 41.84     0.002 A 
HETATM    8  C15 DBH A 180      82.182 -35.995  78.732  1.00 41.92     0.019 A 
HETATM    9  C18 DBH A 180      81.760 -36.425  80.004  1.00 41.18     0.052 A 
HETATM   10  H3  DBH A 180      81.748 -36.096  82.814  1.00  0.00     0.000 HD
HETATM   11  H6  DBH A 180      82.183 -32.731  82.022  1.00  0.00     0.000 HD
HETATM   12  C3  DBH A 181      77.417 -34.217  82.778  1.00 32.92     0.027 A 
HETATM   13  O3  DBH A 181      78.680 -33.896  82.343  1.00 33.99     0.000 OA
HETATM   14  C6  DBH A 181      76.232 -33.703  82.051  1.00 33.47     0.077 A 
HETATM   15  C9  DBH A 181      74.944 -34.047  82.488  1.00 33.72     0.037 A 
HETATM   16  O9  DBH A 181      79.477 -35.213  84.643  1.00 28.91    -0.144 OA
HETATM   17  C12 DBH A 181      74.754 -34.851  83.631  1.00 33.43     0.004 A 
HETATM   18  C15 DBH A 181      75.837 -35.338  84.372  1.00 32.34     0.019 A 
HETATM   19  O17 DBH A 181      77.886 -36.364  85.693  1.00 34.03    -0.257 OA
HETATM   20  C18 DBH A 181      77.155 -35.066  83.974  1.00 32.02     0.056 A 
HETATM   21  C21 DBH A 181      78.269 -35.592  84.799  1.00 32.95     0.324 C 
HETATM   22  H3  DBH A 181      78.910 -34.450  81.593  1.00  0.00     0.000 HD
HETATM   23  C3  DBH A 182      82.020 -33.200  85.438  1.00 30.03     0.004 A 
HETATM   24  O3  DBH A 182      82.132 -34.144  84.460  1.00 30.41     0.000 OA
HETATM   25  C6  DBH A 182      80.919 -32.226  85.445  1.00 30.41    -0.013 A 
HETATM   26  O6  DBH A 182      79.985 -32.259  84.451  1.00 29.10     0.000 OA
HETATM   27  C9  DBH A 182      80.867 -31.284  86.480  1.00 32.67     0.013 A 
HETATM   28  C12 DBH A 182      81.826 -31.264  87.507  1.00 31.97     0.002 A 
HETATM   29  C15 DBH A 182      82.879 -32.186  87.516  1.00 30.74     0.019 A 
HETATM   30  C18 DBH A 182      82.995 -33.144  86.532  1.00 29.33     0.052 A 
HETATM   31  H3  DBH A 182      82.917 -33.972  83.936  1.00  0.00     0.000 HD
HETATM   32  H6  DBH A 182      80.065 -31.470  83.910  1.00  0.00     0.000 HD
ENDROOT
BRANCH   9  33
HETATM   33  C21 DBH A 180      81.517 -37.877  80.309  1.00 42.35     0.210 C 
HETATM   34  O9  DBH A 180      82.445 -38.710  80.130  1.00 40.45    -0.644 OA
HETATM   35  O17 DBH A 180      80.425 -38.213  80.804  1.00 48.41    -0.644 OA
ENDBRANCH   9  33
BRANCH  14  36
HETATM   36  O6  DBH A 181      76.440 -32.901  80.974  1.00 35.49    -0.360 OA
HETATM   37  H6  DBH A 181      75.603 -32.729  80.537  1.00  0.00     0.217 HD
ENDBRANCH  14  36
BRANCH  30  38
HETATM   38  C21 DBH A 182      84.116 -34.125  86.530  1.00 33.36     0.210 C 
HETATM   39  O9  DBH A 182      84.475 -34.608  87.639  1.00 34.30    -0.644 OA
HETATM   40  O17 DBH A 182      84.640 -34.428  85.425  1.00 35.23    -0.644 OA
ENDBRANCH  30  38
TORSDOF 3
ENDMDL
MODEL 2
REMARK VINA RESULT:      -9.0      5.960     11.284
REMARK  3 active torsions:
REMARK  status: ('A' for Active; 'I' for Inactive)
REMARK    1  A    between atoms: C18_11  and  C21_12 
REMARK    2  A    between atoms: C6_17  and  O6_18 
REMARK    3  A    between atoms: C18_37  and  C21_38 
ROOT
HETATM    1 FE   FE  A 179      72.839 -31.137  82.829  1.00 33.80     0.000 Fe
HETATM    2  C3  DBH A 180      72.587 -28.854  84.540  1.00 38.72     0.004 A 
HETATM    3  O3  DBH A 180      72.375 -30.192  84.715  1.00 37.25     0.000 OA
HETATM    4  C6  DBH A 180      72.727 -28.300  83.180  1.00 39.40    -0.013 A 
HETATM    5  O6  DBH A 180      72.610 -29.159  82.135  1.00 38.59     0.000 OA
HETATM    6  C9  DBH A 180      72.957 -26.926  83.005  1.00 40.46     0.013 A 
HETATM    7  C12 DBH A 180      73.079 -26.066  84.116  1.00 41.84     0.002 A 
HETATM    8  C15 DBH A 180      72.964 -26.552  85.435  1.00 41.92     0.019 A 
HETATM    9  C18 DBH A 180      72.712 -27.913  85.689  1.00 41.18     0.052 A 
HETATM   10  H3  DBH A 180      71.459 -30.342  84.958  1.00  0.00     0.000 HD
HETATM   11  H6  DBH A 180      71.745 -29.057  81.732  1.00  0.00     0.000 HD
HETATM   12  C3  DBH A 181      75.471 -32.124  83.219  1.00 32.92     0.027 A 
HETATM   13  O3  DBH A 181      74.585 -31.113  82.931  1.00 33.99     0.000 OA
HETATM   14  C6  DBH A 181      76.898 -31.982  82.847  1.00 33.47     0.077 A 
HETATM   15  C9  DBH A 181      77.803 -33.007  83.158  1.00 33.72     0.037 A 
HETATM   16  O9  DBH A 181      72.702 -32.907  83.881  1.00 28.91    -0.144 OA
HETATM   17  C12 DBH A 181      77.372 -34.191  83.794  1.00 33.43     0.004 A 
HETATM   18  C15 DBH A 181      76.030 -34.388  84.140  1.00 32.34     0.019 A 
HETATM   19  O17 DBH A 181      73.519 -34.704  84.910  1.00 34.03    -0.257 OA
HETATM   20  C18 DBH A 181      75.074 -33.391  83.894  1.00 32.02     0.056 A 
HETATM   21  C21 DBH A 181      73.663 -33.653  84.265  1.00 32.95     0.324 C 
HETATM   22  H3  DBH A 181      74.677 -30.412  83.581  1.00  0.00     0.000 HD
HETATM   23  C3  DBH A 182      70.273 -32.179  81.707  1.00 30.03     0.004 A 
HETATM   24  O3  DBH A 182      70.539 -31.379  82.779  1.00 30.41     0.000 OA
HETATM   25  C6  DBH A 182      71.330 -32.589  80.772  1.00 30.41    -0.013 A 
HETATM   26  O6  DBH A 182      72.610 -32.160  80.973  1.00 29.10     0.000 OA
HETATM   27  C9  DBH A 182      70.986 -33.411  79.692  1.00 32.67     0.013 A 
HETATM   28  C12 DBH A 182      69.668 -33.859  79.498  1.00 31.97     0.002 A 
HETATM   29  C15 DBH A 182      68.650 -33.480  80.381  1.00 30.74     0.019 A 
HETATM   30  C18 DBH A 182      68.914 -32.674  81.468  1.00 29.33     0.052 A 
HETATM   31  H3  DBH A 182      70.102 -30.532  82.664  1.00  0.00     0.000 HD
HETATM   32  H6  DBH A 182      72.861 -31.557  80.268  1.00  0.00     0.000 HD
ENDROOT
BRANCH   9  33
HETATM   33  C21 DBH A 180      72.654 -28.461  87.087  1.00 42.35     0.210 C 
HETATM   34  O9  DBH A 180      73.626 -28.273  87.865  1.00 40.45    -0.644 OA
HETATM   35  O17 DBH A 180      71.612 -29.027  87.469  1.00 48.41    -0.644 OA
ENDBRANCH   9  33
BRANCH  14  36
HETATM   36  O6  DBH A 181      77.283 -30.849  82.204  1.00 35.49    -0.360 OA
HETATM   37  H6  DBH A 181      78.163 -30.598  82.496  1.00  0.00     0.217 HD
ENDBRANCH  14  36
BRANCH  30  38
HETATM   38  C21 DBH A 182      67.836 -32.260  82.409  1.00 33.36     0.210 C 
HETATM   39  O9  DBH A 182      67.955 -32.593  83.620  1.00 34.30    -0.644 OA
HETATM   40  O17 DBH A 182      66.870 -31.594  81.951  1.00 35.23    -0.644 OA
ENDBRANCH  30  38
TORSDOF 3
ENDMDL
MODEL 3
REMARK VINA RESULT:      -9.0      1.390      6.352
REMARK  3 active torsions:
REMARK  status: ('A' for Active; 'I' for Inactive)
REMARK    1  A    between atoms: C18_11  and  C21_12 
REMARK    2  A    between atoms: C6_17  and  O6_18 
REMARK    3  A    between atoms: C18_37  and  C21_38 
ROOT
HETATM    1 FE   FE  A 179      79.830 -34.529  83.777  1.00 33.80     0.000 Fe
HETATM    2  C3  DBH A 180      80.905 -34.575  81.122  1.00 38.72     0.004 A 
HETATM    3  O3  DBH A 180      80.205 -33.647  81.842  1.00 37.25     0.000 OA
HETATM    4  C6  DBH A 180      80.967 -35.974  81.586  1.00 39.40    -0.013 A 
HETATM    5  O6  DBH A 180      80.290 -36.294  82.719  1.00 38.59     0.000 OA
HETATM    6  C9  DBH A 180      81.697 -36.922  80.851  1.00 40.46     0.013 A 
HETATM    7  C12 DBH A 180      82.393 -36.550  79.682  1.00 41.84     0.002 A 
HETATM    8  C15 DBH A 180      82.372 -35.222  79.207  1.00 41.92     0.019 A 
HETATM    9  C18 DBH A 180      81.644 -34.222  79.878  1.00 41.18     0.052 A 
HETATM   10  H3  DBH A 180      79.382 -33.446  81.390  1.00  0.00     0.000 HD
HETATM   11  H6  DBH A 180      79.479 -36.751  82.488  1.00  0.00     0.000 HD
HETATM   12  C3  DBH A 181      81.843 -33.388  85.419  1.00 32.92     0.027 A 
HETATM   13  O3  DBH A 181      81.410 -34.306  84.493  1.00 33.99     0.000 OA
HETATM   14  C6  DBH A 181      83.089 -33.640  86.182  1.00 33.47     0.077 A 
HETATM   15  C9  DBH A 181      83.538 -32.693  87.114  1.00 33.72     0.037 A 
HETATM   16  O9  DBH A 181      79.207 -32.639  84.323  1.00 28.91    -0.144 OA
HETATM   17  C12 DBH A 181      82.805 -31.514  87.364  1.00 33.43     0.004 A 
HETATM   18  C15 DBH A 181      81.607 -31.241  86.693  1.00 32.34     0.019 A 
HETATM   19  O17 DBH A 181      79.413 -30.665  85.333  1.00 34.03    -0.257 OA
HETATM   20  C18 DBH A 181      81.115 -32.124  85.720  1.00 32.02     0.056 A 
HETATM   21  C21 DBH A 181      79.834 -31.798  85.047  1.00 32.95     0.324 C 
HETATM   22  H3  DBH A 181      81.917 -34.206  83.683  1.00  0.00     0.000 HD
HETATM   23  C3  DBH A 182      76.888 -35.017  83.970  1.00 30.03     0.004 A 
HETATM   24  O3  DBH A 182      77.680 -34.628  82.930  1.00 30.41     0.000 OA
HETATM   25  C6  DBH A 182      77.460 -35.416  85.264  1.00 30.41    -0.013 A 
HETATM   26  O6  DBH A 182      78.814 -35.401  85.435  1.00 29.10     0.000 OA
HETATM   27  C9  DBH A 182      76.588 -35.805  86.289  1.00 32.67     0.013 A 
HETATM   28  C12 DBH A 182      75.195 -35.806  86.110  1.00 31.97     0.002 A 
HETATM   29  C15 DBH A 182      74.634 -35.427  84.885  1.00 30.74     0.019 A 
HETATM   30  C18 DBH A 182      75.429 -35.030  83.831  1.00 29.33     0.052 A 
HETATM   31  H3  DBH A 182      77.614 -35.269  82.219  1.00  0.00     0.000 HD
HETATM   32  H6  DBH A 182      79.134 -36.301  85.540  1.00  0.00     0.000 HD
ENDROOT
BRANCH   9  33
HETATM   33  C21 DBH A 180      81.665 -32.789  79.426  1.00 42.35     0.210 C 
HETATM   34  O9  DBH A 180      80.576 -32.188  79.225  1.00 40.45    -0.644 OA
HETATM   35  O17 DBH A 180      82.760 -32.203  79.332  1.00 48.41    -0.644 OA
ENDBRANCH   9  33
BRANCH  14  36
HETATM   36  O6  DBH A 181      83.758 -34.799  85.949  1.00 35.49    -0.360 OA
HETATM   37  H6  DBH A 181      83.378 -35.501  86.483  1.00  0.00     0.217 HD
ENDBRANCH  14  36
BRANCH  30  38
HETATM   38  C21 DBH A 182      74.842 -34.631  82.521  1.00 33.36     0.210 C 
HETATM   39  O9  DBH A 182      74.051 -33.647  82.507  1.00 34.30    -0.644 OA
HETATM   40  O17 DBH A 182      75.169 -35.287  81.497  1.00 35.23    -0.644 OA
ENDBRANCH  30  38
TORSDOF 3
ENDMDL
MODEL 4
REMARK VINA RESULT:      -9.0     11.139     15.411
REMARK  3 active torsions:
REMARK  status: ('A' for Active; 'I' for Inactive)
REMARK    1  A    between atoms: C18_11  and  C21_12 
REMARK    2  A    between atoms: C6_17  and  O6_18 
REMARK    3  A    between atoms: C18_37  and  C21_38 
ROOT
HETATM    1 FE   FE  A 179      67.361 -28.784  81.297  1.00 33.80     0.000 Fe
HETATM    2  C3  DBH A 180      67.984 -27.759  83.899  1.00 38.72     0.004 A 
HETATM    3  O3  DBH A 180      68.720 -27.973  82.768  1.00 37.25     0.000 OA
HETATM    4  C6  DBH A 180      66.648 -28.370  84.037  1.00 39.40    -0.013 A 
HETATM    5  O6  DBH A 180      66.207 -29.158  83.022  1.00 38.59     0.000 OA
HETATM    6  C9  DBH A 180      65.890 -28.138  85.196  1.00 40.46     0.013 A 
HETATM    7  C12 DBH A 180      66.379 -27.308  86.225  1.00 41.84     0.002 A 
HETATM    8  C15 DBH A 180      67.645 -26.693  86.133  1.00 41.92     0.019 A 
HETATM    9  C18 DBH A 180      68.471 -26.897  85.012  1.00 41.18     0.052 A 
HETATM   10  H3  DBH A 180      69.428 -28.593  82.959  1.00  0.00     0.000 HD
HETATM   11  H6  DBH A 180      66.294 -30.080  83.273  1.00  0.00     0.000 HD
HETATM   12  C3  DBH A 181      66.698 -26.530  79.706  1.00 32.92     0.027 A 
HETATM   13  O3  DBH A 181      66.549 -27.307  80.829  1.00 33.99     0.000 OA
HETATM   14  C6  DBH A 181      65.634 -25.572  79.324  1.00 33.47     0.077 A 
HETATM   15  C9  DBH A 181      65.796 -24.768  78.186  1.00 33.72     0.037 A 
HETATM   16  O9  DBH A 181      68.902 -28.477  79.960  1.00 28.91    -0.144 OA
HETATM   17  C12 DBH A 181      66.945 -24.878  77.375  1.00 33.43     0.004 A 
HETATM   18  C15 DBH A 181      67.967 -25.788  77.674  1.00 32.34     0.019 A 
HETATM   19  O17 DBH A 181      69.953 -27.414  78.310  1.00 34.03    -0.257 OA
HETATM   20  C18 DBH A 181      67.891 -26.598  78.816  1.00 32.02     0.056 A 
HETATM   21  C21 DBH A 181      68.991 -27.557  79.082  1.00 32.95     0.324 C 
HETATM   22  H3  DBH A 181      66.752 -26.783  81.609  1.00  0.00     0.000 HD
HETATM   23  C3  DBH A 182      68.167 -31.620  80.817  1.00 30.03     0.004 A 
HETATM   24  O3  DBH A 182      68.574 -30.702  81.740  1.00 30.41     0.000 OA
HETATM   25  C6  DBH A 182      67.053 -31.345  79.898  1.00 30.41    -0.013 A 
HETATM   26  O6  DBH A 182      66.405 -30.146  79.966  1.00 29.10     0.000 OA
HETATM   27  C9  DBH A 182      66.687 -32.333  78.976  1.00 32.67     0.013 A 
HETATM   28  C12 DBH A 182      67.367 -33.561  78.904  1.00 31.97     0.002 A 
HETATM   29  C15 DBH A 182      68.431 -33.838  79.770  1.00 30.74     0.019 A 
HETATM   30  C18 DBH A 182      68.849 -32.913  80.702  1.00 29.33     0.052 A 
HETATM   31  H3  DBH A 182      68.394 -31.033  82.623  1.00  0.00     0.000 HD
HETATM   32  H6  DBH A 182      65.506 -30.284  80.277  1.00  0.00     0.000 HD
ENDROOT
BRANCH   9  33
HETATM   33  C21 DBH A 180      69.794 -26.198  84.864  1.00 42.35     0.210 C 
HETATM   34  O9  DBH A 180      70.820 -26.870  84.578  1.00 40.45    -0.644 OA
HETATM   35  O17 DBH A 180      69.831 -24.956  84.955  1.00 48.41    -0.644 OA
ENDBRANCH   9  33
BRANCH  14  36
HETATM   36  O6  DBH A 181      64.521 -25.509  80.100  1.00 35.49    -0.360 OA
HETATM   37  H6  DBH A 181      63.805 -25.985  79.673  1.00  0.00     0.217 HD
ENDBRANCH  14  36
BRANCH  30  38
HETATM   38  C21 DBH A 182      69.976 -33.201  81.632  1.00 33.36     0.210 C 
HETATM   39  O9  DBH A 182      71.149 -33.139  81.171  1.00 34.30    -0.644 OA
HETATM   40  O17 DBH A 182      69.703 -33.483  82.829  1.00 35.23    -0.644 OA
ENDBRANCH  30  38
TORSDOF 3
ENDMDL
MODEL 5
REMARK VINA RESULT:      -8.9      1.991      2.536
REMARK  3 active torsions:
REMARK  status: ('A' for Active; 'I' for Inactive)
REMARK    1  A    between atoms: C18_11  and  C21_12 
REMARK    2  A    between atoms: C6_17  and  O6_18 
REMARK    3  A    between atoms: C18_37  and  C21_38 
ROOT
HETATM    1 FE   FE  A 179      80.403 -33.350  83.747  1.00 33.80     0.000 Fe
HETATM    2  C3  DBH A 180      82.179 -32.738  81.585  1.00 38.72     0.004 A 
HETATM    3  O3  DBH A 180      81.974 -33.850  82.352  1.00 37.25     0.000 OA
HETATM    4  C6  DBH A 180      81.629 -31.437  82.010  1.00 39.40    -0.013 A 
HETATM    5  O6  DBH A 180      80.949 -31.393  83.184  1.00 38.59     0.000 OA
HETATM    6  C9  DBH A 180      81.832 -30.299  81.212  1.00 40.46     0.013 A 
HETATM    7  C12 DBH A 180      82.538 -30.386  79.995  1.00 41.84     0.002 A 
HETATM    8  C15 DBH A 180      83.073 -31.611  79.542  1.00 41.92     0.019 A 
HETATM    9  C18 DBH A 180      82.929 -32.789  80.298  1.00 41.18     0.052 A 
HETATM   10  H3  DBH A 180      82.785 -34.074  82.815  1.00  0.00     0.000 HD
HETATM   11  H6  DBH A 180      81.507 -31.007  83.862  1.00  0.00     0.000 HD
HETATM   12  C3  DBH A 181      78.089 -34.488  82.562  1.00 32.92     0.027 A 
HETATM   13  O3  DBH A 181      79.028 -33.491  82.674  1.00 33.99     0.000 OA
HETATM   14  C6  DBH A 181      76.797 -34.213  81.889  1.00 33.47     0.077 A 
HETATM   15  C9  DBH A 181      75.848 -35.237  81.761  1.00 33.72     0.037 A 
HETATM   16  O9  DBH A 181      80.391 -35.366  84.187  1.00 28.91    -0.144 OA
HETATM   17  C12 DBH A 181      76.087 -36.522  82.290  1.00 33.43     0.004 A 
HETATM   18  C15 DBH A 181      77.278 -36.827  82.961  1.00 32.34     0.019 A 
HETATM   19  O17 DBH A 181      79.579 -37.438  84.113  1.00 34.03    -0.257 OA
HETATM   20  C18 DBH A 181      78.289 -35.864  83.096  1.00 32.02     0.056 A 
HETATM   21  C21 DBH A 181      79.526 -36.230  83.827  1.00 32.95     0.324 C 
HETATM   22  H3  DBH A 181      79.492 -33.394  81.839  1.00  0.00     0.000 HD
HETATM   23  C3  DBH A 182      81.630 -33.265  86.470  1.00 30.03     0.004 A 
HETATM   24  O3  DBH A 182      82.180 -33.379  85.226  1.00 30.41     0.000 OA
HETATM   25  C6  DBH A 182      80.193 -33.017  86.655  1.00 30.41    -0.013 A 
HETATM   26  O6  DBH A 182      79.385 -32.893  85.562  1.00 29.10     0.000 OA
HETATM   27  C9  DBH A 182      79.696 -32.910  87.960  1.00 32.67     0.013 A 
HETATM   28  C12 DBH A 182      80.532 -33.052  89.080  1.00 31.97     0.002 A 
HETATM   29  C15 DBH A 182      81.902 -33.291  88.921  1.00 30.74     0.019 A 
HETATM   30  C18 DBH A 182      82.462 -33.410  87.668  1.00 29.33     0.052 A 
HETATM   31  H3  DBH A 182      82.775 -32.643  85.071  1.00  0.00     0.000 HD
HETATM   32  H6  DBH A 182      79.062 -31.990  85.503  1.00  0.00     0.000 HD
ENDROOT
BRANCH   9  33
HETATM   33  C21 DBH A 180      83.432 -34.116  79.802  1.00 42.35     0.210 C 
HETATM   34  O9  DBH A 180      84.672 -34.333  79.766  1.00 40.45    -0.644 OA
HETATM   35  O17 DBH A 180      82.606 -35.000  79.506  1.00 48.41    -0.644 OA
ENDBRANCH   9  33
BRANCH  14  36
HETATM   36  O6  DBH A 181      76.575 -32.958  81.419  1.00 35.49    -0.360 OA
HETATM   37  H6  DBH A 181      77.055 -32.835  80.596  1.00  0.00     0.217 HD
ENDBRANCH  14  36
BRANCH  30  38
HETATM   38  C21 DBH A 182      83.920 -33.657  87.488  1.00 33.36     0.210 C 
HETATM   39  O9  DBH A 182      84.398 -34.723  87.968  1.00 34.30    -0.644 OA
HETATM   40  O17 DBH A 182      84.598 -32.800  86.862  1.00 35.23    -0.644 OA
ENDBRANCH  30  38
TORSDOF 3
ENDMDL
MODEL 6
REMARK VINA RESULT:      -8.9      2.655      6.456
REMARK  3 active torsions:
REMARK  status: ('A' for Active; 'I' for Inactive)
REMARK    1  A    between atoms: C18_11  and  C21_12 
REMARK    2  A    between atoms: C6_17  and  O6_18 
REMARK    3  A    between atoms: C18_37  and  C21_38 
ROOT
HETATM    1 FE   FE  A 179      81.793 -33.113  82.947  1.00 33.80     0.000 Fe
HETATM    2  C3  DBH A 180      82.683 -32.777  85.649  1.00 38.72     0.004 A 
HETATM    3  O3  DBH A 180      81.765 -32.131  84.870  1.00 37.25     0.000 OA
HETATM    4  C6  DBH A 180      83.672 -33.679  85.028  1.00 39.40    -0.013 A 
HETATM    5  O6  DBH A 180      83.643 -33.813  83.677  1.00 38.59     0.000 OA
HETATM    6  C9  DBH A 180      84.607 -34.350  85.832  1.00 40.46     0.013 A 
HETATM    7  C12 DBH A 180      84.602 -34.191  87.233  1.00 41.84     0.002 A 
HETATM    8  C15 DBH A 180      83.668 -33.348  87.872  1.00 41.92     0.019 A 
HETATM    9  C18 DBH A 180      82.715 -32.626  87.130  1.00 41.18     0.052 A 
HETATM   10  H3  DBH A 180      82.009 -31.206  84.787  1.00  0.00     0.000 HD
HETATM   11  H6  DBH A 180      84.356 -33.300  83.290  1.00  0.00     0.000 HD
HETATM   12  C3  DBH A 181      79.558 -34.858  83.070  1.00 32.92     0.027 A 
HETATM   13  O3  DBH A 181      80.865 -34.540  83.353  1.00 33.99     0.000 OA
HETATM   14  C6  DBH A 181      79.110 -36.269  83.144  1.00 33.47     0.077 A 
HETATM   15  C9  DBH A 181      77.772 -36.589  82.872  1.00 33.72     0.037 A 
HETATM   16  O9  DBH A 181      80.099 -32.003  82.551  1.00 28.91    -0.144 OA
HETATM   17  C12 DBH A 181      76.847 -35.593  82.495  1.00 33.43     0.004 A 
HETATM   18  C15 DBH A 181      77.225 -34.250  82.380  1.00 32.34     0.019 A 
HETATM   19  O17 DBH A 181      77.909 -31.696  82.291  1.00 34.03    -0.257 OA
HETATM   20  C18 DBH A 181      78.537 -33.849  82.674  1.00 32.02     0.056 A 
HETATM   21  C21 DBH A 181      78.893 -32.417  82.524  1.00 32.95     0.324 C 
HETATM   22  H3  DBH A 181      80.990 -34.521  84.305  1.00  0.00     0.000 HD
HETATM   23  C3  DBH A 182      82.926 -31.172  80.979  1.00 30.03     0.004 A 
HETATM   24  O3  DBH A 182      82.824 -31.135  82.339  1.00 30.41     0.000 OA
HETATM   25  C6  DBH A 182      82.558 -32.371  80.213  1.00 30.41    -0.013 A 
HETATM   26  O6  DBH A 182      82.105 -33.478  80.871  1.00 29.10     0.000 OA
HETATM   27  C9  DBH A 182      82.688 -32.339  78.819  1.00 32.67     0.013 A 
HETATM   28  C12 DBH A 182      83.143 -31.192  78.147  1.00 31.97     0.002 A 
HETATM   29  C15 DBH A 182      83.496 -30.042  78.862  1.00 30.74     0.019 A 
HETATM   30  C18 DBH A 182      83.392 -29.997  80.235  1.00 29.33     0.052 A 
HETATM   31  H3  DBH A 182      83.700 -31.066  82.724  1.00  0.00     0.000 HD
HETATM   32  H6  DBH A 182      82.748 -34.186  80.786  1.00  0.00     0.000 HD
ENDROOT
BRANCH   9  33
HETATM   33  C21 DBH A 180      81.670 -31.777  87.797  1.00 42.35     0.210 C 
HETATM   34  O9  DBH A 180      81.502 -30.589  87.414  1.00 40.45    -0.644 OA
HETATM   35  O17 DBH A 180      80.940 -32.291  88.666  1.00 48.41    -0.644 OA
ENDBRANCH   9  33
BRANCH  14  36
HETATM   36  O6  DBH A 181      80.027 -37.216  83.474  1.00 35.49    -0.360 OA
HETATM   37  H6  DBH A 181      80.595 -37.388  82.719  1.00  0.00     0.217 HD
ENDBRANCH  14  36
BRANCH  30  38
HETATM   38  C21 DBH A 182      83.772 -28.780  81.005  1.00 33.36     0.210 C 
HETATM   39  O9  DBH A 182      83.179 -27.701  80.726  1.00 34.30    -0.644 OA
HETATM   40  O17 DBH A 182      84.653 -28.890  81.898  1.00 35.23    -0.644 OA
ENDBRANCH  30  38
TORSDOF 3
ENDMDL
MODEL 7
REMARK VINA RESULT:      -8.9      2.332      6.833
REMARK  3 active torsions:
REMARK  status: ('A' for Active; 'I' for Inactive)
REMARK    1  A    between atoms: C18_11  and  C21_12 
REMARK    2  A    between atoms: C6_17  and  O6_18 
REMARK    3  A    between atoms: C18_37  and  C21_38 
ROOT
HETATM    1 FE   FE  A 179      79.233 -33.117  84.076  1.00 33.80     0.000 Fe
HETATM    2  C3  DBH A 180      81.308 -32.417  82.229  1.00 38.72     0.004 A 
HETATM    3  O3  DBH A 180      80.331 -31.705  82.865  1.00 37.25     0.000 OA
HETATM    4  C6  DBH A 180      81.240 -33.890  82.189  1.00 39.40    -0.013 A 
HETATM    5  O6  DBH A 180      80.172 -34.488  82.778  1.00 38.59     0.000 OA
HETATM    6  C9  DBH A 180      82.252 -34.619  81.545  1.00 40.46     0.013 A 
HETATM    7  C12 DBH A 180      83.349 -33.963  80.951  1.00 41.84     0.002 A 
HETATM    8  C15 DBH A 180      83.463 -32.556  80.973  1.00 41.92     0.019 A 
HETATM    9  C18 DBH A 180      82.477 -31.758  81.581  1.00 41.18     0.052 A 
HETATM   10  H3  DBH A 180      79.758 -31.293  82.213  1.00  0.00     0.000 HD
HETATM   11  H6  DBH A 180      79.551 -34.769  82.102  1.00  0.00     0.000 HD
HETATM   12  C3  DBH A 181      80.334 -32.755  86.666  1.00 32.92     0.027 A 
HETATM   13  O3  DBH A 181      80.365 -33.285  85.398  1.00 33.99     0.000 OA
HETATM   14  C6  DBH A 181      81.165 -33.354  87.737  1.00 33.47     0.077 A 
HETATM   15  C9  DBH A 181      81.144 -32.801  89.025  1.00 33.72     0.037 A 
HETATM   16  O9  DBH A 181      78.351 -31.449  84.912  1.00 28.91    -0.144 OA
HETATM   17  C12 DBH A 181      80.318 -31.699  89.331  1.00 33.43     0.004 A 
HETATM   18  C15 DBH A 181      79.491 -31.114  88.364  1.00 32.34     0.019 A 
HETATM   19  O17 DBH A 181      78.029 -29.929  86.506  1.00 34.03    -0.257 OA
HETATM   20  C18 DBH A 181      79.487 -31.590  87.045  1.00 32.02     0.056 A 
HETATM   21  C21 DBH A 181      78.584 -30.947  86.060  1.00 32.95     0.324 C 
HETATM   22  H3  DBH A 181      81.156 -32.981  84.944  1.00  0.00     0.000 HD
HETATM   23  C3  DBH A 182      76.501 -33.360  82.892  1.00 30.03     0.004 A 
HETATM   24  O3  DBH A 182      77.631 -32.737  82.452  1.00 30.41     0.000 OA
HETATM   25  C6  DBH A 182      76.507 -34.203  84.096  1.00 30.41    -0.013 A 
HETATM   26  O6  DBH A 182      77.667 -34.372  84.794  1.00 29.10     0.000 OA
HETATM   27  C9  DBH A 182      75.310 -34.814  84.490  1.00 32.67     0.013 A 
HETATM   28  C12 DBH A 182      74.116 -34.625  83.774  1.00 31.97     0.002 A 
HETATM   29  C15 DBH A 182      74.093 -33.824  82.627  1.00 30.74     0.019 A 
HETATM   30  C18 DBH A 182      75.231 -33.189  82.179  1.00 29.33     0.052 A 
HETATM   31  H3  DBH A 182      77.895 -33.109  81.607  1.00  0.00     0.000 HD
HETATM   32  H6  DBH A 182      77.958 -35.284  84.717  1.00  0.00     0.000 HD
ENDROOT
BRANCH   9  33
HETATM   33  C21 DBH A 180      82.613 -30.264  81.676  1.00 42.35     0.210 C 
HETATM   34  O9  DBH A 180      83.658 -29.769  82.174  1.00 40.45    -0.644 OA
HETATM   35  O17 DBH A 180      81.719 -29.546  81.189  1.00 48.41    -0.644 OA
ENDBRANCH   9  33
BRANCH  14  36
HETATM   36  O6  DBH A 181      81.925 -34.437  87.427  1.00 35.49    -0.360 OA
HETATM   37  H6  DBH A 181      82.819 -34.152  87.221  1.00  0.00     0.217 HD
ENDBRANCH  14  36
BRANCH  30  38
HETATM   38  C21 DBH A 182      75.217 -32.340  80.955  1.00 33.36     0.210 C 
HETATM   39  O9  DBH A 182      75.560 -31.132  81.075  1.00 34.30    -0.644 OA
HETATM   40  O17 DBH A 182      74.876 -32.872  79.865  1.00 35.23    -0.644 OA
ENDBRANCH  30  38
TORSDOF 3
ENDMDL
MODEL 8
REMARK VINA RESULT:      -8.8      1.998      2.412
REMARK  3 active torsions:
REMARK  status: ('A' for Active; 'I' for Inactive)
REMARK    1  A    between atoms: C18_11  and  C21_12 
REMARK    2  A    between atoms: C6_17  and  O6_18 
REMARK    3  A    between atoms: C18_37  and  C21_38 
ROOT
HETATM    1 FE   FE  A 179      79.050 -33.286  83.667  1.00 33.80     0.000 Fe
HETATM    2  C3  DBH A 180      80.887 -34.914  82.189  1.00 38.72     0.004 A 
HETATM    3  O3  DBH A 180      79.854 -35.190  83.039  1.00 37.25     0.000 OA
HETATM    4  C6  DBH A 180      81.447 -33.551  82.128  1.00 39.40    -0.013 A 
HETATM    5  O6  DBH A 180      80.918 -32.613  82.956  1.00 38.59     0.000 OA
HETATM    6  C9  DBH A 180      82.501 -33.268  81.244  1.00 40.46     0.013 A 
HETATM    7  C12 DBH A 180      83.020 -34.266  80.394  1.00 41.84     0.002 A 
HETATM    8  C15 DBH A 180      82.508 -35.581  80.409  1.00 41.92     0.019 A 
HETATM    9  C18 DBH A 180      81.467 -35.945  81.284  1.00 41.18     0.052 A 
HETATM   10  H3  DBH A 180      80.182 -35.688  83.791  1.00  0.00     0.000 HD
HETATM   11  H6  DBH A 180      81.512 -32.470  83.696  1.00  0.00     0.000 HD
HETATM   12  C3  DBH A 181      76.781 -32.949  81.996  1.00 32.92     0.027 A 
HETATM   13  O3  DBH A 181      78.134 -32.887  82.231  1.00 33.99     0.000 OA
HETATM   14  C6  DBH A 181      76.192 -32.182  80.873  1.00 33.47     0.077 A 
HETATM   15  C9  DBH A 181      74.813 -32.261  80.625  1.00 33.72     0.037 A 
HETATM   16  O9  DBH A 181      77.506 -34.397  84.464  1.00 28.91    -0.144 OA
HETATM   17  C12 DBH A 181      73.969 -33.035  81.448  1.00 33.43     0.004 A 
HETATM   18  C15 DBH A 181      74.470 -33.755  82.540  1.00 32.34     0.019 A 
HETATM   19  O17 DBH A 181      75.436 -35.217  84.521  1.00 34.03    -0.257 OA
HETATM   20  C18 DBH A 181      75.843 -33.754  82.827  1.00 32.02     0.056 A 
HETATM   21  C21 DBH A 181      76.324 -34.520  84.002  1.00 32.95     0.324 C 
HETATM   22  H3  DBH A 181      78.593 -33.459  81.610  1.00  0.00     0.000 HD
HETATM   23  C3  DBH A 182      79.672 -32.977  86.573  1.00 30.03     0.004 A 
HETATM   24  O3  DBH A 182      80.070 -33.900  85.650  1.00 30.41     0.000 OA
HETATM   25  C6  DBH A 182      78.886 -31.796  86.190  1.00 30.41    -0.013 A 
HETATM   26  O6  DBH A 182      78.544 -31.610  84.882  1.00 29.10     0.000 OA
HETATM   27  C9  DBH A 182      78.512 -30.889  87.189  1.00 32.67     0.013 A 
HETATM   28  C12 DBH A 182      78.857 -31.094  88.536  1.00 31.97     0.002 A 
HETATM   29  C15 DBH A 182      79.604 -32.214  88.917  1.00 30.74     0.019 A 
HETATM   30  C18 DBH A 182      80.006 -33.151  87.990  1.00 29.33     0.052 A 
HETATM   31  H3  DBH A 182      81.026 -33.882  85.570  1.00  0.00     0.000 HD
HETATM   32  H6  DBH A 182      79.005 -30.841  84.536  1.00  0.00     0.000 HD
ENDROOT
BRANCH   9  33
HETATM   33  C21 DBH A 180      80.863 -37.321  81.267  1.00 42.35     0.210 C 
HETATM   34  O9  DBH A 180      80.610 -37.871  80.163  1.00 40.45    -0.644 OA
HETATM   35  O17 DBH A 180      80.696 -37.918  82.348  1.00 48.41    -0.644 OA
ENDBRANCH   9  33
BRANCH  14  36
HETATM   36  O6  DBH A 181      77.019 -31.416  80.117  1.00 35.49    -0.360 OA
HETATM   37  H6  DBH A 181      77.407 -30.728  80.663  1.00  0.00     0.217 HD
ENDBRANCH  14  36
BRANCH  30  38
HETATM   38  C21 DBH A 182      80.806 -34.344  88.385  1.00 33.36     0.210 C 
HETATM   39  O9  DBH A 182      80.246 -35.213  89.109  1.00 34.30    -0.644 OA
HETATM   40  O17 DBH A 182      81.993 -34.428  87.971  1.00 35.23    -0.644 OA
ENDBRANCH  30  38
TORSDOF 3
ENDMDL
MODEL 9
REMARK VINA RESULT:      -8.8      1.947      6.029
REMARK  3 active torsions:
REMARK  status: ('A' for Active; 'I' for Inactive)
REMARK    1  A    between atoms: C18_11  and  C21_12 
REMARK    2  A    between atoms: C6_17  and  O6_18 
REMARK    3  A    between atoms: C18_37  and  C21_38 
ROOT
HETATM    1 FE   FE  A 179      81.263 -33.525  82.944  1.00 33.80     0.000 Fe
HETATM    2  C3  DBH A 180      79.468 -35.738  83.237  1.00 38.72     0.004 A 
HETATM    3  O3  DBH A 180      80.788 -35.548  83.533  1.00 37.25     0.000 OA
HETATM    4  C6  DBH A 180      78.767 -34.790  82.350  1.00 39.40    -0.013 A 
HETATM    5  O6  DBH A 180      79.485 -33.760  81.834  1.00 38.59     0.000 OA
HETATM    6  C9  DBH A 180      77.407 -34.981  82.058  1.00 40.46     0.013 A 
HETATM    7  C12 DBH A 180      76.692 -36.059  82.619  1.00 41.84     0.002 A 
HETATM    8  C15 DBH A 180      77.317 -36.985  83.481  1.00 41.92     0.019 A 
HETATM    9  C18 DBH A 180      78.682 -36.870  83.802  1.00 41.18     0.052 A 
HETATM   10  H3  DBH A 180      81.320 -36.181  83.045  1.00  0.00     0.000 HD
HETATM   11  H6  DBH A 180      79.700 -33.948  80.918  1.00  0.00     0.000 HD
HETATM   12  C3  DBH A 181      81.138 -32.085  85.386  1.00 32.92     0.027 A 
HETATM   13  O3  DBH A 181      80.547 -32.670  84.292  1.00 33.99     0.000 OA
HETATM   14  C6  DBH A 181      80.393 -31.073  86.173  1.00 33.47     0.077 A 
HETATM   15  C9  DBH A 181      80.993 -30.490  87.299  1.00 33.72     0.037 A 
HETATM   16  O9  DBH A 181      83.036 -33.833  83.953  1.00 28.91    -0.144 OA
HETATM   17  C12 DBH A 181      82.308 -30.826  87.680  1.00 33.43     0.004 A 
HETATM   18  C15 DBH A 181      83.066 -31.754  86.954  1.00 32.34     0.019 A 
HETATM   19  O17 DBH A 181      84.447 -33.600  85.659  1.00 34.03    -0.257 OA
HETATM   20  C18 DBH A 181      82.520 -32.405  85.839  1.00 32.02     0.056 A 
HETATM   21  C21 DBH A 181      83.366 -33.369  85.094  1.00 32.95     0.324 C 
HETATM   22  H3  DBH A 181      79.940 -33.355  84.584  1.00  0.00     0.000 HD
HETATM   23  C3  DBH A 182      83.130 -33.697  80.617  1.00 30.03     0.004 A 
HETATM   24  O3  DBH A 182      82.406 -34.647  81.276  1.00 30.41     0.000 OA
HETATM   25  C6  DBH A 182      82.978 -32.267  80.922  1.00 30.41    -0.013 A 
HETATM   26  O6  DBH A 182      82.092 -31.873  81.882  1.00 29.10     0.000 OA
HETATM   27  C9  DBH A 182      83.752 -31.345  80.206  1.00 32.67     0.013 A 
HETATM   28  C12 DBH A 182      84.671 -31.758  79.227  1.00 31.97     0.002 A 
HETATM   29  C15 DBH A 182      84.829 -33.116  78.926  1.00 30.74     0.019 A 
HETATM   30  C18 DBH A 182      84.104 -34.081  79.591  1.00 29.33     0.052 A 
HETATM   31  H3  DBH A 182      81.802 -35.071  80.663  1.00  0.00     0.000 HD
HETATM   32  H6  DBH A 182      81.370 -31.389  81.474  1.00  0.00     0.000 HD
ENDROOT
BRANCH   9  33
HETATM   33  C21 DBH A 180      79.349 -37.806  84.771  1.00 42.35     0.210 C 
HETATM   34  O9  DBH A 180      80.375 -38.441  84.410  1.00 40.45    -0.644 OA
HETATM   35  O17 DBH A 180      78.915 -37.875  85.936  1.00 48.41    -0.644 OA
ENDBRANCH   9  33
BRANCH  14  36
HETATM   36  O6  DBH A 181      79.141 -30.739  85.765  1.00 35.49    -0.360 OA
HETATM   37  H6  DBH A 181      79.193 -30.245  84.943  1.00  0.00     0.217 HD
ENDBRANCH  14  36
BRANCH  30  38
HETATM   38  C21 DBH A 182      84.260 -35.528  79.273  1.00 33.36     0.210 C 
HETATM   39  O9  DBH A 182      83.233 -36.164  78.909  1.00 34.30    -0.644 OA
HETATM   40  O17 DBH A 182      85.407 -36.039  79.376  1.00 35.23    -0.644 OA
ENDBRANCH  30  38
TORSDOF 3
ENDMDL
