# Supplementary material for: The structure of the bacterial iron–catecholate transporter Fiu suggests that it imports substrates via a two-step mechanism
Source: J Biol Chem. 2019 Nov 11;294(51):19523–34. doi: 10.1074/jbc.RA119.011018 (PMC6926462; doi:10.1074/jbc.RA119.011018)
Supplement: Supporting Information [file supp_RA119.011018_155766_2_supp_424707_q0wyww.zip › Fiu_DHB.pdb.pdb]

REMARK Date 2019-10-28 Time 10:57:41 AUS Eastern Summer Time +1100 (1572220661.20 s)
REMARK PHENIX refinement
REMARK 
REMARK ****************** INPUT FILES AND LABELS ******************************
REMARK Reflections:
REMARK   file name      : C:\Users\Rhys\Dropbox\Fellowship\Fiu Paper\Scientific Reports\DHB_Cocrystal\2867641291_baedata.mtz
REMARK   labels         : ['FP_ISOB,SIGFP_ISOB']
REMARK R-free flags:
REMARK   file name      : C:\Users\Rhys\Dropbox\Fellowship\Fiu Paper\Scientific Reports\DHB_Cocrystal\2867641291_baedata.mtz
REMARK   label          : FreeR_flag
REMARK   test_flag_value: 0
REMARK Model file name(s): 
REMARK   C:\Users\Rhys\Dropbox\Fellowship\Fiu Paper\Scientific Reports\DHB_Cocrystal\Fiu_14.1_refmac1.pdb
REMARK 
REMARK ******************** REFINEMENT SUMMARY: QUICK FACTS *******************
REMARK Start: r_work = 0.3097 r_free = 0.3475 bonds = 0.012 angles = 1.377
REMARK Final: r_work = 0.3108 r_free = 0.3486 bonds = 0.012 angles = 1.377
REMARK ************************************************************************
REMARK 
REMARK Rigid body refinement target: auto
REMARK ****************** REFINEMENT STATISTICS STEP BY STEP ******************
REMARK leading digit, like 1_, means number of macro-cycle                     
REMARK 0    : statistics at the very beginning when nothing is done yet        
REMARK 1_bss: bulk solvent correction and/or (anisotropic) scaling             
REMARK 1_rbr: rigid body refinement                                            
REMARK ------------------------------------------------------------------------
REMARK  stage       r-work r-free bonds angles b_min b_max b_ave n_water shift
REMARK       0    : 0.5903 0.4838 0.012  1.38  34.5 272.8 107.0   0      0.000
REMARK       1_bss: 0.3097 0.3475 0.012  1.38  34.5 272.8 107.0   0      0.000
REMARK 1_settarget: 0.3097 0.3475 0.012  1.38  34.5 272.8 107.0   0      0.000
REMARK       1_rbr: 0.3108 0.3486 0.012  1.38  34.5 272.8 107.0   0      0.110
REMARK         end: 0.3108 0.3486 0.012  1.38  34.5 272.8 107.0   0      0.110
REMARK ------------------------------------------------------------------------
REMARK MODEL CONTENT.
REMARK  ELEMENT        ATOM RECORD COUNT   OCCUPANCY SUM
REMARK        C                     6708         6690.00
REMARK        S                       24           24.00
REMARK        O                     2206         2200.00
REMARK        N                     1916         1908.00
REMARK    TOTAL                    10854        10822.00

REMARK -----------------------------------------------------------------------
REMARK r_free_flags.md5.hexdigest 70db812890c7a77c06aa108350831295
REMARK 
REMARK IF THIS FILE IS FOR PDB DEPOSITION: REMOVE ALL FROM THIS LINE UP.
REMARK   3
REMARK   3 REFINEMENT.
REMARK   3   PROGRAM     : PHENIX (1.13_2998: ???)
REMARK   3   AUTHORS     : Adams,Afonine,Bunkoczi,Burnley,Chen,Dar,Davis,
REMARK   3               : Draizen,Echols,Gildea,Gros,Grosse-Kunstleve,Headd,
REMARK   3               : Hintze,Hung,Ioerger,Liebschner,McCoy,McKee,Moriarty,
REMARK   3               : Oeffner,Poon,Read,Richardson,Richardson,Sacchettini,
REMARK   3               : Sauter,Sobolev,Storoni,Terwilliger,Williams,Zwart
REMARK   3
REMARK   3  X-RAY DATA.
REMARK   3  
REMARK   3  REFINEMENT TARGET : ML
REMARK   3  
REMARK   3  DATA USED IN REFINEMENT.
REMARK   3   RESOLUTION RANGE HIGH (ANGSTROMS) : 3.225   
REMARK   3   RESOLUTION RANGE LOW  (ANGSTROMS) : 49.207  
REMARK   3   MIN(FOBS/SIGMA_FOBS)              : 1.97  
REMARK   3   COMPLETENESS FOR RANGE        (%) : 33.90 
REMARK   3   NUMBER OF REFLECTIONS             : 10595     
REMARK   3   NUMBER OF REFLECTIONS (NON-ANOMALOUS) : 10595     
REMARK   3  
REMARK   3  FIT TO DATA USED IN REFINEMENT.
REMARK   3   R VALUE     (WORKING + TEST SET) : 0.3125
REMARK   3   R VALUE            (WORKING SET) : 0.3108
REMARK   3   FREE R VALUE                     : 0.3486
REMARK   3   FREE R VALUE TEST SET SIZE   (%) : 4.91  
REMARK   3   FREE R VALUE TEST SET COUNT      : 520       
REMARK   3  
REMARK   3  FIT TO DATA USED IN REFINEMENT (IN BINS).
REMARK   3   BIN  RESOLUTION RANGE  COMPL.    NWORK NFREE   RWORK  RFREE  CCWORK CCFREE
REMARK   3     1 49.2123 -  5.1186    0.91     6976   371  0.3183 0.3462   0.772  0.748
REMARK   3     2  5.1186 -  4.0634    0.29     2132   106  0.2806 0.3274   0.818  0.729
REMARK   3     3  4.0634 -  3.5499    0.10      757    33  0.3231 0.4887   0.751  0.355
REMARK   3     4  3.5499 -  3.2254    0.03      210    10  0.3116 0.2721   0.800  0.811
REMARK   3  
REMARK   3  BULK SOLVENT MODELLING.
REMARK   3   METHOD USED        : FLAT BULK SOLVENT MODEL
REMARK   3   SOLVENT RADIUS     : 1.11    
REMARK   3   SHRINKAGE RADIUS   : 0.90    
REMARK   3   GRID STEP FACTOR   : 4.00    
REMARK   3  
REMARK   3  ERROR ESTIMATES.
REMARK   3   COORDINATE ERROR (MAXIMUM-LIKELIHOOD BASED)     : 0.48    
REMARK   3   PHASE ERROR (DEGREES, MAXIMUM-LIKELIHOOD BASED) : 40.89   
REMARK   3  
REMARK   3  STRUCTURE FACTORS CALCULATION ALGORITHM : FFT
REMARK   3  
REMARK   3  
REMARK   3  DEVIATIONS FROM IDEAL VALUES.
REMARK   3    BOND      :  0.012   0.051  11094
REMARK   3    ANGLE     :  1.377   6.213  15118
REMARK   3    CHIRALITY :  0.077   0.226   1668
REMARK   3    PLANARITY :  0.004   0.023   2014
REMARK   3    DIHEDRAL  : 18.681 179.985   3944
REMARK   3    MIN NONBONDED DISTANCE : 1.517 
REMARK   3  REMARK   3  
REMARK   3  MOLPROBITY STATISTICS.
REMARK   3    ALL-ATOM CLASHSCORE : 7.18
REMARK   3    RAMACHANDRAN PLOT:
REMARK   3      OUTLIERS : 0.00  %
REMARK   3      ALLOWED  : 2.68  %
REMARK   3      FAVORED  : 97.32 %
REMARK   3    ROTAMER OUTLIERS : 1.20 %
REMARK   3    CBETA DEVIATIONS : 0
REMARK   3    PEPTIDE PLANE:
REMARK   3      CIS-PROLINE     : 0.0
REMARK   3      CIS-GENERAL     : 0.0
REMARK   3      TWISTED PROLINE : 0.0
REMARK   3      TWISTED GENERAL : 0.0
REMARK   3  
REMARK   3  ATOMIC DISPLACEMENT PARAMETERS.
REMARK   3   WILSON B : 45.02
REMARK   3   RMS(B_ISO_OR_EQUIVALENT_BONDED) : 5.94
REMARK   3   ATOMS          NUMBER OF ATOMS
REMARK   3                    ISO.  ANISO. 
REMARK   3    ALL         :  10854       0
REMARK   3    ALL (NO H)  :  10854       0
REMARK   3    SOLVENT     :      0       0
REMARK   3    NON-SOLVENT :  10854       0
REMARK   3    HYDROGENS   :      0       0
REMARK   3  
REMARK   3  
REMARK   3  TORSION NCS DETAILS.
REMARK   3   NUMBER OF NCS GROUPS : 1     
REMARK   3   NCS GROUP : 1     
REMARK   3     SELECTION          : (chain 'A' and (resid 50 through
REMARK   3                        : 425 or resid 427 through 471 or
REMARK   3                        : resid 473 through 760))
REMARK   3     SELECTION          : (chain 'B' and (resid 50 through
REMARK   3                        : 425 or resid 427 through 471 or
REMARK   3                        : resid 473 through 760))
REMARK   3     RESTRAINED TORSIONS: 6650
REMARK   3     BELOW LIMIT RMSD   : 0.633     
REMARK   3     ALL RESTRAINT RMSD : 2.366     
REMARK   3    Histogram of differences under limit:
REMARK   3       0.000 -    1.500: 6502
REMARK   3       1.500 -    3.000: 100
REMARK   3       3.000 -    4.500: 28
REMARK   3       4.500 -    6.000: 6
REMARK   3       6.000 -    7.500: 2
REMARK   3       7.500 -    9.000: 2
REMARK   3       9.000 -   10.500: 0
REMARK   3      10.500 -   12.000: 0
REMARK   3      12.000 -   13.500: 2
REMARK   3      13.500 -   15.000: 0
REMARK   3    Histogram of differences over limit:
REMARK   3      15.000 -   22.500: 2
REMARK   3      22.500 -   30.000: 2
REMARK   3      30.000 -   37.500: 0
REMARK   3      37.500 -   45.000: 0
REMARK   3      45.000 -   52.500: 0
REMARK   3      52.500 -   60.000: 0
REMARK   3      60.000 -   67.500: 0
REMARK   3      67.500 -   75.000: 0
REMARK   3      75.000 -   82.500: 0
REMARK   3      82.500 -   90.000: 4

REMARK   3
HELIX    1   1 VAL A   68  ASP A   70  5                                   3
HELIX    2   2 GLU A   80  GLN A   86  1                                   7
HELIX    3   3 LEU A   91  ASN A   97  1                                   7
HELIX    4   4 SER A  126  SER A  128  5                                   3
HELIX    5   5 GLY A  158  TYR A  161  1                                   4
HELIX    6   6 SER A  191  TRP A  193  5                                   3
HELIX    7   7 ALA A  279  ASN A  285  5                                   7
HELIX    8   8 ALA A  346  ASN A  348  5                                   3
HELIX    9   9 VAL A  356  SER A  358  5                                   3
HELIX   10  10 VAL B   68  ASP B   70  5                                   3
HELIX   11  11 GLU B   80  GLN B   86  1                                   7
HELIX   12  12 LEU B   91  ASN B   97  1                                   7
HELIX   13  13 SER B  126  SER B  128  5                                   3
HELIX   14  14 GLY B  158  TYR B  161  1                                   4
HELIX   15  15 SER B  191  TRP B  193  5                                   3
HELIX   16  16 ALA B  279  ASN B  285  5                                   7
HELIX   17  17 ALA B  346  ASN B  348  5                                   3
HELIX   18  18 VAL B  356  SER B  358  5                                   3
SHEET    1   A 4 THR A  74  SER A  79  0
SHEET    2   A 4 THR A 147  LYS A 154 -1  N  LYS A 154   O  THR A  74
SHEET    3   A 4 GLY A 168  SER A 174 -1  N  ILE A 173   O  GLU A 148
SHEET    4   A 4 ILE A 129  ILE A 131  1  N  TYR A 130   O  ILE A 170
SHEET    1   B23 PHE A 194  ASN A 202  0
SHEET    2   B23 GLY A 182  GLY A 190 -1  N  GLY A 190   O  PHE A 194
SHEET    3   B23 THR A 751  PHE A 760 -1  N  PHE A 760   O  ILE A 183
SHEET    4   B23 LEU A 719  TYR A 726 -1  N  TYR A 726   O  THR A 751
SHEET    5   B23 TYR A 704  ASN A 716 -1  N  ASN A 716   O  LEU A 719
SHEET    6   B23 ILE A 675  ILE A 684 -1  N  ILE A 684   O  TYR A 704
SHEET    7   B23 HIS A 661  GLN A 670 -1  N  TYR A 669   O  VAL A 677
SHEET    8   B23 TRP A 628  ASN A 643 -1  N  THR A 635   O  ALA A 662
SHEET    9   B23 GLY A 609  ASN A 623 -1  N  GLY A 622   O  VAL A 630
SHEET   10   B23 LEU A 582  GLU A 596 -1  N  GLU A 596   O  GLY A 609
SHEET   11   B23 GLN A 564  VAL A 577 -1  N  VAL A 577   O  LEU A 582
SHEET   12   B23 GLY A 527  GLN A 538 -1  N  GLN A 538   O  GLN A 564
SHEET   13   B23 PRO A 500  HIS A 522 -1  N  TYR A 521   O  VAL A 529
SHEET   14   B23 PHE A 460  ALA A 480 -1  N  THR A 479   O  VAL A 501
SHEET   15   B23 ASN A 438  GLN A 455 -1  N  LEU A 454   O  LEU A 462
SHEET   16   B23 GLY A 391  TYR A 408 -1  N  ASN A 407   O  ALA A 439
SHEET   17   B23 SER A 362  TYR A 386 -1  N  PHE A 385   O  HIS A 392
SHEET   18   B23 THR A 322  MET A 343 -1  N  MET A 343   O  SER A 362
SHEET   19   B23 TYR A 302  ASN A 319 -1  N  ASN A 319   O  THR A 322
SHEET   20   B23 ASN A 247  ASN A 260 -1  N  ASN A 260   O  ASP A 303
SHEET   21   B23 ARG A 225  PHE A 241 -1  N  VAL A 235   O  HIS A 255
SHEET   22   B23 THR A 209  ASP A 222 -1  N  ASP A 222   O  ARG A 225
SHEET   23   B23 ARG A 195  VAL A 204 -1  N  GLN A 203   O  VAL A 211
SHEET    1   C 2 SER A 238  PHE A 241  0
SHEET    2   C 2 LEU A 249  ASN A 252 -1  N  LEU A 251   O  VAL A 239
SHEET    1   D 2 VAL A 734  ILE A 737  0
SHEET    2   D 2 TYR A 744  PRO A 746 -1  N  HIS A 745   O  ALA A 735
SHEET    1   E 4 THR B  74  SER B  79  0
SHEET    2   E 4 THR B 147  LYS B 154 -1  N  LYS B 154   O  THR B  74
SHEET    3   E 4 GLY B 168  SER B 174 -1  N  ILE B 173   O  GLU B 148
SHEET    4   E 4 ILE B 129  ILE B 131  1  N  TYR B 130   O  ILE B 170
SHEET    1   F23 PHE B 194  ASN B 202  0
SHEET    2   F23 GLY B 182  GLY B 190 -1  N  GLY B 190   O  PHE B 194
SHEET    3   F23 THR B 751  PHE B 760 -1  N  PHE B 760   O  ILE B 183
SHEET    4   F23 LEU B 719  TYR B 726 -1  N  TYR B 726   O  THR B 751
SHEET    5   F23 TYR B 704  ASN B 716 -1  N  ASN B 716   O  LEU B 719
SHEET    6   F23 ILE B 675  ILE B 684 -1  N  ILE B 684   O  TYR B 704
SHEET    7   F23 HIS B 661  TYR B 669 -1  N  TYR B 669   O  VAL B 677
SHEET    8   F23 TRP B 628  ASN B 643 -1  N  THR B 635   O  ALA B 662
SHEET    9   F23 GLY B 609  ASN B 623 -1  N  GLY B 622   O  VAL B 630
SHEET   10   F23 LEU B 582  GLU B 596 -1  N  GLU B 596   O  GLY B 609
SHEET   11   F23 GLN B 564  VAL B 577 -1  N  VAL B 577   O  LEU B 582
SHEET   12   F23 GLY B 527  GLN B 538 -1  N  GLN B 538   O  GLN B 564
SHEET   13   F23 PRO B 500  HIS B 522 -1  N  TYR B 521   O  VAL B 529
SHEET   14   F23 PHE B 460  ALA B 480 -1  N  THR B 479   O  VAL B 501
SHEET   15   F23 ASN B 438  GLN B 455 -1  N  LEU B 454   O  LEU B 462
SHEET   16   F23 GLY B 391  TYR B 408 -1  N  ASN B 407   O  ALA B 439
SHEET   17   F23 SER B 362  TYR B 386 -1  N  PHE B 385   O  HIS B 392
SHEET   18   F23 THR B 322  MET B 343 -1  N  MET B 343   O  SER B 362
SHEET   19   F23 TYR B 302  ASN B 319 -1  N  ASN B 319   O  THR B 322
SHEET   20   F23 ASN B 247  ASN B 260 -1  N  ASN B 260   O  ASP B 303
SHEET   21   F23 ARG B 225  PHE B 241 -1  N  VAL B 235   O  HIS B 255
SHEET   22   F23 THR B 209  ASP B 222 -1  N  ASP B 222   O  ARG B 225
SHEET   23   F23 ARG B 195  VAL B 204 -1  N  GLN B 203   O  VAL B 211
SHEET    1   G 2 SER B 238  PHE B 241  0
SHEET    2   G 2 LEU B 249  ASN B 252 -1  N  LEU B 251   O  VAL B 239
SHEET    1   H 2 VAL B 734  ILE B 737  0
SHEET    2   H 2 TYR B 744  PRO B 746 -1  N  HIS B 745   O  ALA B 735
SSBOND   1 CYS A  481    CYS A  491 
SSBOND   2 CYS B  481    CYS B  491 
CRYST1   72.600  129.320  200.770  90.00  90.00  90.00 P 21 21 21
SCALE1      0.013774  0.000000  0.000000        0.00000
SCALE2      0.000000  0.007733  0.000000        0.00000
SCALE3      0.000000  0.000000  0.004981        0.00000
ATOM      1  N   THR A  50      36.228  -9.967 -32.407  1.00 63.59           N
ATOM      2  CA  THR A  50      35.292 -10.223 -33.540  1.00 64.38           C
ATOM      3  C   THR A  50      34.007 -10.869 -33.027  1.00 61.43           C
ATOM      4  O   THR A  50      34.058 -11.874 -32.318  1.00 59.19           O
ATOM      5  CB  THR A  50      35.922 -11.117 -34.615  1.00 68.07           C
ATOM      6  OG1 THR A  50      35.847 -12.483 -34.200  1.00 65.73           O
ATOM      7  CG2 THR A  50      37.363 -10.758 -34.906  1.00 70.19           C
ATOM      8  N   PRO A  51      32.824 -10.327 -33.391  1.00 60.22           N
ATOM      9  CA  PRO A  51      31.546 -10.834 -32.891  1.00 60.12           C
ATOM     10  C   PRO A  51      31.219 -12.240 -33.410  1.00 58.44           C
ATOM     11  O   PRO A  51      31.684 -12.634 -34.449  1.00 55.06           O
ATOM     12  CB  PRO A  51      30.496  -9.830 -33.398  1.00 60.10           C
ATOM     13  CG  PRO A  51      31.296  -8.628 -33.859  1.00 61.44           C
ATOM     14  CD  PRO A  51      32.641  -9.177 -34.285  1.00 61.50           C
ATOM     15  N   SER A  52      30.415 -12.973 -32.652  1.00 64.11           N
ATOM     16  CA  SER A  52      29.906 -14.302 -33.059  1.00 68.59           C
ATOM     17  C   SER A  52      28.886 -14.094 -34.170  1.00 71.51           C
ATOM     18  O   SER A  52      28.129 -13.106 -34.118  1.00 71.34           O
ATOM     19  CB  SER A  52      29.306 -15.052 -31.915  1.00 72.84           C
ATOM     20  OG  SER A  52      28.695 -16.253 -32.368  1.00 72.66           O
ATOM     21  N   LEU A  53      28.860 -15.008 -35.134  1.00 75.95           N
ATOM     22  CA  LEU A  53      27.841 -14.997 -36.207  1.00 82.38           C
ATOM     23  C   LEU A  53      26.462 -15.315 -35.614  1.00 82.05           C
ATOM     24  O   LEU A  53      25.466 -14.988 -36.273  1.00 89.70           O
ATOM     25  CB  LEU A  53      28.239 -16.007 -37.283  1.00 90.42           C
ATOM     26  CG  LEU A  53      29.419 -15.614 -38.176  1.00 92.75           C
ATOM     27  CD1 LEU A  53      29.735 -16.719 -39.175  1.00 89.66           C
ATOM     28  CD2 LEU A  53      29.155 -14.303 -38.903  1.00 92.67           C
ATOM     29  N   TYR A  54      26.395 -15.922 -34.428  1.00 77.08           N
ATOM     30  CA  TYR A  54      25.120 -16.239 -33.731  1.00 75.53           C
ATOM     31  C   TYR A  54      24.774 -15.170 -32.686  1.00 79.72           C
ATOM     32  O   TYR A  54      23.698 -15.287 -32.070  1.00 74.80           O
ATOM     33  CB  TYR A  54      25.205 -17.612 -33.066  1.00 72.48           C
ATOM     34  CG  TYR A  54      24.927 -18.785 -33.967  1.00 67.65           C
ATOM     35  CD1 TYR A  54      25.304 -18.783 -35.297  1.00 63.42           C
ATOM     36  CD2 TYR A  54      24.317 -19.923 -33.463  1.00 67.45           C
ATOM     37  CE1 TYR A  54      25.057 -19.880 -36.106  1.00 65.83           C
ATOM     38  CE2 TYR A  54      24.060 -21.024 -34.262  1.00 64.84           C
ATOM     39  CZ  TYR A  54      24.437 -21.004 -35.588  1.00 65.53           C
ATOM     40  OH  TYR A  54      24.188 -22.096 -36.367  1.00 67.16           O
ATOM     41  N   ALA A  55      25.636 -14.172 -32.475  1.00 87.99           N
ATOM     42  CA  ALA A  55      25.407 -13.094 -31.486  1.00 96.04           C
ATOM     43  C   ALA A  55      25.774 -11.747 -32.100  1.00102.15           C
ATOM     44  O   ALA A  55      26.788 -11.143 -31.752  1.00 95.40           O
ATOM     45  CB  ALA A  55      26.175 -13.389 -30.221  1.00 96.82           C
ATOM     46  N   PRO A  56      24.957 -11.235 -33.046  1.00115.17           N
ATOM     47  CA  PRO A  56      25.119  -9.867 -33.535  1.00116.59           C
ATOM     48  C   PRO A  56      25.063  -8.879 -32.362  1.00108.33           C
ATOM     49  O   PRO A  56      24.155  -8.968 -31.552  1.00102.81           O
ATOM     50  CB  PRO A  56      23.941  -9.676 -34.500  1.00122.72           C
ATOM     51  CG  PRO A  56      23.581 -11.086 -34.930  1.00124.32           C
ATOM     52  CD  PRO A  56      23.843 -11.936 -33.703  1.00121.38           C
ATOM     53  N   GLN A  57      26.031  -7.970 -32.300  1.00 99.75           N
ATOM     54  CA  GLN A  57      26.302  -7.157 -31.090  1.00 93.66           C
ATOM     55  C   GLN A  57      25.331  -5.981 -30.992  1.00 89.69           C
ATOM     56  O   GLN A  57      25.002  -5.611 -29.848  1.00104.24           O
ATOM     57  CB  GLN A  57      27.753  -6.694 -31.079  1.00 93.17           C
ATOM     58  CG  GLN A  57      28.684  -7.773 -30.562  1.00 95.57           C
ATOM     59  CD  GLN A  57      30.123  -7.326 -30.542  1.00100.44           C
ATOM     60  OE1 GLN A  57      30.447  -6.191 -30.892  1.00 99.86           O
ATOM     61  NE2 GLN A  57      31.000  -8.228 -30.128  1.00109.86           N
ATOM     62  N   GLN A  58      24.888  -5.404 -32.109  1.00 79.65           N
ATOM     63  CA  GLN A  58      24.000  -4.220 -32.034  1.00 77.77           C
ATOM     64  C   GLN A  58      22.824  -4.318 -33.005  1.00 74.14           C
ATOM     65  O   GLN A  58      22.943  -4.919 -34.073  1.00 70.33           O
ATOM     66  CB  GLN A  58      24.790  -2.929 -32.245  1.00 79.47           C
ATOM     67  CG  GLN A  58      23.981  -1.688 -31.877  1.00 83.83           C
ATOM     68  CD  GLN A  58      24.792  -0.554 -31.299  1.00 88.85           C
ATOM     69  OE1 GLN A  58      25.921  -0.733 -30.844  1.00 99.09           O
ATOM     70  NE2 GLN A  58      24.203   0.631 -31.286  1.00 90.67           N
ATOM     71  N   SER A  59      21.718  -3.702 -32.607  1.00 79.71           N
ATOM     72  CA  SER A  59      20.523  -3.472 -33.450  1.00 84.41           C
ATOM     73  C   SER A  59      20.898  -2.567 -34.622  1.00 87.01           C
ATOM     74  O   SER A  59      21.671  -1.613 -34.421  1.00 90.87           O
ATOM     75  CB  SER A  59      19.391  -2.878 -32.649  1.00 92.16           C
ATOM     76  OG  SER A  59      18.364  -2.400 -33.506  1.00 92.85           O
ATOM     77  N   ALA A  60      20.332  -2.843 -35.796  1.00 85.22           N
ATOM     78  CA  ALA A  60      20.475  -2.019 -37.019  1.00 78.19           C
ATOM     79  C   ALA A  60      19.699  -0.698 -36.886  1.00 74.09           C
ATOM     80  O   ALA A  60      19.931   0.202 -37.718  1.00 75.37           O
ATOM     81  CB  ALA A  60      20.012  -2.814 -38.210  1.00 76.54           C
ATOM     82  N   ASP A  61      18.828  -0.573 -35.881  1.00 66.25           N
ATOM     83  CA  ASP A  61      17.917   0.585 -35.712  1.00 61.93           C
ATOM     84  C   ASP A  61      18.620   1.658 -34.884  1.00 64.92           C
ATOM     85  O   ASP A  61      18.961   1.427 -33.722  1.00 69.40           O
ATOM     86  CB  ASP A  61      16.614   0.126 -35.062  1.00 58.56           C
ATOM     87  CG  ASP A  61      15.507   1.154 -35.110  1.00 56.38           C
ATOM     88  OD1 ASP A  61      15.802   2.349 -35.218  1.00 55.94           O
ATOM     89  OD2 ASP A  61      14.369   0.746 -35.042  1.00 54.58           O
ATOM     90  N   PRO A  62      18.804   2.884 -35.425  1.00 68.57           N
ATOM     91  CA  PRO A  62      19.551   3.928 -34.722  1.00 73.59           C
ATOM     92  C   PRO A  62      18.843   4.502 -33.484  1.00 79.23           C
ATOM     93  O   PRO A  62      19.408   5.373 -32.853  1.00 82.75           O
ATOM     94  CB  PRO A  62      19.727   5.016 -35.792  1.00 71.85           C
ATOM     95  CG  PRO A  62      18.539   4.833 -36.705  1.00 70.07           C
ATOM     96  CD  PRO A  62      18.292   3.340 -36.725  1.00 68.76           C
ATOM     97  N   LYS A  63      17.661   3.986 -33.140  1.00 82.91           N
ATOM     98  CA  LYS A  63      16.927   4.360 -31.899  1.00 83.11           C
ATOM     99  C   LYS A  63      17.507   3.612 -30.686  1.00 79.11           C
ATOM    100  O   LYS A  63      17.147   3.967 -29.536  1.00 69.91           O
ATOM    101  CB  LYS A  63      15.431   4.105 -32.096  1.00 83.80           C
ATOM    102  CG  LYS A  63      14.767   5.088 -33.053  1.00 81.68           C
ATOM    103  CD  LYS A  63      13.255   4.998 -33.100  1.00 80.02           C
ATOM    104  CE  LYS A  63      12.733   4.348 -34.363  1.00 78.45           C
ATOM    105  NZ  LYS A  63      11.304   4.665 -34.586  1.00 77.81           N
ATOM    106  N   PHE A  64      18.367   2.616 -30.921  1.00 76.04           N
ATOM    107  CA  PHE A  64      19.045   1.834 -29.850  1.00 67.64           C
ATOM    108  C   PHE A  64      20.511   2.267 -29.801  1.00 68.61           C
ATOM    109  O   PHE A  64      21.291   1.790 -30.653  1.00 79.75           O
ATOM    110  CB  PHE A  64      18.863   0.332 -30.082  1.00 59.73           C
ATOM    111  CG  PHE A  64      17.431  -0.100 -29.927  1.00 55.59           C
ATOM    112  CD1 PHE A  64      16.856  -0.174 -28.671  1.00 55.82           C
ATOM    113  CD2 PHE A  64      16.644  -0.396 -31.029  1.00 56.21           C
ATOM    114  CE1 PHE A  64      15.526  -0.546 -28.517  1.00 57.01           C
ATOM    115  CE2 PHE A  64      15.316  -0.764 -30.871  1.00 57.54           C
ATOM    116  CZ  PHE A  64      14.761  -0.842 -29.616  1.00 55.56           C
ATOM    117  N   SER A  65      20.861   3.152 -28.862  1.00 60.91           N
ATOM    118  CA  SER A  65      22.195   3.809 -28.777  1.00 56.26           C
ATOM    119  C   SER A  65      23.226   2.885 -28.107  1.00 57.05           C
ATOM    120  O   SER A  65      24.332   3.360 -27.777  1.00 58.01           O
ATOM    121  CB  SER A  65      22.077   5.142 -28.072  1.00 51.84           C
ATOM    122  OG  SER A  65      21.357   6.062 -28.879  1.00 47.18           O
ATOM    123  N   ARG A  66      22.896   1.609 -27.901  1.00 58.72           N
ATOM    124  CA  ARG A  66      23.774   0.671 -27.159  1.00 62.25           C
ATOM    125  C   ARG A  66      23.727  -0.708 -27.804  1.00 63.19           C
ATOM    126  O   ARG A  66      22.725  -1.096 -28.410  1.00 62.35           O
ATOM    127  CB  ARG A  66      23.352   0.583 -25.686  1.00 65.33           C
ATOM    128  CG  ARG A  66      23.792   1.756 -24.822  1.00 62.44           C
ATOM    129  CD  ARG A  66      25.254   1.669 -24.427  1.00 61.55           C
ATOM    130  NE  ARG A  66      25.664   2.791 -23.592  1.00 62.87           N
ATOM    131  CZ  ARG A  66      25.793   4.051 -24.014  1.00 60.54           C
ATOM    132  NH1 ARG A  66      25.533   4.363 -25.270  1.00 60.94           N
ATOM    133  NH2 ARG A  66      26.175   5.003 -23.180  1.00 59.10           N
ATOM    134  N   PRO A  67      24.819  -1.493 -27.654  1.00 64.93           N
ATOM    135  CA  PRO A  67      24.829  -2.897 -28.052  1.00 66.09           C
ATOM    136  C   PRO A  67      23.731  -3.676 -27.318  1.00 67.67           C
ATOM    137  O   PRO A  67      23.236  -3.210 -26.311  1.00 64.84           O
ATOM    138  CB  PRO A  67      26.211  -3.425 -27.630  1.00 62.99           C
ATOM    139  CG  PRO A  67      27.061  -2.187 -27.464  1.00 63.48           C
ATOM    140  CD  PRO A  67      26.107  -1.070 -27.086  1.00 64.91           C
ATOM    141  N   VAL A  68      23.404  -4.861 -27.819  1.00 75.85           N
ATOM    142  CA  VAL A  68      22.359  -5.733 -27.214  1.00 82.54           C
ATOM    143  C   VAL A  68      22.739  -5.997 -25.755  1.00 95.37           C
ATOM    144  O   VAL A  68      21.864  -5.861 -24.887  1.00100.20           O
ATOM    145  CB  VAL A  68      22.197  -7.047 -27.995  1.00 78.96           C
ATOM    146  CG1 VAL A  68      21.106  -7.910 -27.392  1.00 75.49           C
ATOM    147  CG2 VAL A  68      21.939  -6.791 -29.468  1.00 81.43           C
ATOM    148  N   ALA A  69      24.012  -6.311 -25.493  1.00103.20           N
ATOM    149  CA  ALA A  69      24.532  -6.662 -24.151  1.00105.33           C
ATOM    150  C   ALA A  69      24.375  -5.494 -23.161  1.00112.50           C
ATOM    151  O   ALA A  69      24.421  -5.765 -21.954  1.00122.38           O
ATOM    152  CB  ALA A  69      25.970  -7.097 -24.262  1.00100.35           C
ATOM    153  N   ASP A  70      24.198  -4.249 -23.622  1.00112.58           N
ATOM    154  CA  ASP A  70      24.091  -3.066 -22.722  1.00103.69           C
ATOM    155  C   ASP A  70      22.747  -2.363 -22.891  1.00 92.39           C
ATOM    156  O   ASP A  70      22.602  -1.252 -22.351  1.00 81.41           O
ATOM    157  CB  ASP A  70      25.238  -2.091 -22.963  1.00109.21           C
ATOM    158  CG  ASP A  70      26.585  -2.737 -22.730  1.00123.69           C
ATOM    159  OD1 ASP A  70      26.681  -3.567 -21.805  1.00146.01           O
ATOM    160  OD2 ASP A  70      27.517  -2.413 -23.477  1.00133.98           O
ATOM    161  N   THR A  71      21.800  -2.981 -23.594  1.00 94.19           N
ATOM    162  CA  THR A  71      20.440  -2.415 -23.757  1.00 93.79           C
ATOM    163  C   THR A  71      19.566  -2.933 -22.616  1.00 78.32           C
ATOM    164  O   THR A  71      19.548  -4.152 -22.382  1.00 68.18           O
ATOM    165  CB  THR A  71      19.821  -2.739 -25.122  1.00104.17           C
ATOM    166  OG1 THR A  71      20.613  -2.182 -26.179  1.00 97.68           O
ATOM    167  CG2 THR A  71      18.395  -2.232 -25.194  1.00111.59           C
ATOM    168  N   THR A  72      18.836  -2.032 -21.970  1.00 71.96           N
ATOM    169  CA  THR A  72      18.004  -2.345 -20.788  1.00 72.74           C
ATOM    170  C   THR A  72      16.672  -2.928 -21.256  1.00 68.52           C
ATOM    171  O   THR A  72      15.628  -2.439 -20.809  1.00 68.60           O
ATOM    172  CB  THR A  72      17.856  -1.100 -19.910  1.00 75.99           C
ATOM    173  OG1 THR A  72      17.229  -0.073 -20.685  1.00 68.01           O
ATOM    174  CG2 THR A  72      19.197  -0.632 -19.389  1.00 80.12           C
ATOM    175  N   ARG A  73      16.711  -3.955 -22.104  1.00 63.80           N
ATOM    176  CA  ARG A  73      15.486  -4.583 -22.651  1.00 64.25           C
ATOM    177  C   ARG A  73      15.714  -6.079 -22.835  1.00 65.94           C
ATOM    178  O   ARG A  73      16.881  -6.502 -22.906  1.00 58.58           O
ATOM    179  CB  ARG A  73      15.123  -3.948 -23.993  1.00 66.47           C
ATOM    180  CG  ARG A  73      14.931  -2.440 -23.943  1.00 69.19           C
ATOM    181  CD  ARG A  73      13.645  -2.037 -23.244  1.00 73.11           C
ATOM    182  NE  ARG A  73      12.454  -2.518 -23.928  1.00 76.29           N
ATOM    183  CZ  ARG A  73      11.984  -2.028 -25.074  1.00 79.76           C
ATOM    184  NH1 ARG A  73      10.886  -2.544 -25.600  1.00 77.07           N
ATOM    185  NH2 ARG A  73      12.611  -1.040 -25.700  1.00 82.49           N
ATOM    186  N   THR A  74      14.626  -6.841 -22.927  1.00 75.50           N
ATOM    187  CA  THR A  74      14.654  -8.273 -23.313  1.00 85.29           C
ATOM    188  C   THR A  74      14.700  -8.329 -24.843  1.00 93.72           C
ATOM    189  O   THR A  74      13.631  -8.282 -25.474  1.00102.31           O
ATOM    190  CB  THR A  74      13.481  -9.048 -22.704  1.00 84.58           C
ATOM    191  OG1 THR A  74      13.586  -8.986 -21.282  1.00 82.76           O
ATOM    192  CG2 THR A  74      13.463 -10.496 -23.137  1.00 84.54           C
ATOM    193  N   MET A  75      15.906  -8.408 -25.405  1.00 94.86           N
ATOM    194  CA  MET A  75      16.172  -8.221 -26.855  1.00 84.12           C
ATOM    195  C   MET A  75      16.920  -9.444 -27.386  1.00 84.44           C
ATOM    196  O   MET A  75      17.941  -9.835 -26.795  1.00 76.82           O
ATOM    197  CB  MET A  75      17.017  -6.967 -27.066  1.00 77.03           C
ATOM    198  CG  MET A  75      16.845  -6.310 -28.410  1.00 74.36           C
ATOM    199  SD  MET A  75      18.227  -5.184 -28.649  1.00 74.21           S
ATOM    200  CE  MET A  75      17.486  -3.697 -28.005  1.00 72.05           C
ATOM    201  N   THR A  76      16.402 -10.040 -28.452  1.00 91.85           N
ATOM    202  CA  THR A  76      17.040 -11.183 -29.147  1.00100.44           C
ATOM    203  C   THR A  76      17.233 -10.803 -30.617  1.00109.89           C
ATOM    204  O   THR A  76      16.254 -10.371 -31.248  1.00121.30           O
ATOM    205  CB  THR A  76      16.217 -12.466 -28.993  1.00 96.47           C
ATOM    206  OG1 THR A  76      15.963 -12.678 -27.606  1.00 90.76           O
ATOM    207  CG2 THR A  76      16.919 -13.674 -29.574  1.00 95.57           C
ATOM    208  N   VAL A  77      18.447 -10.968 -31.136  1.00104.54           N
ATOM    209  CA  VAL A  77      18.773 -10.662 -32.557  1.00 94.01           C
ATOM    210  C   VAL A  77      19.145 -11.976 -33.240  1.00 93.93           C
ATOM    211  O   VAL A  77      20.209 -12.548 -32.911  1.00 86.93           O
ATOM    212  CB  VAL A  77      19.880  -9.602 -32.670  1.00 90.19           C
ATOM    213  CG1 VAL A  77      20.158  -9.234 -34.112  1.00 90.10           C
ATOM    214  CG2 VAL A  77      19.525  -8.362 -31.877  1.00 89.16           C
ATOM    215  N   ILE A  78      18.280 -12.432 -34.143  1.00 97.82           N
ATOM    216  CA  ILE A  78      18.464 -13.705 -34.895  1.00100.61           C
ATOM    217  C   ILE A  78      19.229 -13.378 -36.183  1.00106.44           C
ATOM    218  O   ILE A  78      18.687 -12.623 -37.028  1.00119.28           O
ATOM    219  CB  ILE A  78      17.109 -14.384 -35.170  1.00 95.41           C
ATOM    220  CG1 ILE A  78      16.259 -14.509 -33.902  1.00 87.37           C
ATOM    221  CG2 ILE A  78      17.331 -15.730 -35.840  1.00 98.83           C
ATOM    222  CD1 ILE A  78      14.771 -14.509 -34.159  1.00 82.74           C
ATOM    223  N   SER A  79      20.443 -13.915 -36.324  1.00 98.33           N
ATOM    224  CA  SER A  79      21.353 -13.600 -37.455  1.00 91.41           C
ATOM    225  C   SER A  79      20.929 -14.381 -38.698  1.00 91.91           C
ATOM    226  O   SER A  79      20.216 -15.414 -38.574  1.00 90.97           O
ATOM    227  CB  SER A  79      22.779 -13.882 -37.111  1.00 87.16           C
ATOM    228  OG  SER A  79      23.022 -15.276 -37.118  1.00 83.73           O
ATOM    229  N   GLU A  80      21.369 -13.908 -39.861  1.00 94.18           N
ATOM    230  CA  GLU A  80      21.167 -14.623 -41.142  1.00 97.33           C
ATOM    231  C   GLU A  80      21.844 -15.995 -41.057  1.00 90.38           C
ATOM    232  O   GLU A  80      21.287 -16.962 -41.603  1.00 90.93           O
ATOM    233  CB  GLU A  80      21.716 -13.817 -42.317  1.00101.96           C
ATOM    234  CG  GLU A  80      21.513 -14.514 -43.645  1.00103.76           C
ATOM    235  CD  GLU A  80      22.511 -14.110 -44.706  1.00105.34           C
ATOM    236  OE1 GLU A  80      23.715 -14.068 -44.406  1.00114.93           O
ATOM    237  OE2 GLU A  80      22.082 -13.844 -45.822  1.00105.41           O
ATOM    238  N   GLN A  81      23.009 -16.078 -40.412  1.00 77.64           N
ATOM    239  CA  GLN A  81      23.780 -17.344 -40.318  1.00 69.39           C
ATOM    240  C   GLN A  81      22.900 -18.398 -39.635  1.00 64.76           C
ATOM    241  O   GLN A  81      22.890 -19.549 -40.101  1.00 54.28           O
ATOM    242  CB  GLN A  81      25.104 -17.081 -39.603  1.00 69.14           C
ATOM    243  CG  GLN A  81      26.101 -18.232 -39.667  1.00 70.73           C
ATOM    244  CD  GLN A  81      26.499 -18.595 -41.070  1.00 74.54           C
ATOM    245  OE1 GLN A  81      26.540 -19.767 -41.425  1.00 80.85           O
ATOM    246  NE2 GLN A  81      26.777 -17.585 -41.877  1.00 81.50           N
ATOM    247  N   VAL A  82      22.161 -18.021 -38.588  1.00 69.47           N
ATOM    248  CA  VAL A  82      21.327 -18.981 -37.803  1.00 74.39           C
ATOM    249  C   VAL A  82      20.247 -19.541 -38.733  1.00 72.64           C
ATOM    250  O   VAL A  82      20.151 -20.770 -38.862  1.00 73.46           O
ATOM    251  CB  VAL A  82      20.722 -18.343 -36.534  1.00 74.05           C
ATOM    252  CG1 VAL A  82      19.715 -19.263 -35.861  1.00 72.01           C
ATOM    253  CG2 VAL A  82      21.794 -17.931 -35.538  1.00 73.41           C
ATOM    254  N   ILE A  83      19.480 -18.676 -39.383  1.00 69.21           N
ATOM    255  CA  ILE A  83      18.344 -19.136 -40.227  1.00 67.93           C
ATOM    256  C   ILE A  83      18.898 -19.873 -41.451  1.00 69.64           C
ATOM    257  O   ILE A  83      18.261 -20.854 -41.849  1.00 64.55           O
ATOM    258  CB  ILE A  83      17.367 -17.990 -40.552  1.00 66.43           C
ATOM    259  CG1 ILE A  83      18.049 -16.762 -41.154  1.00 66.26           C
ATOM    260  CG2 ILE A  83      16.592 -17.615 -39.300  1.00 65.58           C
ATOM    261  CD1 ILE A  83      17.163 -15.530 -41.173  1.00 66.26           C
ATOM    262  N   LYS A  84      20.058 -19.481 -41.990  1.00 80.48           N
ATOM    263  CA  LYS A  84      20.713 -20.268 -43.076  1.00 88.04           C
ATOM    264  C   LYS A  84      20.999 -21.677 -42.546  1.00 85.67           C
ATOM    265  O   LYS A  84      20.519 -22.662 -43.154  1.00 90.32           O
ATOM    266  CB  LYS A  84      22.013 -19.628 -43.582  1.00 91.38           C
ATOM    267  CG  LYS A  84      21.864 -18.266 -44.245  1.00 91.83           C
ATOM    268  CD  LYS A  84      21.151 -18.300 -45.567  1.00 94.43           C
ATOM    269  CE  LYS A  84      22.057 -17.961 -46.732  1.00 97.82           C
ATOM    270  NZ  LYS A  84      21.295 -17.844 -47.998  1.00105.11           N
ATOM    271  N   ASP A  85      21.721 -21.775 -41.430  1.00 74.77           N
ATOM    272  CA  ASP A  85      22.157 -23.086 -40.887  1.00 69.98           C
ATOM    273  C   ASP A  85      20.912 -23.911 -40.564  1.00 67.96           C
ATOM    274  O   ASP A  85      20.980 -25.141 -40.663  1.00 66.62           O
ATOM    275  CB  ASP A  85      23.089 -22.903 -39.692  1.00 67.41           C
ATOM    276  CG  ASP A  85      24.390 -22.220 -40.062  1.00 64.25           C
ATOM    277  OD1 ASP A  85      24.696 -22.146 -41.267  1.00 60.45           O
ATOM    278  OD2 ASP A  85      25.076 -21.756 -39.142  1.00 62.99           O
ATOM    279  N   GLN A  86      19.804 -23.248 -40.238  1.00 68.66           N
ATOM    280  CA  GLN A  86      18.542 -23.919 -39.840  1.00 71.85           C
ATOM    281  C   GLN A  86      17.682 -24.231 -41.068  1.00 65.88           C
ATOM    282  O   GLN A  86      16.753 -25.035 -40.925  1.00 68.20           O
ATOM    283  CB  GLN A  86      17.777 -23.045 -38.847  1.00 79.79           C
ATOM    284  CG  GLN A  86      18.437 -22.969 -37.479  1.00 83.25           C
ATOM    285  CD  GLN A  86      17.721 -22.033 -36.540  1.00 85.53           C
ATOM    286  OE1 GLN A  86      16.758 -21.367 -36.911  1.00 91.37           O
ATOM    287  NE2 GLN A  86      18.182 -21.979 -35.302  1.00 84.01           N
ATOM    288  N   GLY A  87      17.956 -23.629 -42.222  1.00 60.68           N
ATOM    289  CA  GLY A  87      17.070 -23.745 -43.397  1.00 60.67           C
ATOM    290  C   GLY A  87      15.748 -23.015 -43.188  1.00 59.66           C
ATOM    291  O   GLY A  87      14.730 -23.392 -43.809  1.00 53.87           O
ATOM    292  N   ALA A  88      15.746 -21.974 -42.360  1.00 62.70           N
ATOM    293  CA  ALA A  88      14.546 -21.146 -42.108  1.00 66.77           C
ATOM    294  C   ALA A  88      14.396 -20.128 -43.237  1.00 66.14           C
ATOM    295  O   ALA A  88      15.338 -19.360 -43.487  1.00 58.75           O
ATOM    296  CB  ALA A  88      14.631 -20.486 -40.758  1.00 68.40           C
ATOM    297  N   THR A  89      13.234 -20.121 -43.882  1.00 76.59           N
ATOM    298  CA  THR A  89      12.989 -19.357 -45.130  1.00 97.20           C
ATOM    299  C   THR A  89      11.885 -18.312 -44.941  1.00 95.72           C
ATOM    300  O   THR A  89      11.616 -17.577 -45.894  1.00 98.43           O
ATOM    301  CB  THR A  89      12.647 -20.319 -46.274  1.00118.64           C
ATOM    302  OG1 THR A  89      11.286 -20.733 -46.131  1.00128.41           O
ATOM    303  CG2 THR A  89      13.561 -21.527 -46.296  1.00125.57           C
ATOM    304  N   ASN A  90      11.251 -18.245 -43.777  1.00 98.34           N
ATOM    305  CA  ASN A  90      10.185 -17.243 -43.521  1.00105.14           C
ATOM    306  C   ASN A  90      10.300 -16.749 -42.077  1.00113.28           C
ATOM    307  O   ASN A  90      11.103 -17.324 -41.301  1.00131.43           O
ATOM    308  CB  ASN A  90       8.791 -17.792 -43.838  1.00105.59           C
ATOM    309  CG  ASN A  90       8.402 -18.967 -42.965  1.00110.72           C
ATOM    310  OD1 ASN A  90       8.037 -18.799 -41.799  1.00119.56           O
ATOM    311  ND2 ASN A  90       8.473 -20.162 -43.525  1.00111.14           N
ATOM    312  N   LEU A  91       9.532 -15.711 -41.743  1.00105.66           N
ATOM    313  CA  LEU A  91       9.584 -15.049 -40.417  1.00 93.09           C
ATOM    314  C   LEU A  91       9.165 -16.037 -39.327  1.00 88.12           C
ATOM    315  O   LEU A  91       9.841 -16.082 -38.291  1.00 89.24           O
ATOM    316  CB  LEU A  91       8.663 -13.831 -40.414  1.00 89.02           C
ATOM    317  CG  LEU A  91       8.577 -13.141 -39.061  1.00 90.87           C
ATOM    318  CD1 LEU A  91       9.963 -12.719 -38.597  1.00 91.34           C
ATOM    319  CD2 LEU A  91       7.631 -11.960 -39.112  1.00 91.41           C
ATOM    320  N   THR A  92       8.073 -16.771 -39.537  1.00 84.02           N
ATOM    321  CA  THR A  92       7.537 -17.727 -38.535  1.00 80.43           C
ATOM    322  C   THR A  92       8.655 -18.674 -38.090  1.00 78.73           C
ATOM    323  O   THR A  92       8.853 -18.808 -36.868  1.00 84.39           O
ATOM    324  CB  THR A  92       6.329 -18.497 -39.075  1.00 80.12           C
ATOM    325  OG1 THR A  92       5.228 -17.583 -39.098  1.00 80.82           O
ATOM    326  CG2 THR A  92       6.006 -19.719 -38.243  1.00 77.72           C
ATOM    327  N   ASP A  93       9.363 -19.295 -39.035  1.00 75.38           N
ATOM    328  CA  ASP A  93      10.403 -20.313 -38.728  1.00 75.76           C
ATOM    329  C   ASP A  93      11.641 -19.639 -38.129  1.00 75.99           C
ATOM    330  O   ASP A  93      12.316 -20.294 -37.322  1.00 75.07           O
ATOM    331  CB  ASP A  93      10.742 -21.158 -39.954  1.00 77.71           C
ATOM    332  CG  ASP A  93       9.552 -21.966 -40.443  1.00 82.03           C
ATOM    333  OD1 ASP A  93       8.828 -22.513 -39.592  1.00 77.17           O
ATOM    334  OD2 ASP A  93       9.349 -22.029 -41.671  1.00 91.56           O
ATOM    335  N   ALA A  94      11.940 -18.392 -38.496  1.00 81.93           N
ATOM    336  CA  ALA A  94      13.047 -17.623 -37.875  1.00 90.45           C
ATOM    337  C   ALA A  94      12.704 -17.367 -36.402  1.00 96.27           C
ATOM    338  O   ALA A  94      13.609 -17.453 -35.551  1.00 96.99           O
ATOM    339  CB  ALA A  94      13.304 -16.338 -38.626  1.00 91.41           C
ATOM    340  N   LEU A  95      11.424 -17.120 -36.106  1.00101.18           N
ATOM    341  CA  LEU A  95      10.955 -16.765 -34.742  1.00100.31           C
ATOM    342  C   LEU A  95      10.889 -18.003 -33.838  1.00106.41           C
ATOM    343  O   LEU A  95      10.712 -17.811 -32.625  1.00111.96           O
ATOM    344  CB  LEU A  95       9.594 -16.071 -34.837  1.00 99.73           C
ATOM    345  CG  LEU A  95       9.642 -14.639 -35.365  1.00 97.53           C
ATOM    346  CD1 LEU A  95       8.237 -14.080 -35.552  1.00 98.33           C
ATOM    347  CD2 LEU A  95      10.461 -13.748 -34.446  1.00 94.09           C
ATOM    348  N   LYS A  96      11.071 -19.218 -34.370  1.00108.72           N
ATOM    349  CA  LYS A  96      11.202 -20.441 -33.528  1.00105.85           C
ATOM    350  C   LYS A  96      12.461 -20.359 -32.655  1.00104.47           C
ATOM    351  O   LYS A  96      12.605 -21.215 -31.783  1.00100.45           O
ATOM    352  CB  LYS A  96      11.254 -21.707 -34.382  1.00107.31           C
ATOM    353  CG  LYS A  96       9.939 -22.082 -35.043  1.00110.70           C
ATOM    354  CD  LYS A  96       9.959 -23.491 -35.571  1.00113.74           C
ATOM    355  CE  LYS A  96       9.065 -23.693 -36.772  1.00115.71           C
ATOM    356  NZ  LYS A  96       7.646 -23.844 -36.375  1.00116.29           N
ATOM    357  N   ASN A  97      13.329 -19.365 -32.873  1.00108.37           N
ATOM    358  CA  ASN A  97      14.566 -19.151 -32.073  1.00111.69           C
ATOM    359  C   ASN A  97      14.268 -18.341 -30.804  1.00124.72           C
ATOM    360  O   ASN A  97      15.209 -18.122 -30.010  1.00132.45           O
ATOM    361  CB  ASN A  97      15.649 -18.477 -32.913  1.00105.60           C
ATOM    362  CG  ASN A  97      16.214 -19.414 -33.954  1.00100.48           C
ATOM    363  OD1 ASN A  97      17.035 -20.268 -33.634  1.00 98.69           O
ATOM    364  ND2 ASN A  97      15.765 -19.277 -35.190  1.00 95.97           N
ATOM    365  N   VAL A  98      13.024 -17.901 -30.612  1.00131.66           N
ATOM    366  CA  VAL A  98      12.594 -17.153 -29.397  1.00130.44           C
ATOM    367  C   VAL A  98      11.468 -17.944 -28.748  1.00129.36           C
ATOM    368  O   VAL A  98      10.442 -18.180 -29.379  1.00137.62           O
ATOM    369  CB  VAL A  98      12.148 -15.724 -29.747  1.00132.16           C
ATOM    370  CG1 VAL A  98      11.713 -14.965 -28.501  1.00134.58           C
ATOM    371  CG2 VAL A  98      13.231 -14.970 -30.506  1.00130.46           C
ATOM    372  N   PRO A  99      11.611 -18.365 -27.474  1.00123.09           N
ATOM    373  CA  PRO A  99      10.669 -19.316 -26.889  1.00126.37           C
ATOM    374  C   PRO A  99       9.261 -18.720 -26.749  1.00133.77           C
ATOM    375  O   PRO A  99       9.147 -17.530 -26.484  1.00135.18           O
ATOM    376  CB  PRO A  99      11.287 -19.649 -25.524  1.00123.84           C
ATOM    377  CG  PRO A  99      12.129 -18.433 -25.189  1.00119.98           C
ATOM    378  CD  PRO A  99      12.641 -17.926 -26.521  1.00119.42           C
ATOM    379  N   GLY A 100       8.239 -19.555 -26.974  1.00139.52           N
ATOM    380  CA  GLY A 100       6.812 -19.210 -26.812  1.00138.88           C
ATOM    381  C   GLY A 100       6.356 -18.137 -27.788  1.00134.14           C
ATOM    382  O   GLY A 100       5.446 -17.358 -27.432  1.00140.53           O
ATOM    383  N   VAL A 101       6.958 -18.090 -28.978  1.00120.66           N
ATOM    384  CA  VAL A 101       6.514 -17.204 -30.089  1.00107.66           C
ATOM    385  C   VAL A 101       6.166 -18.099 -31.274  1.00102.63           C
ATOM    386  O   VAL A 101       7.065 -18.822 -31.747  1.00 91.27           O
ATOM    387  CB  VAL A 101       7.578 -16.159 -30.466  1.00104.10           C
ATOM    388  CG1 VAL A 101       7.070 -15.253 -31.571  1.00107.59           C
ATOM    389  CG2 VAL A 101       8.037 -15.340 -29.269  1.00101.37           C
ATOM    390  N   GLY A 102       4.911 -18.045 -31.724  1.00105.91           N
ATOM    391  CA  GLY A 102       4.393 -18.873 -32.831  1.00105.14           C
ATOM    392  C   GLY A 102       2.981 -18.480 -33.229  1.00102.31           C
ATOM    393  O   GLY A 102       2.411 -17.566 -32.607  1.00109.43           O
ATOM    394  N   ALA A 103       2.442 -19.136 -34.255  1.00 95.25           N
ATOM    395  CA  ALA A 103       1.047 -18.976 -34.723  1.00 96.06           C
ATOM    396  C   ALA A 103       0.166 -19.987 -33.986  1.00102.62           C
ATOM    397  O   ALA A 103      -0.028 -21.104 -34.498  1.00101.48           O
ATOM    398  CB  ALA A 103       0.986 -19.160 -36.217  1.00 97.48           C
ATOM    399  N   PHE A 104      -0.351 -19.607 -32.819  1.00114.57           N
ATOM    400  CA  PHE A 104      -1.029 -20.535 -31.878  1.00124.42           C
ATOM    401  C   PHE A 104      -2.553 -20.479 -32.024  1.00129.48           C
ATOM    402  O   PHE A 104      -3.227 -21.382 -31.491  1.00129.65           O
ATOM    403  CB  PHE A 104      -0.609 -20.213 -30.447  1.00127.57           C
ATOM    404  CG  PHE A 104       0.863 -20.385 -30.170  1.00132.69           C
ATOM    405  CD1 PHE A 104       1.555 -21.493 -30.635  1.00133.86           C
ATOM    406  CD2 PHE A 104       1.549 -19.453 -29.407  1.00133.00           C
ATOM    407  CE1 PHE A 104       2.904 -21.660 -30.358  1.00132.88           C
ATOM    408  CE2 PHE A 104       2.896 -19.623 -29.126  1.00134.17           C
ATOM    409  CZ  PHE A 104       3.574 -20.721 -29.606  1.00132.87           C
ATOM    410  N   PHE A 105      -3.086 -19.474 -32.719  1.00135.75           N
ATOM    411  CA  PHE A 105      -4.547 -19.280 -32.898  1.00137.81           C
ATOM    412  C   PHE A 105      -4.927 -19.535 -34.356  1.00133.47           C
ATOM    413  O   PHE A 105      -4.286 -18.957 -35.249  1.00134.81           O
ATOM    414  CB  PHE A 105      -4.941 -17.871 -32.458  1.00138.05           C
ATOM    415  CG  PHE A 105      -6.422 -17.596 -32.465  1.00132.44           C
ATOM    416  CD1 PHE A 105      -7.324 -18.535 -31.987  1.00130.98           C
ATOM    417  CD2 PHE A 105      -6.911 -16.379 -32.914  1.00123.52           C
ATOM    418  CE1 PHE A 105      -8.684 -18.268 -31.973  1.00124.94           C
ATOM    419  CE2 PHE A 105      -8.271 -16.115 -32.901  1.00119.91           C
ATOM    420  CZ  PHE A 105      -9.155 -17.060 -32.432  1.00121.68           C
ATOM    421  N   ALA A 106      -5.952 -20.356 -34.591  1.00127.38           N
ATOM    422  CA  ALA A 106      -6.398 -20.746 -35.948  1.00127.81           C
ATOM    423  C   ALA A 106      -7.528 -19.830 -36.440  1.00138.28           C
ATOM    424  O   ALA A 106      -7.924 -19.989 -37.610  1.00152.20           O
ATOM    425  CB  ALA A 106      -6.827 -22.189 -35.945  1.00121.98           C
ATOM    426  N   GLY A 107      -8.040 -18.921 -35.597  1.00137.56           N
ATOM    427  CA  GLY A 107      -9.163 -18.030 -35.959  1.00133.72           C
ATOM    428  C   GLY A 107     -10.481 -18.517 -35.383  1.00131.65           C
ATOM    429  O   GLY A 107     -10.466 -19.414 -34.517  1.00135.95           O
ATOM    430  N   GLU A 108     -11.592 -17.932 -35.831  1.00124.54           N
ATOM    431  CA  GLU A 108     -12.952 -18.259 -35.328  1.00122.96           C
ATOM    432  C   GLU A 108     -13.608 -19.243 -36.305  1.00121.88           C
ATOM    433  O   GLU A 108     -12.947 -20.210 -36.690  1.00113.90           O
ATOM    434  CB  GLU A 108     -13.735 -16.961 -35.140  1.00121.60           C
ATOM    435  CG  GLU A 108     -13.085 -16.003 -34.163  1.00122.50           C
ATOM    436  CD  GLU A 108     -13.618 -14.588 -34.269  1.00125.04           C
ATOM    437  OE1 GLU A 108     -14.717 -14.416 -34.835  1.00124.41           O
ATOM    438  OE2 GLU A 108     -12.932 -13.664 -33.796  1.00131.99           O
ATOM    439  N   ASN A 109     -14.865 -19.017 -36.681  1.00128.28           N
ATOM    440  CA  ASN A 109     -15.580 -19.847 -37.684  1.00132.98           C
ATOM    441  C   ASN A 109     -15.745 -19.054 -38.979  1.00140.86           C
ATOM    442  O   ASN A 109     -15.694 -19.678 -40.045  1.00139.43           O
ATOM    443  CB  ASN A 109     -16.940 -20.296 -37.163  1.00132.98           C
ATOM    444  CG  ASN A 109     -16.834 -21.226 -35.975  1.00134.84           C
ATOM    445  OD1 ASN A 109     -17.556 -21.055 -34.994  1.00141.92           O
ATOM    446  ND2 ASN A 109     -15.955 -22.213 -36.061  1.00127.12           N
ATOM    447  N   GLY A 110     -15.968 -17.739 -38.879  1.00147.40           N
ATOM    448  CA  GLY A 110     -16.178 -16.837 -40.028  1.00143.98           C
ATOM    449  C   GLY A 110     -14.879 -16.265 -40.569  1.00138.82           C
ATOM    450  O   GLY A 110     -14.922 -15.631 -41.638  1.00136.40           O
ATOM    451  N   ASN A 111     -13.761 -16.469 -39.874  1.00133.04           N
ATOM    452  CA  ASN A 111     -12.431 -16.004 -40.342  1.00126.75           C
ATOM    453  C   ASN A 111     -11.350 -16.973 -39.867  1.00129.52           C
ATOM    454  O   ASN A 111     -11.553 -17.685 -38.864  1.00129.77           O
ATOM    455  CB  ASN A 111     -12.121 -14.578 -39.890  1.00120.15           C
ATOM    456  CG  ASN A 111     -12.226 -14.412 -38.391  1.00121.72           C
ATOM    457  OD1 ASN A 111     -11.233 -14.521 -37.674  1.00117.60           O
ATOM    458  ND2 ASN A 111     -13.435 -14.183 -37.908  1.00122.52           N
ATOM    459  N   SER A 112     -10.237 -16.985 -40.589  1.00136.08           N
ATOM    460  CA  SER A 112      -9.050 -17.824 -40.308  1.00141.17           C
ATOM    461  C   SER A 112      -7.832 -16.912 -40.192  1.00143.26           C
ATOM    462  O   SER A 112      -7.809 -15.836 -40.822  1.00135.71           O
ATOM    463  CB  SER A 112      -8.857 -18.861 -41.382  1.00144.65           C
ATOM    464  OG  SER A 112      -9.862 -19.862 -41.330  1.00142.34           O
ATOM    465  N   THR A 113      -6.835 -17.341 -39.436  1.00153.44           N
ATOM    466  CA  THR A 113      -5.510 -16.685 -39.430  1.00161.52           C
ATOM    467  C   THR A 113      -4.733 -17.182 -40.651  1.00164.61           C
ATOM    468  O   THR A 113      -4.862 -18.374 -40.998  1.00183.71           O
ATOM    469  CB  THR A 113      -4.816 -16.938 -38.093  1.00165.04           C
ATOM    470  OG1 THR A 113      -4.714 -18.351 -37.914  1.00176.93           O
ATOM    471  CG2 THR A 113      -5.574 -16.318 -36.941  1.00161.84           C
ATOM    472  N   THR A 114      -3.967 -16.298 -41.284  1.00153.30           N
ATOM    473  CA  THR A 114      -3.128 -16.623 -42.468  1.00138.81           C
ATOM    474  C   THR A 114      -1.777 -15.922 -42.342  1.00134.83           C
ATOM    475  O   THR A 114      -1.730 -14.823 -41.761  1.00134.24           O
ATOM    476  CB  THR A 114      -3.839 -16.258 -43.776  1.00127.97           C
ATOM    477  OG1 THR A 114      -4.427 -14.967 -43.628  1.00120.86           O
ATOM    478  CG2 THR A 114      -4.901 -17.267 -44.149  1.00123.31           C
ATOM    479  N   GLY A 115      -0.724 -16.550 -42.866  1.00132.19           N
ATOM    480  CA  GLY A 115       0.646 -16.011 -42.835  1.00137.25           C
ATOM    481  C   GLY A 115       1.210 -15.964 -41.423  1.00141.34           C
ATOM    482  O   GLY A 115       1.020 -16.940 -40.666  1.00134.61           O
ATOM    483  N   ASP A 116       1.883 -14.864 -41.072  1.00149.06           N
ATOM    484  CA  ASP A 116       2.602 -14.721 -39.778  1.00152.67           C
ATOM    485  C   ASP A 116       1.621 -14.206 -38.719  1.00164.58           C
ATOM    486  O   ASP A 116       1.846 -13.101 -38.192  1.00175.01           O
ATOM    487  CB  ASP A 116       3.825 -13.811 -39.920  1.00146.45           C
ATOM    488  CG  ASP A 116       4.803 -14.257 -40.992  1.00147.47           C
ATOM    489  OD1 ASP A 116       4.884 -15.476 -41.248  1.00154.52           O
ATOM    490  OD2 ASP A 116       5.481 -13.379 -41.554  1.00146.43           O
ATOM    491  N   ALA A 117       0.572 -14.978 -38.415  1.00168.24           N
ATOM    492  CA  ALA A 117      -0.401 -14.678 -37.336  1.00162.92           C
ATOM    493  C   ALA A 117       0.235 -15.007 -35.977  1.00167.68           C
ATOM    494  O   ALA A 117      -0.221 -15.971 -35.318  1.00163.52           O
ATOM    495  CB  ALA A 117      -1.672 -15.450 -37.566  1.00155.07           C
ATOM    496  N   ILE A 118       1.239 -14.220 -35.575  1.00166.78           N
ATOM    497  CA  ILE A 118       2.187 -14.548 -34.467  1.00151.63           C
ATOM    498  C   ILE A 118       1.565 -14.170 -33.121  1.00140.30           C
ATOM    499  O   ILE A 118       1.008 -13.060 -32.996  1.00131.54           O
ATOM    500  CB  ILE A 118       3.549 -13.851 -34.664  1.00149.81           C
ATOM    501  CG1 ILE A 118       4.216 -14.242 -35.987  1.00152.27           C
ATOM    502  CG2 ILE A 118       4.462 -14.116 -33.476  1.00146.62           C
ATOM    503  CD1 ILE A 118       4.524 -15.716 -36.122  1.00151.07           C
ATOM    504  N   TYR A 119       1.701 -15.062 -32.143  1.00132.45           N
ATOM    505  CA  TYR A 119       1.339 -14.813 -30.727  1.00125.73           C
ATOM    506  C   TYR A 119       2.612 -14.728 -29.890  1.00127.23           C
ATOM    507  O   TYR A 119       3.500 -15.584 -30.024  1.00122.92           O
ATOM    508  CB  TYR A 119       0.381 -15.887 -30.221  1.00117.76           C
ATOM    509  CG  TYR A 119      -1.062 -15.508 -30.408  1.00114.90           C
ATOM    510  CD1 TYR A 119      -1.640 -15.519 -31.664  1.00115.49           C
ATOM    511  CD2 TYR A 119      -1.838 -15.092 -29.340  1.00114.48           C
ATOM    512  CE1 TYR A 119      -2.963 -15.154 -31.852  1.00113.74           C
ATOM    513  CE2 TYR A 119      -3.164 -14.730 -29.509  1.00112.09           C
ATOM    514  CZ  TYR A 119      -3.729 -14.760 -30.770  1.00111.61           C
ATOM    515  OH  TYR A 119      -5.034 -14.403 -30.944  1.00115.40           O
ATOM    516  N   MET A 120       2.687 -13.705 -29.045  1.00130.87           N
ATOM    517  CA  MET A 120       3.869 -13.430 -28.193  1.00132.95           C
ATOM    518  C   MET A 120       3.397 -12.782 -26.884  1.00153.83           C
ATOM    519  O   MET A 120       2.539 -11.872 -26.937  1.00176.65           O
ATOM    520  CB  MET A 120       4.848 -12.515 -28.934  1.00116.52           C
ATOM    521  CG  MET A 120       6.153 -12.284 -28.200  1.00107.36           C
ATOM    522  SD  MET A 120       7.325 -11.284 -29.151  1.00 94.79           S
ATOM    523  CE  MET A 120       6.626  -9.648 -28.941  1.00 90.63           C
ATOM    524  N   ARG A 121       3.911 -13.264 -25.745  1.00154.14           N
ATOM    525  CA  ARG A 121       3.597 -12.708 -24.401  1.00143.30           C
ATOM    526  C   ARG A 121       2.076 -12.572 -24.244  1.00135.98           C
ATOM    527  O   ARG A 121       1.624 -11.533 -23.713  1.00130.71           O
ATOM    528  CB  ARG A 121       4.281 -11.345 -24.233  1.00143.19           C
ATOM    529  CG  ARG A 121       5.784 -11.420 -24.012  1.00138.97           C
ATOM    530  CD  ARG A 121       6.088 -11.626 -22.543  1.00135.77           C
ATOM    531  NE  ARG A 121       7.493 -11.876 -22.248  1.00136.69           N
ATOM    532  CZ  ARG A 121       8.375 -10.966 -21.830  1.00140.41           C
ATOM    533  NH1 ARG A 121       8.028  -9.699 -21.667  1.00141.47           N
ATOM    534  NH2 ARG A 121       9.618 -11.335 -21.576  1.00137.08           N
ATOM    535  N   GLY A 122       1.314 -13.552 -24.736  1.00127.15           N
ATOM    536  CA  GLY A 122      -0.112 -13.715 -24.402  1.00128.08           C
ATOM    537  C   GLY A 122      -1.085 -13.033 -25.347  1.00133.27           C
ATOM    538  O   GLY A 122      -2.289 -13.112 -25.056  1.00134.21           O
ATOM    539  N   ALA A 123      -0.640 -12.398 -26.436  1.00144.61           N
ATOM    540  CA  ALA A 123      -1.559 -11.679 -27.354  1.00146.16           C
ATOM    541  C   ALA A 123      -1.084 -11.737 -28.811  1.00141.60           C
ATOM    542  O   ALA A 123       0.112 -12.015 -29.070  1.00149.74           O
ATOM    543  CB  ALA A 123      -1.734 -10.253 -26.887  1.00146.92           C
ATOM    544  N   ASP A 124      -2.013 -11.468 -29.729  1.00123.96           N
ATOM    545  CA  ASP A 124      -1.729 -11.322 -31.176  1.00114.52           C
ATOM    546  C   ASP A 124      -0.774 -10.136 -31.361  1.00108.98           C
ATOM    547  O   ASP A 124      -1.107  -9.020 -30.918  1.00104.93           O
ATOM    548  CB  ASP A 124      -3.020 -11.135 -31.968  1.00114.58           C
ATOM    549  CG  ASP A 124      -2.792 -11.101 -33.466  1.00117.65           C
ATOM    550  OD1 ASP A 124      -1.611 -11.139 -33.884  1.00116.13           O
ATOM    551  OD2 ASP A 124      -3.793 -11.032 -34.198  1.00122.84           O
ATOM    552  N   THR A 125       0.379 -10.372 -31.982  1.00105.79           N
ATOM    553  CA  THR A 125       1.412  -9.329 -32.206  1.00105.44           C
ATOM    554  C   THR A 125       1.588  -9.068 -33.709  1.00104.59           C
ATOM    555  O   THR A 125       2.568  -8.390 -34.067  1.00100.83           O
ATOM    556  CB  THR A 125       2.723  -9.733 -31.521  1.00107.24           C
ATOM    557  OG1 THR A 125       3.500  -8.554 -31.306  1.00110.36           O
ATOM    558  CG2 THR A 125       3.512 -10.744 -32.323  1.00107.73           C
ATOM    559  N   SER A 126       0.686  -9.569 -34.561  1.00102.78           N
ATOM    560  CA  SER A 126       0.830  -9.505 -36.042  1.00 94.45           C
ATOM    561  C   SER A 126       0.850  -8.046 -36.526  1.00 89.86           C
ATOM    562  O   SER A 126       1.472  -7.785 -37.555  1.00 91.05           O
ATOM    563  CB  SER A 126      -0.239 -10.303 -36.745  1.00 90.11           C
ATOM    564  OG  SER A 126      -1.483  -9.625 -36.713  1.00 86.61           O
ATOM    565  N   ASN A 127       0.205  -7.122 -35.816  1.00 83.63           N
ATOM    566  CA  ASN A 127       0.140  -5.693 -36.226  1.00 77.20           C
ATOM    567  C   ASN A 127       1.363  -4.939 -35.694  1.00 74.45           C
ATOM    568  O   ASN A 127       1.381  -3.706 -35.815  1.00 70.08           O
ATOM    569  CB  ASN A 127      -1.144  -5.033 -35.737  1.00 76.62           C
ATOM    570  CG  ASN A 127      -1.229  -5.003 -34.227  1.00 79.61           C
ATOM    571  OD1 ASN A 127      -0.775  -5.931 -33.551  1.00 84.43           O
ATOM    572  ND2 ASN A 127      -1.805  -3.942 -33.691  1.00 80.08           N
ATOM    573  N   SER A 128       2.329  -5.640 -35.101  1.00 76.22           N
ATOM    574  CA  SER A 128       3.581  -5.050 -34.565  1.00 78.87           C
ATOM    575  C   SER A 128       4.777  -5.764 -35.193  1.00 74.70           C
ATOM    576  O   SER A 128       5.806  -5.977 -34.504  1.00 77.90           O
ATOM    577  CB  SER A 128       3.606  -5.104 -33.062  1.00 85.57           C
ATOM    578  OG  SER A 128       2.672  -4.184 -32.526  1.00 89.54           O
ATOM    579  N   ILE A 129       4.641  -6.135 -36.462  1.00 66.51           N
ATOM    580  CA  ILE A 129       5.786  -6.646 -37.259  1.00 61.97           C
ATOM    581  C   ILE A 129       6.268  -5.507 -38.150  1.00 64.67           C
ATOM    582  O   ILE A 129       5.454  -4.971 -38.944  1.00 64.82           O
ATOM    583  CB  ILE A 129       5.411  -7.897 -38.065  1.00 56.85           C
ATOM    584  CG1 ILE A 129       5.074  -9.069 -37.144  1.00 54.42           C
ATOM    585  CG2 ILE A 129       6.530  -8.234 -39.034  1.00 58.29           C
ATOM    586  CD1 ILE A 129       4.244 -10.138 -37.803  1.00 53.30           C
ATOM    587  N   TYR A 130       7.549  -5.172 -38.022  1.00 69.45           N
ATOM    588  CA  TYR A 130       8.189  -4.048 -38.745  1.00 74.80           C
ATOM    589  C   TYR A 130       9.238  -4.588 -39.707  1.00 79.25           C
ATOM    590  O   TYR A 130       9.787  -5.686 -39.496  1.00 80.80           O
ATOM    591  CB  TYR A 130       8.821  -3.066 -37.763  1.00 75.86           C
ATOM    592  CG  TYR A 130       7.862  -2.593 -36.702  1.00 81.82           C
ATOM    593  CD1 TYR A 130       7.600  -3.361 -35.577  1.00 82.20           C
ATOM    594  CD2 TYR A 130       7.194  -1.383 -36.831  1.00 87.96           C
ATOM    595  CE1 TYR A 130       6.719  -2.933 -34.595  1.00 80.00           C
ATOM    596  CE2 TYR A 130       6.303  -0.948 -35.859  1.00 84.35           C
ATOM    597  CZ  TYR A 130       6.071  -1.719 -34.733  1.00 77.81           C
ATOM    598  OH  TYR A 130       5.209  -1.294 -33.767  1.00 72.78           O
ATOM    599  N   ILE A 131       9.487  -3.817 -40.756  1.00 82.66           N
ATOM    600  CA  ILE A 131      10.630  -4.040 -41.676  1.00 87.07           C
ATOM    601  C   ILE A 131      11.461  -2.759 -41.657  1.00 89.42           C
ATOM    602  O   ILE A 131      10.930  -1.703 -42.045  1.00 93.41           O
ATOM    603  CB  ILE A 131      10.133  -4.441 -43.076  1.00 88.66           C
ATOM    604  CG1 ILE A 131       9.244  -5.690 -42.995  1.00 87.55           C
ATOM    605  CG2 ILE A 131      11.313  -4.603 -44.025  1.00 87.68           C
ATOM    606  CD1 ILE A 131       8.937  -6.337 -44.324  1.00 87.36           C
ATOM    607  N   ASP A 132      12.702  -2.839 -41.172  1.00 89.18           N
ATOM    608  CA  ASP A 132      13.577  -1.648 -41.001  1.00 86.07           C
ATOM    609  C   ASP A 132      12.834  -0.609 -40.150  1.00 75.69           C
ATOM    610  O   ASP A 132      12.947   0.595 -40.430  1.00 68.16           O
ATOM    611  CB  ASP A 132      13.968  -1.063 -42.360  1.00 92.86           C
ATOM    612  CG  ASP A 132      14.544  -2.096 -43.309  1.00 97.65           C
ATOM    613  OD1 ASP A 132      15.620  -2.650 -42.989  1.00 95.56           O
ATOM    614  OD2 ASP A 132      13.913  -2.344 -44.354  1.00106.40           O
ATOM    615  N   GLY A 133      12.059  -1.073 -39.171  1.00 71.95           N
ATOM    616  CA  GLY A 133      11.407  -0.207 -38.172  1.00 73.12           C
ATOM    617  C   GLY A 133      10.233   0.562 -38.745  1.00 69.48           C
ATOM    618  O   GLY A 133       9.846   1.578 -38.140  1.00 69.18           O
ATOM    619  N   ILE A 134       9.678   0.097 -39.863  1.00 66.88           N
ATOM    620  CA  ILE A 134       8.424   0.646 -40.447  1.00 67.81           C
ATOM    621  C   ILE A 134       7.367  -0.457 -40.409  1.00 64.76           C
ATOM    622  O   ILE A 134       7.683  -1.597 -40.811  1.00 58.27           O
ATOM    623  CB  ILE A 134       8.672   1.164 -41.873  1.00 73.67           C
ATOM    624  CG1 ILE A 134       9.556   2.414 -41.869  1.00 73.14           C
ATOM    625  CG2 ILE A 134       7.348   1.395 -42.593  1.00 76.24           C
ATOM    626  CD1 ILE A 134      10.611   2.432 -42.955  1.00 74.07           C
ATOM    627  N   ARG A 135       6.158  -0.123 -39.956  1.00 67.30           N
ATOM    628  CA  ARG A 135       5.079  -1.120 -39.736  1.00 69.97           C
ATOM    629  C   ARG A 135       4.761  -1.813 -41.062  1.00 63.33           C
ATOM    630  O   ARG A 135       4.658  -1.123 -42.090  1.00 59.54           O
ATOM    631  CB  ARG A 135       3.826  -0.484 -39.130  1.00 76.43           C
ATOM    632  CG  ARG A 135       2.827  -1.515 -38.624  1.00 85.19           C
ATOM    633  CD  ARG A 135       1.628  -0.905 -37.924  1.00 91.94           C
ATOM    634  NE  ARG A 135       2.058   0.125 -36.991  1.00 99.06           N
ATOM    635  CZ  ARG A 135       2.586  -0.100 -35.788  1.00108.03           C
ATOM    636  NH1 ARG A 135       2.961   0.925 -35.041  1.00112.62           N
ATOM    637  NH2 ARG A 135       2.736  -1.332 -35.327  1.00108.35           N
ATOM    638  N   ASP A 136       4.640  -3.136 -41.027  1.00 61.80           N
ATOM    639  CA  ASP A 136       4.356  -3.966 -42.222  1.00 63.82           C
ATOM    640  C   ASP A 136       3.093  -4.789 -41.965  1.00 63.18           C
ATOM    641  O   ASP A 136       3.217  -5.967 -41.605  1.00 60.94           O
ATOM    642  CB  ASP A 136       5.555  -4.848 -42.558  1.00 67.35           C
ATOM    643  CG  ASP A 136       5.285  -5.787 -43.719  1.00 73.33           C
ATOM    644  OD1 ASP A 136       4.467  -5.421 -44.600  1.00 76.41           O
ATOM    645  OD2 ASP A 136       5.873  -6.888 -43.720  1.00 76.99           O
ATOM    646  N   ILE A 137       1.918  -4.192 -42.142  1.00 66.69           N
ATOM    647  CA  ILE A 137       0.629  -4.900 -41.892  1.00 71.89           C
ATOM    648  C   ILE A 137       0.322  -5.759 -43.117  1.00 70.91           C
ATOM    649  O   ILE A 137       0.552  -5.271 -44.239  1.00 71.47           O
ATOM    650  CB  ILE A 137      -0.521  -3.927 -41.567  1.00 77.15           C
ATOM    651  CG1 ILE A 137      -0.279  -3.192 -40.247  1.00 79.95           C
ATOM    652  CG2 ILE A 137      -1.852  -4.668 -41.560  1.00 78.17           C
ATOM    653  CD1 ILE A 137      -1.247  -2.064 -39.970  1.00 79.42           C
ATOM    654  N   GLY A 138      -0.162  -6.986 -42.897  1.00 68.92           N
ATOM    655  CA  GLY A 138      -0.705  -7.859 -43.956  1.00 67.81           C
ATOM    656  C   GLY A 138      -0.673  -9.321 -43.562  1.00 67.57           C
ATOM    657  O   GLY A 138       0.409  -9.808 -43.213  1.00 61.30           O
ATOM    658  N   SER A 139      -1.810 -10.014 -43.655  1.00 73.67           N
ATOM    659  CA  SER A 139      -1.962 -11.426 -43.212  1.00 80.11           C
ATOM    660  C   SER A 139      -1.277 -12.376 -44.207  1.00 84.21           C
ATOM    661  O   SER A 139      -1.927 -13.345 -44.654  1.00 88.66           O
ATOM    662  CB  SER A 139      -3.416 -11.768 -42.994  1.00 80.27           C
ATOM    663  OG  SER A 139      -4.195 -11.457 -44.139  1.00 80.84           O
ATOM    664  N   VAL A 140       0.006 -12.147 -44.502  1.00 85.16           N
ATOM    665  CA  VAL A 140       0.802 -12.990 -45.447  1.00 85.94           C
ATOM    666  C   VAL A 140       2.119 -13.370 -44.775  1.00 85.95           C
ATOM    667  O   VAL A 140       2.589 -12.597 -43.914  1.00 83.54           O
ATOM    668  CB  VAL A 140       1.051 -12.274 -46.786  1.00 89.68           C
ATOM    669  CG1 VAL A 140      -0.255 -11.910 -47.481  1.00 93.51           C
ATOM    670  CG2 VAL A 140       1.949 -11.053 -46.633  1.00 88.33           C
ATOM    671  N   SER A 141       2.700 -14.505 -45.173  1.00 87.40           N
ATOM    672  CA  SER A 141       3.980 -15.017 -44.616  1.00 88.17           C
ATOM    673  C   SER A 141       5.130 -14.242 -45.252  1.00 91.39           C
ATOM    674  O   SER A 141       5.093 -14.016 -46.477  1.00 99.39           O
ATOM    675  CB  SER A 141       4.137 -16.496 -44.811  1.00 82.95           C
ATOM    676  OG  SER A 141       3.765 -16.862 -46.127  1.00 80.97           O
ATOM    677  N   ARG A 142       6.108 -13.851 -44.442  1.00 92.40           N
ATOM    678  CA  ARG A 142       7.212 -12.964 -44.882  1.00 92.62           C
ATOM    679  C   ARG A 142       8.452 -13.814 -45.126  1.00 89.69           C
ATOM    680  O   ARG A 142       8.967 -14.408 -44.172  1.00 90.83           O
ATOM    681  CB  ARG A 142       7.469 -11.867 -43.850  1.00 93.63           C
ATOM    682  CG  ARG A 142       6.367 -10.824 -43.808  1.00 90.69           C
ATOM    683  CD  ARG A 142       6.435  -9.956 -42.573  1.00 85.97           C
ATOM    684  NE  ARG A 142       5.242  -9.129 -42.545  1.00 82.75           N
ATOM    685  CZ  ARG A 142       4.049  -9.516 -42.104  1.00 81.66           C
ATOM    686  NH1 ARG A 142       3.872 -10.733 -41.611  1.00 83.94           N
ATOM    687  NH2 ARG A 142       3.028  -8.673 -42.158  1.00 77.52           N
ATOM    688  N   ASP A 143       8.901 -13.861 -46.372  1.00 85.81           N
ATOM    689  CA  ASP A 143      10.113 -14.613 -46.763  1.00 84.88           C
ATOM    690  C   ASP A 143      11.344 -13.894 -46.199  1.00 81.98           C
ATOM    691  O   ASP A 143      11.324 -12.652 -46.101  1.00 75.04           O
ATOM    692  CB  ASP A 143      10.153 -14.776 -48.278  1.00 87.26           C
ATOM    693  CG  ASP A 143      11.103 -15.874 -48.700  1.00 87.88           C
ATOM    694  OD1 ASP A 143      12.328 -15.635 -48.623  1.00 90.99           O
ATOM    695  OD2 ASP A 143      10.611 -16.969 -49.064  1.00 79.47           O
ATOM    696  N   THR A 144      12.390 -14.642 -45.857  1.00 83.79           N
ATOM    697  CA  THR A 144      13.609 -14.079 -45.221  1.00 83.44           C
ATOM    698  C   THR A 144      14.745 -13.902 -46.238  1.00 88.42           C
ATOM    699  O   THR A 144      15.865 -13.573 -45.791  1.00 85.97           O
ATOM    700  CB  THR A 144      14.029 -14.924 -44.012  1.00 80.55           C
ATOM    701  OG1 THR A 144      14.148 -16.301 -44.373  1.00 70.51           O
ATOM    702  CG2 THR A 144      13.041 -14.789 -42.877  1.00 82.54           C
ATOM    703  N   PHE A 145      14.493 -14.057 -47.544  1.00 90.96           N
ATOM    704  CA  PHE A 145      15.559 -14.004 -48.580  1.00 88.31           C
ATOM    705  C   PHE A 145      16.237 -12.626 -48.592  1.00 93.08           C
ATOM    706  O   PHE A 145      17.418 -12.573 -48.943  1.00 91.15           O
ATOM    707  CB  PHE A 145      15.013 -14.343 -49.964  1.00 85.33           C
ATOM    708  CG  PHE A 145      14.265 -13.227 -50.646  1.00 84.34           C
ATOM    709  CD1 PHE A 145      13.023 -12.816 -50.187  1.00 80.18           C
ATOM    710  CD2 PHE A 145      14.793 -12.607 -51.770  1.00 88.87           C
ATOM    711  CE1 PHE A 145      12.326 -11.807 -50.831  1.00 79.28           C
ATOM    712  CE2 PHE A 145      14.096 -11.596 -52.414  1.00 89.07           C
ATOM    713  CZ  PHE A 145      12.866 -11.197 -51.941  1.00 84.10           C
ATOM    714  N   ASN A 146      15.539 -11.551 -48.217  1.00 98.48           N
ATOM    715  CA  ASN A 146      16.094 -10.175 -48.321  1.00 99.94           C
ATOM    716  C   ASN A 146      16.350  -9.571 -46.933  1.00110.27           C
ATOM    717  O   ASN A 146      16.470  -8.326 -46.856  1.00121.79           O
ATOM    718  CB  ASN A 146      15.179  -9.262 -49.135  1.00 95.19           C
ATOM    719  CG  ASN A 146      15.816  -7.925 -49.447  1.00 90.96           C
ATOM    720  OD1 ASN A 146      16.985  -7.861 -49.820  1.00 84.13           O
ATOM    721  ND2 ASN A 146      15.059  -6.853 -49.281  1.00 88.04           N
ATOM    722  N   THR A 147      16.455 -10.372 -45.869  1.00109.90           N
ATOM    723  CA  THR A 147      16.642  -9.822 -44.497  1.00100.57           C
ATOM    724  C   THR A 147      17.931 -10.372 -43.877  1.00 96.36           C
ATOM    725  O   THR A 147      18.220 -11.577 -44.031  1.00 91.47           O
ATOM    726  CB  THR A 147      15.376  -9.992 -43.651  1.00 96.16           C
ATOM    727  OG1 THR A 147      15.036 -11.376 -43.577  1.00 96.48           O
ATOM    728  CG2 THR A 147      14.211  -9.211 -44.219  1.00 94.74           C
ATOM    729  N   GLU A 148      18.668  -9.484 -43.203  1.00 94.14           N
ATOM    730  CA  GLU A 148      20.012  -9.740 -42.628  1.00 98.59           C
ATOM    731  C   GLU A 148      19.881 -10.238 -41.187  1.00105.33           C
ATOM    732  O   GLU A 148      20.729 -11.053 -40.769  1.00116.15           O
ATOM    733  CB  GLU A 148      20.855  -8.466 -42.661  1.00 98.58           C
ATOM    734  CG  GLU A 148      22.341  -8.749 -42.655  1.00101.10           C
ATOM    735  CD  GLU A 148      22.870  -9.149 -44.019  1.00106.51           C
ATOM    736  OE1 GLU A 148      22.896 -10.364 -44.325  1.00104.06           O
ATOM    737  OE2 GLU A 148      23.249  -8.237 -44.773  1.00113.71           O
ATOM    738  N   GLN A 149      18.892  -9.742 -40.441  1.00102.53           N
ATOM    739  CA  GLN A 149      18.629 -10.210 -39.057  1.00 93.78           C
ATOM    740  C   GLN A 149      17.218  -9.814 -38.629  1.00 91.72           C
ATOM    741  O   GLN A 149      16.643  -8.872 -39.208  1.00 85.55           O
ATOM    742  CB  GLN A 149      19.685  -9.658 -38.097  1.00 89.40           C
ATOM    743  CG  GLN A 149      19.721  -8.138 -38.025  1.00 86.80           C
ATOM    744  CD  GLN A 149      20.864  -7.631 -37.182  1.00 86.72           C
ATOM    745  OE1 GLN A 149      21.944  -8.213 -37.144  1.00 88.58           O
ATOM    746  NE2 GLN A 149      20.636  -6.531 -36.487  1.00 86.32           N
ATOM    747  N   VAL A 150      16.700 -10.524 -37.632  1.00 94.68           N
ATOM    748  CA  VAL A 150      15.359 -10.283 -37.034  1.00 96.76           C
ATOM    749  C   VAL A 150      15.557  -9.902 -35.562  1.00 97.14           C
ATOM    750  O   VAL A 150      16.175 -10.682 -34.822  1.00 93.91           O
ATOM    751  CB  VAL A 150      14.462 -11.521 -37.207  1.00 96.29           C
ATOM    752  CG1 VAL A 150      13.084 -11.295 -36.613  1.00 95.56           C
ATOM    753  CG2 VAL A 150      14.368 -11.932 -38.669  1.00 95.92           C
ATOM    754  N   GLU A 151      15.063  -8.733 -35.159  1.00 92.29           N
ATOM    755  CA  GLU A 151      15.214  -8.206 -33.778  1.00 83.51           C
ATOM    756  C   GLU A 151      13.889  -8.376 -33.037  1.00 88.38           C
ATOM    757  O   GLU A 151      12.900  -7.704 -33.398  1.00 94.76           O
ATOM    758  CB  GLU A 151      15.646  -6.746 -33.813  1.00 74.44           C
ATOM    759  CG  GLU A 151      16.794  -6.507 -34.763  1.00 69.48           C
ATOM    760  CD  GLU A 151      17.325  -5.094 -34.697  1.00 67.37           C
ATOM    761  OE1 GLU A 151      16.688  -4.254 -34.035  1.00 65.94           O
ATOM    762  OE2 GLU A 151      18.370  -4.840 -35.310  1.00 64.20           O
ATOM    763  N   VAL A 152      13.870  -9.248 -32.033  1.00 88.79           N
ATOM    764  CA  VAL A 152      12.660  -9.493 -31.203  1.00 87.34           C
ATOM    765  C   VAL A 152      12.881  -8.864 -29.832  1.00 87.01           C
ATOM    766  O   VAL A 152      13.770  -9.324 -29.089  1.00 84.33           O
ATOM    767  CB  VAL A 152      12.336 -10.990 -31.105  1.00 85.36           C
ATOM    768  CG1 VAL A 152      11.127 -11.237 -30.215  1.00 82.77           C
ATOM    769  CG2 VAL A 152      12.135 -11.580 -32.490  1.00 86.09           C
ATOM    770  N   ILE A 153      12.096  -7.836 -29.532  1.00 87.19           N
ATOM    771  CA  ILE A 153      12.109  -7.167 -28.207  1.00 86.54           C
ATOM    772  C   ILE A 153      10.837  -7.580 -27.469  1.00 93.80           C
ATOM    773  O   ILE A 153       9.733  -7.270 -27.947  1.00101.65           O
ATOM    774  CB  ILE A 153      12.247  -5.646 -28.357  1.00 78.24           C
ATOM    775  CG1 ILE A 153      13.625  -5.284 -28.908  1.00 70.22           C
ATOM    776  CG2 ILE A 153      11.970  -4.956 -27.032  1.00 79.69           C
ATOM    777  CD1 ILE A 153      13.770  -3.838 -29.278  1.00 67.90           C
ATOM    778  N   LYS A 154      10.996  -8.278 -26.348  1.00 93.72           N
ATOM    779  CA  LYS A 154       9.853  -8.679 -25.495  1.00 89.82           C
ATOM    780  C   LYS A 154       9.635  -7.596 -24.440  1.00 82.57           C
ATOM    781  O   LYS A 154      10.626  -7.116 -23.846  1.00 81.68           O
ATOM    782  CB  LYS A 154      10.087 -10.068 -24.907  1.00 94.15           C
ATOM    783  CG  LYS A 154       9.825 -11.192 -25.895  1.00 95.96           C
ATOM    784  CD  LYS A 154      10.187 -12.542 -25.370  1.00 99.26           C
ATOM    785  CE  LYS A 154       9.424 -13.655 -26.055  1.00104.32           C
ATOM    786  NZ  LYS A 154       9.535 -14.932 -25.314  1.00104.16           N
ATOM    787  N   GLY A 155       8.374  -7.222 -24.237  1.00 72.52           N
ATOM    788  CA  GLY A 155       8.000  -6.103 -23.361  1.00 64.88           C
ATOM    789  C   GLY A 155       7.798  -4.856 -24.205  1.00 58.04           C
ATOM    790  O   GLY A 155       8.762  -4.277 -24.700  1.00 52.85           O
ATOM    791  N   PRO A 156       6.533  -4.435 -24.404  1.00 55.48           N
ATOM    792  CA  PRO A 156       6.213  -3.364 -25.339  1.00 55.32           C
ATOM    793  C   PRO A 156       6.683  -2.006 -24.810  1.00 52.01           C
ATOM    794  O   PRO A 156       6.699  -1.804 -23.633  1.00 48.78           O
ATOM    795  CB  PRO A 156       4.682  -3.442 -25.438  1.00 54.99           C
ATOM    796  CG  PRO A 156       4.266  -3.926 -24.079  1.00 54.49           C
ATOM    797  CD  PRO A 156       5.344  -4.919 -23.688  1.00 55.33           C
ATOM    798  N   SER A 157       7.071  -1.125 -25.716  1.00 55.22           N
ATOM    799  CA  SER A 157       7.356   0.297 -25.425  1.00 59.66           C
ATOM    800  C   SER A 157       6.839   1.149 -26.580  1.00 64.01           C
ATOM    801  O   SER A 157       7.274   0.917 -27.719  1.00 61.28           O
ATOM    802  CB  SER A 157       8.810   0.519 -25.203  1.00 59.03           C
ATOM    803  OG  SER A 157       9.042   1.844 -24.773  1.00 61.15           O
ATOM    804  N   GLY A 158       5.950   2.097 -26.287  1.00 71.89           N
ATOM    805  CA  GLY A 158       5.352   2.992 -27.293  1.00 78.35           C
ATOM    806  C   GLY A 158       6.362   3.987 -27.851  1.00 85.91           C
ATOM    807  O   GLY A 158       6.074   4.592 -28.896  1.00 96.21           O
ATOM    808  N   THR A 159       7.514   4.159 -27.202  1.00 89.85           N
ATOM    809  CA  THR A 159       8.560   5.119 -27.640  1.00 95.83           C
ATOM    810  C   THR A 159       9.255   4.620 -28.910  1.00 97.62           C
ATOM    811  O   THR A 159       9.746   5.474 -29.673  1.00100.80           O
ATOM    812  CB  THR A 159       9.580   5.354 -26.525  1.00104.85           C
ATOM    813  OG1 THR A 159      10.184   4.097 -26.210  1.00112.79           O
ATOM    814  CG2 THR A 159       8.946   5.962 -25.297  1.00107.93           C
ATOM    815  N   ASP A 160       9.309   3.304 -29.128  1.00 97.45           N
ATOM    816  CA  ASP A 160      10.161   2.695 -30.188  1.00 95.55           C
ATOM    817  C   ASP A 160       9.531   2.946 -31.567  1.00 87.84           C
ATOM    818  O   ASP A 160      10.126   3.695 -32.362  1.00 84.60           O
ATOM    819  CB  ASP A 160      10.420   1.211 -29.907  1.00 99.77           C
ATOM    820  CG  ASP A 160      11.086   0.951 -28.562  1.00101.29           C
ATOM    821  OD1 ASP A 160      11.332   1.929 -27.832  1.00103.74           O
ATOM    822  OD2 ASP A 160      11.352  -0.228 -28.249  1.00101.26           O
ATOM    823  N   TYR A 161       8.371   2.354 -31.847  1.00 79.22           N
ATOM    824  CA  TYR A 161       7.792   2.299 -33.213  1.00 73.29           C
ATOM    825  C   TYR A 161       6.342   2.795 -33.236  1.00 72.69           C
ATOM    826  O   TYR A 161       5.692   2.623 -34.285  1.00 78.19           O
ATOM    827  CB  TYR A 161       7.907   0.874 -33.748  1.00 68.59           C
ATOM    828  CG  TYR A 161       9.314   0.338 -33.741  1.00 68.68           C
ATOM    829  CD1 TYR A 161      10.270   0.825 -34.619  1.00 69.73           C
ATOM    830  CD2 TYR A 161       9.697  -0.650 -32.853  1.00 71.15           C
ATOM    831  CE1 TYR A 161      11.569   0.342 -34.613  1.00 70.69           C
ATOM    832  CE2 TYR A 161      10.989  -1.156 -32.845  1.00 73.26           C
ATOM    833  CZ  TYR A 161      11.933  -0.661 -33.728  1.00 71.78           C
ATOM    834  OH  TYR A 161      13.208  -1.167 -33.708  1.00 67.84           O
ATOM    835  N   GLY A 162       5.855   3.393 -32.141  1.00 66.52           N
ATOM    836  CA  GLY A 162       4.498   3.967 -32.035  1.00 62.83           C
ATOM    837  C   GLY A 162       3.519   3.005 -31.386  1.00 61.73           C
ATOM    838  O   GLY A 162       3.947   2.178 -30.544  1.00 63.19           O
ATOM    839  N   ARG A 163       2.236   3.114 -31.727  1.00 61.24           N
ATOM    840  CA  ARG A 163       1.205   2.186 -31.197  1.00 66.27           C
ATOM    841  C   ARG A 163       1.715   0.753 -31.402  1.00 66.63           C
ATOM    842  O   ARG A 163       2.467   0.511 -32.367  1.00 61.85           O
ATOM    843  CB  ARG A 163      -0.153   2.419 -31.870  1.00 71.03           C
ATOM    844  CG  ARG A 163      -0.202   2.028 -33.341  1.00 75.47           C
ATOM    845  CD  ARG A 163      -1.570   2.181 -33.981  1.00 76.01           C
ATOM    846  NE  ARG A 163      -1.605   1.538 -35.290  1.00 74.13           N
ATOM    847  CZ  ARG A 163      -1.182   2.088 -36.424  1.00 76.18           C
ATOM    848  NH1 ARG A 163      -0.691   3.317 -36.439  1.00 76.76           N
ATOM    849  NH2 ARG A 163      -1.255   1.396 -37.549  1.00 78.12           N
ATOM    850  N   SER A 164       1.330  -0.173 -30.532  1.00 73.10           N
ATOM    851  CA  SER A 164       1.688  -1.602 -30.690  1.00 80.41           C
ATOM    852  C   SER A 164       0.729  -2.487 -29.891  1.00 92.72           C
ATOM    853  O   SER A 164      -0.016  -1.971 -29.028  1.00 92.99           O
ATOM    854  CB  SER A 164       3.128  -1.840 -30.304  1.00 75.10           C
ATOM    855  OG  SER A 164       3.241  -2.119 -28.922  1.00 74.07           O
ATOM    856  N   ALA A 165       0.762  -3.784 -30.182  1.00107.03           N
ATOM    857  CA  ALA A 165       0.176  -4.831 -29.322  1.00120.09           C
ATOM    858  C   ALA A 165       0.932  -4.833 -27.994  1.00136.71           C
ATOM    859  O   ALA A 165       2.116  -4.497 -27.938  1.00152.98           O
ATOM    860  CB  ALA A 165       0.214  -6.172 -30.016  1.00118.07           C
ATOM    861  N   PRO A 166       0.255  -5.190 -26.881  1.00138.85           N
ATOM    862  CA  PRO A 166       0.877  -5.196 -25.553  1.00127.31           C
ATOM    863  C   PRO A 166       1.787  -6.413 -25.308  1.00117.36           C
ATOM    864  O   PRO A 166       1.556  -7.193 -24.390  1.00106.52           O
ATOM    865  CB  PRO A 166      -0.354  -5.183 -24.635  1.00130.51           C
ATOM    866  CG  PRO A 166      -1.407  -5.956 -25.404  1.00133.40           C
ATOM    867  CD  PRO A 166      -1.159  -5.599 -26.855  1.00139.88           C
ATOM    868  N   THR A 167       2.822  -6.554 -26.131  1.00113.90           N
ATOM    869  CA  THR A 167       3.644  -7.788 -26.208  1.00112.95           C
ATOM    870  C   THR A 167       5.122  -7.441 -26.386  1.00109.95           C
ATOM    871  O   THR A 167       5.946  -7.985 -25.626  1.00107.59           O
ATOM    872  CB  THR A 167       3.116  -8.682 -27.335  1.00116.28           C
ATOM    873  OG1 THR A 167       3.289  -8.005 -28.580  1.00118.80           O
ATOM    874  CG2 THR A 167       1.653  -9.018 -27.158  1.00114.91           C
ATOM    875  N   GLY A 168       5.433  -6.591 -27.366  1.00108.92           N
ATOM    876  CA  GLY A 168       6.807  -6.235 -27.761  1.00105.18           C
ATOM    877  C   GLY A 168       6.845  -5.875 -29.235  1.00 98.53           C
ATOM    878  O   GLY A 168       5.790  -5.476 -29.772  1.00 90.35           O
ATOM    879  N   SER A 169       8.002  -6.017 -29.878  1.00 96.61           N
ATOM    880  CA  SER A 169       8.208  -5.614 -31.290  1.00 97.63           C
ATOM    881  C   SER A 169       9.016  -6.679 -32.033  1.00102.56           C
ATOM    882  O   SER A 169       9.949  -7.261 -31.436  1.00106.64           O
ATOM    883  CB  SER A 169       8.863  -4.261 -31.369  1.00 93.92           C
ATOM    884  OG  SER A 169      10.167  -4.278 -30.796  1.00 92.23           O
ATOM    885  N   ILE A 170       8.658  -6.931 -33.293  1.00103.42           N
ATOM    886  CA  ILE A 170       9.463  -7.769 -34.228  1.00 96.17           C
ATOM    887  C   ILE A 170       9.867  -6.903 -35.424  1.00 96.32           C
ATOM    888  O   ILE A 170       8.973  -6.326 -36.078  1.00 87.77           O
ATOM    889  CB  ILE A 170       8.690  -9.026 -34.651  1.00 88.83           C
ATOM    890  CG1 ILE A 170       8.422  -9.949 -33.462  1.00 84.17           C
ATOM    891  CG2 ILE A 170       9.434  -9.744 -35.764  1.00 88.86           C
ATOM    892  CD1 ILE A 170       7.070 -10.609 -33.507  1.00 81.84           C
ATOM    893  N   ASN A 171      11.170  -6.854 -35.703  1.00101.96           N
ATOM    894  CA  ASN A 171      11.777  -5.936 -36.698  1.00106.58           C
ATOM    895  C   ASN A 171      12.676  -6.741 -37.647  1.00109.60           C
ATOM    896  O   ASN A 171      13.751  -7.202 -37.210  1.00115.13           O
ATOM    897  CB  ASN A 171      12.532  -4.801 -36.003  1.00107.02           C
ATOM    898  CG  ASN A 171      12.969  -3.721 -36.970  1.00108.49           C
ATOM    899  OD1 ASN A 171      12.520  -3.696 -38.115  1.00107.67           O
ATOM    900  ND2 ASN A 171      13.824  -2.817 -36.513  1.00109.69           N
ATOM    901  N   MET A 172      12.262  -6.890 -38.907  1.00106.59           N
ATOM    902  CA  MET A 172      13.091  -7.538 -39.956  1.00 99.85           C
ATOM    903  C   MET A 172      13.971  -6.465 -40.599  1.00101.21           C
ATOM    904  O   MET A 172      13.428  -5.440 -41.066  1.00101.61           O
ATOM    905  CB  MET A 172      12.226  -8.218 -41.017  1.00 96.36           C
ATOM    906  CG  MET A 172      11.357  -9.321 -40.452  1.00 95.54           C
ATOM    907  SD  MET A 172      10.308 -10.104 -41.698  1.00 98.55           S
ATOM    908  CE  MET A 172      11.491 -11.200 -42.487  1.00103.72           C
ATOM    909  N   ILE A 173      15.286  -6.686 -40.592  1.00 99.37           N
ATOM    910  CA  ILE A 173      16.283  -5.708 -41.113  1.00 98.57           C
ATOM    911  C   ILE A 173      16.631  -6.104 -42.545  1.00 95.71           C
ATOM    912  O   ILE A 173      17.123  -7.223 -42.756  1.00 94.29           O
ATOM    913  CB  ILE A 173      17.522  -5.641 -40.207  1.00 98.46           C
ATOM    914  CG1 ILE A 173      17.139  -5.277 -38.768  1.00101.46           C
ATOM    915  CG2 ILE A 173      18.562  -4.695 -40.789  1.00 98.12           C
ATOM    916  CD1 ILE A 173      16.328  -3.995 -38.624  1.00103.43           C
ATOM    917  N   SER A 174      16.358  -5.213 -43.493  1.00 90.45           N
ATOM    918  CA  SER A 174      16.526  -5.481 -44.938  1.00 85.43           C
ATOM    919  C   SER A 174      18.011  -5.450 -45.286  1.00 81.05           C
ATOM    920  O   SER A 174      18.748  -4.614 -44.718  1.00 80.31           O
ATOM    921  CB  SER A 174      15.751  -4.509 -45.755  1.00 86.60           C
ATOM    922  OG  SER A 174      14.415  -4.469 -45.290  1.00 84.28           O
ATOM    923  N   LYS A 175      18.418  -6.338 -46.191  1.00 73.25           N
ATOM    924  CA  LYS A 175      19.786  -6.347 -46.767  1.00 63.67           C
ATOM    925  C   LYS A 175      20.033  -5.027 -47.500  1.00 52.90           C
ATOM    926  O   LYS A 175      19.089  -4.469 -48.080  1.00 45.89           O
ATOM    927  CB  LYS A 175      19.974  -7.559 -47.678  1.00 63.56           C
ATOM    928  CG  LYS A 175      19.988  -8.892 -46.942  1.00 67.18           C
ATOM    929  CD  LYS A 175      20.184 -10.041 -47.889  1.00 68.31           C
ATOM    930  CE  LYS A 175      20.132 -11.405 -47.238  1.00 70.08           C
ATOM    931  NZ  LYS A 175      20.391 -12.475 -48.234  1.00 69.12           N
ATOM    932  N   GLN A 176      21.265  -4.537 -47.417  1.00 48.01           N
ATOM    933  CA  GLN A 176      21.743  -3.328 -48.133  1.00 46.56           C
ATOM    934  C   GLN A 176      23.044  -3.662 -48.847  1.00 46.55           C
ATOM    935  O   GLN A 176      23.735  -4.611 -48.497  1.00 45.61           O
ATOM    936  CB  GLN A 176      21.960  -2.161 -47.169  1.00 44.75           C
ATOM    937  CG  GLN A 176      20.683  -1.681 -46.501  1.00 44.52           C
ATOM    938  CD  GLN A 176      19.754  -1.008 -47.475  1.00 42.46           C
ATOM    939  OE1 GLN A 176      20.084  -0.825 -48.639  1.00 40.82           O
ATOM    940  NE2 GLN A 176      18.580  -0.636 -47.000  1.00 43.99           N
ATOM    941  N   PRO A 177      23.427  -2.883 -49.873  1.00 47.33           N
ATOM    942  CA  PRO A 177      24.656  -3.168 -50.609  1.00 46.97           C
ATOM    943  C   PRO A 177      25.892  -3.176 -49.705  1.00 44.77           C
ATOM    944  O   PRO A 177      26.001  -2.338 -48.823  1.00 42.93           O
ATOM    945  CB  PRO A 177      24.726  -2.040 -51.644  1.00 48.78           C
ATOM    946  CG  PRO A 177      23.278  -1.602 -51.796  1.00 49.05           C
ATOM    947  CD  PRO A 177      22.699  -1.721 -50.403  1.00 48.43           C
ATOM    948  N   ARG A 178      26.773  -4.141 -49.949  1.00 44.59           N
ATOM    949  CA  ARG A 178      28.014  -4.342 -49.170  1.00 46.00           C
ATOM    950  C   ARG A 178      29.198  -3.692 -49.885  1.00 48.07           C
ATOM    951  O   ARG A 178      29.074  -3.272 -51.046  1.00 44.32           O
ATOM    952  CB  ARG A 178      28.296  -5.830 -48.981  1.00 45.76           C
ATOM    953  CG  ARG A 178      27.074  -6.675 -48.657  1.00 44.79           C
ATOM    954  CD  ARG A 178      27.468  -8.102 -48.377  1.00 46.24           C
ATOM    955  NE  ARG A 178      28.089  -8.701 -49.545  1.00 47.39           N
ATOM    956  CZ  ARG A 178      27.945  -9.965 -49.928  1.00 47.64           C
ATOM    957  NH1 ARG A 178      27.190 -10.807 -49.244  1.00 45.99           N
ATOM    958  NH2 ARG A 178      28.563 -10.388 -51.013  1.00 50.09           N
ATOM    959  N   ASN A 179      30.331  -3.665 -49.197  1.00 56.01           N
ATOM    960  CA  ASN A 179      31.584  -3.007 -49.641  1.00 62.32           C
ATOM    961  C   ASN A 179      32.465  -4.015 -50.375  1.00 56.73           C
ATOM    962  O   ASN A 179      33.498  -3.613 -50.937  1.00 50.37           O
ATOM    963  CB  ASN A 179      32.283  -2.395 -48.432  1.00 72.24           C
ATOM    964  CG  ASN A 179      31.462  -1.279 -47.820  1.00 82.22           C
ATOM    965  OD1 ASN A 179      30.552  -0.746 -48.462  1.00 85.68           O
ATOM    966  ND2 ASN A 179      31.761  -0.936 -46.575  1.00 89.23           N
ATOM    967  N   ASP A 180      32.069  -5.284 -50.351  1.00 55.83           N
ATOM    968  CA  ASP A 180      32.768  -6.360 -51.088  1.00 58.03           C
ATOM    969  C   ASP A 180      31.964  -6.693 -52.344  1.00 59.11           C
ATOM    970  O   ASP A 180      30.839  -6.186 -52.503  1.00 62.82           O
ATOM    971  CB  ASP A 180      32.942  -7.597 -50.212  1.00 60.95           C
ATOM    972  CG  ASP A 180      31.640  -8.343 -49.965  1.00 62.86           C
ATOM    973  OD1 ASP A 180      31.322  -9.245 -50.759  1.00 64.21           O
ATOM    974  OD2 ASP A 180      30.971  -8.025 -48.973  1.00 64.85           O
ATOM    975  N   SER A 181      32.517  -7.544 -53.200  1.00 57.53           N
ATOM    976  CA  SER A 181      31.834  -8.067 -54.405  1.00 54.08           C
ATOM    977  C   SER A 181      31.817  -9.596 -54.344  1.00 54.81           C
ATOM    978  O   SER A 181      32.849 -10.200 -53.965  1.00 58.54           O
ATOM    979  CB  SER A 181      32.496  -7.558 -55.637  1.00 51.59           C
ATOM    980  OG  SER A 181      32.161  -6.199 -55.845  1.00 47.08           O
ATOM    981  N   GLY A 182      30.680 -10.202 -54.680  1.00 50.33           N
ATOM    982  CA  GLY A 182      30.512 -11.657 -54.570  1.00 47.92           C
ATOM    983  C   GLY A 182      29.136 -12.099 -55.000  1.00 47.49           C
ATOM    984  O   GLY A 182      28.236 -11.250 -55.137  1.00 40.53           O
ATOM    985  N   ILE A 183      29.009 -13.402 -55.214  1.00 54.46           N
ATOM    986  CA  ILE A 183      27.765 -14.060 -55.693  1.00 61.45           C
ATOM    987  C   ILE A 183      27.546 -15.316 -54.860  1.00 60.09           C
ATOM    988  O   ILE A 183      28.462 -16.157 -54.784  1.00 58.56           O
ATOM    989  CB  ILE A 183      27.854 -14.379 -57.196  1.00 69.30           C
ATOM    990  CG1 ILE A 183      28.015 -13.102 -58.027  1.00 70.27           C
ATOM    991  CG2 ILE A 183      26.657 -15.214 -57.642  1.00 71.92           C
ATOM    992  CD1 ILE A 183      28.455 -13.350 -59.453  1.00 69.53           C
ATOM    993  N   ASP A 184      26.370 -15.412 -54.253  1.00 62.37           N
ATOM    994  CA  ASP A 184      25.952 -16.590 -53.457  1.00 66.14           C
ATOM    995  C   ASP A 184      24.644 -17.101 -54.045  1.00 56.91           C
ATOM    996  O   ASP A 184      23.734 -16.300 -54.295  1.00 48.31           O
ATOM    997  CB  ASP A 184      25.829 -16.260 -51.970  1.00 76.03           C
ATOM    998  CG  ASP A 184      27.128 -15.743 -51.370  1.00 82.93           C
ATOM    999  OD1 ASP A 184      28.062 -16.551 -51.215  1.00 84.34           O
ATOM   1000  OD2 ASP A 184      27.207 -14.531 -51.092  1.00 86.65           O
ATOM   1001  N   ALA A 185      24.578 -18.402 -54.270  1.00 53.41           N
ATOM   1002  CA  ALA A 185      23.386 -19.054 -54.826  1.00 52.82           C
ATOM   1003  C   ALA A 185      23.105 -20.318 -54.030  1.00 51.33           C
ATOM   1004  O   ALA A 185      24.056 -20.943 -53.548  1.00 50.45           O
ATOM   1005  CB  ALA A 185      23.614 -19.354 -56.278  1.00 56.79           C
ATOM   1006  N   SER A 186      21.830 -20.654 -53.909  1.00 54.62           N
ATOM   1007  CA  SER A 186      21.355 -21.840 -53.159  1.00 57.08           C
ATOM   1008  C   SER A 186      20.248 -22.517 -53.941  1.00 51.36           C
ATOM   1009  O   SER A 186      19.476 -21.831 -54.599  1.00 45.24           O
ATOM   1010  CB  SER A 186      20.888 -21.470 -51.792  1.00 63.57           C
ATOM   1011  OG  SER A 186      21.998 -21.211 -50.953  1.00 72.84           O
ATOM   1012  N   ALA A 187      20.212 -23.833 -53.872  1.00 51.66           N
ATOM   1013  CA  ALA A 187      19.185 -24.648 -54.540  1.00 54.58           C
ATOM   1014  C   ALA A 187      18.789 -25.737 -53.563  1.00 53.44           C
ATOM   1015  O   ALA A 187      19.695 -26.426 -53.093  1.00 51.54           O
ATOM   1016  CB  ALA A 187      19.728 -25.207 -55.826  1.00 57.27           C
ATOM   1017  N   SER A 188      17.503 -25.829 -53.239  1.00 57.55           N
ATOM   1018  CA  SER A 188      16.982 -26.768 -52.221  1.00 64.05           C
ATOM   1019  C   SER A 188      15.925 -27.684 -52.827  1.00 64.43           C
ATOM   1020  O   SER A 188      15.007 -27.185 -53.487  1.00 57.42           O
ATOM   1021  CB  SER A 188      16.432 -26.031 -51.043  1.00 70.74           C
ATOM   1022  OG  SER A 188      17.455 -25.311 -50.375  1.00 80.04           O
ATOM   1023  N   ILE A 189      16.049 -28.980 -52.566  1.00 71.67           N
ATOM   1024  CA  ILE A 189      14.965 -29.963 -52.831  1.00 80.74           C
ATOM   1025  C   ILE A 189      14.630 -30.650 -51.513  1.00 82.95           C
ATOM   1026  O   ILE A 189      15.575 -30.981 -50.765  1.00 83.62           O
ATOM   1027  CB  ILE A 189      15.359 -30.980 -53.909  1.00 86.73           C
ATOM   1028  CG1 ILE A 189      14.159 -31.854 -54.285  1.00 90.91           C
ATOM   1029  CG2 ILE A 189      16.551 -31.823 -53.465  1.00 87.25           C
ATOM   1030  CD1 ILE A 189      14.356 -32.651 -55.549  1.00 94.63           C
ATOM   1031  N   GLY A 190      13.343 -30.858 -51.247  1.00 86.26           N
ATOM   1032  CA  GLY A 190      12.922 -31.451 -49.968  1.00 91.35           C
ATOM   1033  C   GLY A 190      11.628 -32.222 -50.065  1.00 95.05           C
ATOM   1034  O   GLY A 190      11.097 -32.394 -51.183  1.00 93.90           O
ATOM   1035  N   SER A 191      11.153 -32.672 -48.903  1.00102.94           N
ATOM   1036  CA  SER A 191       9.925 -33.484 -48.735  1.00108.69           C
ATOM   1037  C   SER A 191       8.776 -32.828 -49.506  1.00118.03           C
ATOM   1038  O   SER A 191       8.737 -31.575 -49.598  1.00122.06           O
ATOM   1039  CB  SER A 191       9.591 -33.657 -47.278  1.00107.83           C
ATOM   1040  OG  SER A 191      10.620 -34.365 -46.601  1.00109.02           O
ATOM   1041  N   ALA A 192       7.901 -33.654 -50.077  1.00125.57           N
ATOM   1042  CA  ALA A 192       6.668 -33.221 -50.772  1.00125.71           C
ATOM   1043  C   ALA A 192       7.025 -32.302 -51.945  1.00126.09           C
ATOM   1044  O   ALA A 192       6.322 -31.304 -52.154  1.00116.06           O
ATOM   1045  CB  ALA A 192       5.769 -32.532 -49.779  1.00125.54           C
ATOM   1046  N   TRP A 193       8.092 -32.634 -52.677  1.00130.98           N
ATOM   1047  CA  TRP A 193       8.540 -31.916 -53.901  1.00128.49           C
ATOM   1048  C   TRP A 193       8.755 -30.429 -53.595  1.00117.45           C
ATOM   1049  O   TRP A 193       8.412 -29.560 -54.429  1.00123.05           O
ATOM   1050  CB  TRP A 193       7.549 -32.168 -55.042  1.00131.77           C
ATOM   1051  CG  TRP A 193       7.716 -33.548 -55.599  1.00127.66           C
ATOM   1052  CD1 TRP A 193       6.848 -34.596 -55.502  1.00120.14           C
ATOM   1053  CD2 TRP A 193       8.882 -34.050 -56.278  1.00126.61           C
ATOM   1054  NE1 TRP A 193       7.376 -35.707 -56.108  1.00117.96           N
ATOM   1055  CE2 TRP A 193       8.625 -35.404 -56.589  1.00122.34           C
ATOM   1056  CE3 TRP A 193      10.107 -33.485 -56.660  1.00123.52           C
ATOM   1057  CZ2 TRP A 193       9.554 -36.193 -57.271  1.00121.16           C
ATOM   1058  CZ3 TRP A 193      11.019 -34.265 -57.336  1.00119.97           C
ATOM   1059  CH2 TRP A 193      10.746 -35.602 -57.631  1.00119.09           C
ATOM   1060  N   PHE A 194       9.344 -30.147 -52.438  1.00102.04           N
ATOM   1061  CA  PHE A 194       9.763 -28.777 -52.069  1.00 93.62           C
ATOM   1062  C   PHE A 194      10.954 -28.391 -52.954  1.00 86.71           C
ATOM   1063  O   PHE A 194      11.959 -29.121 -52.979  1.00 84.00           O
ATOM   1064  CB  PHE A 194      10.059 -28.703 -50.572  1.00 89.90           C
ATOM   1065  CG  PHE A 194      10.573 -27.365 -50.120  1.00 88.07           C
ATOM   1066  CD1 PHE A 194      11.924 -27.069 -50.188  1.00 87.00           C
ATOM   1067  CD2 PHE A 194       9.704 -26.393 -49.642  1.00 86.43           C
ATOM   1068  CE1 PHE A 194      12.398 -25.838 -49.755  1.00 84.79           C
ATOM   1069  CE2 PHE A 194      10.182 -25.163 -49.217  1.00 83.45           C
ATOM   1070  CZ  PHE A 194      11.527 -24.888 -49.275  1.00 82.16           C
ATOM   1071  N   ARG A 195      10.820 -27.289 -53.690  1.00 78.43           N
ATOM   1072  CA  ARG A 195      11.909 -26.736 -54.530  1.00 74.88           C
ATOM   1073  C   ARG A 195      12.066 -25.257 -54.196  1.00 61.26           C
ATOM   1074  O   ARG A 195      11.054 -24.536 -54.170  1.00 53.10           O
ATOM   1075  CB  ARG A 195      11.607 -26.930 -56.018  1.00 88.00           C
ATOM   1076  CG  ARG A 195      11.655 -28.374 -56.493  1.00101.95           C
ATOM   1077  CD  ARG A 195      10.886 -28.546 -57.792  1.00117.42           C
ATOM   1078  NE  ARG A 195      11.399 -27.706 -58.873  1.00136.53           N
ATOM   1079  CZ  ARG A 195      10.837 -27.559 -60.076  1.00141.70           C
ATOM   1080  NH1 ARG A 195       9.717 -28.196 -60.384  1.00141.14           N
ATOM   1081  NH2 ARG A 195      11.401 -26.769 -60.976  1.00138.36           N
ATOM   1082  N   ARG A 196      13.290 -24.830 -53.923  1.00 54.30           N
ATOM   1083  CA  ARG A 196      13.571 -23.415 -53.596  1.00 52.05           C
ATOM   1084  C   ARG A 196      14.936 -23.035 -54.150  1.00 46.85           C
ATOM   1085  O   ARG A 196      15.878 -23.836 -54.044  1.00 43.96           O
ATOM   1086  CB  ARG A 196      13.533 -23.181 -52.086  1.00 54.25           C
ATOM   1087  CG  ARG A 196      13.947 -21.777 -51.671  1.00 53.08           C
ATOM   1088  CD  ARG A 196      13.794 -21.542 -50.186  1.00 49.73           C
ATOM   1089  NE  ARG A 196      13.252 -20.214 -49.937  1.00 48.64           N
ATOM   1090  CZ  ARG A 196      13.939 -19.162 -49.488  1.00 47.72           C
ATOM   1091  NH1 ARG A 196      15.228 -19.243 -49.201  1.00 47.36           N
ATOM   1092  NH2 ARG A 196      13.309 -18.016 -49.310  1.00 45.39           N
ATOM   1093  N   GLY A 197      15.011 -21.836 -54.707  1.00 43.81           N
ATOM   1094  CA  GLY A 197      16.256 -21.258 -55.221  1.00 43.04           C
ATOM   1095  C   GLY A 197      16.377 -19.835 -54.751  1.00 41.76           C
ATOM   1096  O   GLY A 197      15.348 -19.154 -54.685  1.00 34.47           O
ATOM   1097  N   THR A 198      17.583 -19.425 -54.383  1.00 47.70           N
ATOM   1098  CA  THR A 198      17.869 -18.039 -53.969  1.00 56.63           C
ATOM   1099  C   THR A 198      19.183 -17.604 -54.592  1.00 54.11           C
ATOM   1100  O   THR A 198      20.059 -18.452 -54.801  1.00 46.58           O
ATOM   1101  CB  THR A 198      17.926 -17.885 -52.444  1.00 70.50           C
ATOM   1102  OG1 THR A 198      18.892 -18.791 -51.904  1.00 76.62           O
ATOM   1103  CG2 THR A 198      16.586 -18.118 -51.785  1.00 73.87           C
ATOM   1104  N   LEU A 199      19.283 -16.309 -54.851  1.00 59.86           N
ATOM   1105  CA  LEU A 199      20.491 -15.676 -55.415  1.00 67.48           C
ATOM   1106  C   LEU A 199      20.742 -14.367 -54.674  1.00 61.82           C
ATOM   1107  O   LEU A 199      19.803 -13.566 -54.524  1.00 50.79           O
ATOM   1108  CB  LEU A 199      20.284 -15.449 -56.915  1.00 83.75           C
ATOM   1109  CG  LEU A 199      21.483 -14.872 -57.670  1.00 94.96           C
ATOM   1110  CD1 LEU A 199      22.647 -15.859 -57.695  1.00101.01           C
ATOM   1111  CD2 LEU A 199      21.097 -14.469 -59.090  1.00 92.63           C
ATOM   1112  N   ASP A 200      21.984 -14.194 -54.231  1.00 65.63           N
ATOM   1113  CA  ASP A 200      22.472 -12.983 -53.531  1.00 69.87           C
ATOM   1114  C   ASP A 200      23.673 -12.467 -54.321  1.00 63.08           C
ATOM   1115  O   ASP A 200      24.713 -13.139 -54.333  1.00 56.75           O
ATOM   1116  CB  ASP A 200      22.793 -13.297 -52.066  1.00 77.90           C
ATOM   1117  CG  ASP A 200      22.843 -12.085 -51.145  1.00 82.21           C
ATOM   1118  OD1 ASP A 200      22.633 -10.953 -51.639  1.00 87.77           O
ATOM   1119  OD2 ASP A 200      23.076 -12.281 -49.927  1.00 81.21           O
ATOM   1120  N   VAL A 201      23.505 -11.344 -55.006  1.00 61.13           N
ATOM   1121  CA  VAL A 201      24.554 -10.782 -55.894  1.00 62.33           C
ATOM   1122  C   VAL A 201      24.879  -9.381 -55.407  1.00 57.55           C
ATOM   1123  O   VAL A 201      23.968  -8.542 -55.346  1.00 50.14           O
ATOM   1124  CB  VAL A 201      24.102 -10.747 -57.361  1.00 70.10           C
ATOM   1125  CG1 VAL A 201      25.070  -9.942 -58.214  1.00 74.45           C
ATOM   1126  CG2 VAL A 201      23.915 -12.142 -57.929  1.00 69.79           C
ATOM   1127  N   ASN A 202      26.146  -9.138 -55.120  1.00 59.40           N
ATOM   1128  CA  ASN A 202      26.596  -7.785 -54.724  1.00 66.13           C
ATOM   1129  C   ASN A 202      27.786  -7.399 -55.592  1.00 62.94           C
ATOM   1130  O   ASN A 202      28.746  -8.186 -55.679  1.00 61.39           O
ATOM   1131  CB  ASN A 202      26.898  -7.697 -53.231  1.00 73.60           C
ATOM   1132  CG  ASN A 202      27.049  -6.262 -52.773  1.00 78.16           C
ATOM   1133  OD1 ASN A 202      26.103  -5.651 -52.277  1.00 85.86           O
ATOM   1134  ND2 ASN A 202      28.240  -5.714 -52.931  1.00 81.99           N
ATOM   1135  N   GLN A 203      27.711  -6.217 -56.198  1.00 60.70           N
ATOM   1136  CA  GLN A 203      28.776  -5.703 -57.080  1.00 60.22           C
ATOM   1137  C   GLN A 203      29.123  -4.271 -56.702  1.00 57.06           C
ATOM   1138  O   GLN A 203      28.232  -3.416 -56.772  1.00 48.79           O
ATOM   1139  CB  GLN A 203      28.321  -5.735 -58.530  1.00 64.85           C
ATOM   1140  CG  GLN A 203      29.488  -5.552 -59.477  1.00 70.76           C
ATOM   1141  CD  GLN A 203      30.567  -6.583 -59.234  1.00 73.95           C
ATOM   1142  OE1 GLN A 203      30.306  -7.785 -59.177  1.00 77.59           O
ATOM   1143  NE2 GLN A 203      31.797  -6.117 -59.092  1.00 73.68           N
ATOM   1144  N   VAL A 204      30.386  -4.028 -56.366  1.00 62.47           N
ATOM   1145  CA  VAL A 204      30.925  -2.649 -56.214  1.00 71.90           C
ATOM   1146  C   VAL A 204      31.173  -2.121 -57.619  1.00 75.93           C
ATOM   1147  O   VAL A 204      31.682  -2.886 -58.456  1.00 76.00           O
ATOM   1148  CB  VAL A 204      32.213  -2.589 -55.374  1.00 80.81           C
ATOM   1149  CG1 VAL A 204      32.685  -1.150 -55.212  1.00 84.22           C
ATOM   1150  CG2 VAL A 204      32.042  -3.261 -54.014  1.00 89.67           C
ATOM   1151  N   ILE A 205      30.829  -0.861 -57.864  1.00 85.20           N
ATOM   1152  CA  ILE A 205      30.914  -0.252 -59.220  1.00 95.58           C
ATOM   1153  C   ILE A 205      32.084   0.726 -59.246  1.00 92.29           C
ATOM   1154  O   ILE A 205      33.002   0.525 -60.061  1.00109.07           O
ATOM   1155  CB  ILE A 205      29.581   0.410 -59.611  1.00106.79           C
ATOM   1156  CG1 ILE A 205      28.505  -0.655 -59.849  1.00112.59           C
ATOM   1157  CG2 ILE A 205      29.762   1.332 -60.814  1.00111.43           C
ATOM   1158  CD1 ILE A 205      27.189  -0.122 -60.389  1.00113.84           C
ATOM   1159  N   GLY A 206      32.033   1.751 -58.400  1.00 81.96           N
ATOM   1160  CA  GLY A 206      33.027   2.834 -58.405  1.00 84.39           C
ATOM   1161  C   GLY A 206      33.921   2.759 -57.192  1.00 87.59           C
ATOM   1162  O   GLY A 206      34.157   1.652 -56.667  1.00 85.11           O
ATOM   1163  N   ASP A 207      34.402   3.919 -56.762  1.00 92.68           N
ATOM   1164  CA  ASP A 207      35.060   4.088 -55.446  1.00 97.10           C
ATOM   1165  C   ASP A 207      33.991   4.122 -54.355  1.00 99.39           C
ATOM   1166  O   ASP A 207      34.353   3.899 -53.188  1.00119.80           O
ATOM   1167  CB  ASP A 207      35.903   5.361 -55.400  1.00 98.00           C
ATOM   1168  CG  ASP A 207      37.294   5.167 -55.963  1.00 98.94           C
ATOM   1169  OD1 ASP A 207      37.887   4.109 -55.684  1.00101.78           O
ATOM   1170  OD2 ASP A 207      37.762   6.068 -56.680  1.00104.15           O
ATOM   1171  N   THR A 208      32.735   4.427 -54.698  1.00 90.29           N
ATOM   1172  CA  THR A 208      31.726   4.873 -53.704  1.00 86.30           C
ATOM   1173  C   THR A 208      30.322   4.373 -54.052  1.00 81.56           C
ATOM   1174  O   THR A 208      29.354   4.928 -53.501  1.00 85.35           O
ATOM   1175  CB  THR A 208      31.787   6.400 -53.590  1.00 86.27           C
ATOM   1176  OG1 THR A 208      31.449   6.954 -54.860  1.00 83.61           O
ATOM   1177  CG2 THR A 208      33.155   6.900 -53.178  1.00 87.40           C
ATOM   1178  N   THR A 209      30.194   3.349 -54.893  1.00 75.61           N
ATOM   1179  CA  THR A 209      28.868   2.874 -55.356  1.00 71.55           C
ATOM   1180  C   THR A 209      28.855   1.352 -55.423  1.00 63.99           C
ATOM   1181  O   THR A 209      29.849   0.762 -55.871  1.00 62.53           O
ATOM   1182  CB  THR A 209      28.497   3.486 -56.708  1.00 76.93           C
ATOM   1183  OG1 THR A 209      28.401   4.903 -56.556  1.00 82.01           O
ATOM   1184  CG2 THR A 209      27.186   2.949 -57.238  1.00 78.77           C
ATOM   1185  N   ALA A 210      27.754   0.750 -54.991  1.00 56.43           N
ATOM   1186  CA  ALA A 210      27.542  -0.706 -55.048  1.00 53.26           C
ATOM   1187  C   ALA A 210      26.075  -0.973 -55.348  1.00 48.56           C
ATOM   1188  O   ALA A 210      25.212  -0.151 -54.979  1.00 43.85           O
ATOM   1189  CB  ALA A 210      27.964  -1.354 -53.748  1.00 58.06           C
ATOM   1190  N   VAL A 211      25.824  -2.101 -55.988  1.00 47.85           N
ATOM   1191  CA  VAL A 211      24.452  -2.587 -56.269  1.00 49.21           C
ATOM   1192  C   VAL A 211      24.339  -3.985 -55.690  1.00 48.48           C
ATOM   1193  O   VAL A 211      25.342  -4.733 -55.665  1.00 45.24           O
ATOM   1194  CB  VAL A 211      24.141  -2.583 -57.771  1.00 53.40           C
ATOM   1195  CG1 VAL A 211      24.023  -1.158 -58.295  1.00 54.92           C
ATOM   1196  CG2 VAL A 211      25.170  -3.387 -58.562  1.00 54.62           C
ATOM   1197  N   ARG A 212      23.152  -4.303 -55.212  1.00 52.39           N
ATOM   1198  CA  ARG A 212      22.875  -5.638 -54.656  1.00 59.35           C
ATOM   1199  C   ARG A 212      21.534  -6.087 -55.192  1.00 58.07           C
ATOM   1200  O   ARG A 212      20.648  -5.244 -55.417  1.00 53.24           O
ATOM   1201  CB  ARG A 212      22.857  -5.646 -53.126  1.00 65.94           C
ATOM   1202  CG  ARG A 212      22.956  -7.040 -52.517  1.00 68.31           C
ATOM   1203  CD  ARG A 212      22.932  -6.993 -51.004  1.00 68.33           C
ATOM   1204  NE  ARG A 212      23.046  -8.309 -50.394  1.00 69.21           N
ATOM   1205  CZ  ARG A 212      23.379  -8.522 -49.129  1.00 67.00           C
ATOM   1206  NH1 ARG A 212      23.635  -7.500 -48.334  1.00 61.93           N
ATOM   1207  NH2 ARG A 212      23.454  -9.755 -48.661  1.00 70.20           N
ATOM   1208  N   LEU A 213      21.416  -7.386 -55.349  1.00 60.90           N
ATOM   1209  CA  LEU A 213      20.154  -7.988 -55.761  1.00 64.24           C
ATOM   1210  C   LEU A 213      20.003  -9.317 -55.046  1.00 56.92           C
ATOM   1211  O   LEU A 213      20.967 -10.104 -55.005  1.00 47.82           O
ATOM   1212  CB  LEU A 213      20.216  -8.163 -57.266  1.00 79.05           C
ATOM   1213  CG  LEU A 213      19.106  -9.037 -57.813  1.00 91.40           C
ATOM   1214  CD1 LEU A 213      17.878  -8.180 -58.120  1.00 97.93           C
ATOM   1215  CD2 LEU A 213      19.660  -9.802 -58.991  1.00 94.11           C
ATOM   1216  N   ASN A 214      18.811  -9.527 -54.516  1.00 57.57           N
ATOM   1217  CA  ASN A 214      18.383 -10.825 -53.963  1.00 59.10           C
ATOM   1218  C   ASN A 214      17.175 -11.284 -54.765  1.00 54.35           C
ATOM   1219  O   ASN A 214      16.284 -10.467 -55.056  1.00 48.50           O
ATOM   1220  CB  ASN A 214      18.105 -10.732 -52.467  1.00 65.13           C
ATOM   1221  CG  ASN A 214      19.384 -10.760 -51.657  1.00 67.82           C
ATOM   1222  OD1 ASN A 214      19.831 -11.831 -51.253  1.00 72.36           O
ATOM   1223  ND2 ASN A 214      19.994  -9.602 -51.442  1.00 65.73           N
ATOM   1224  N   VAL A 215      17.182 -12.555 -55.130  1.00 55.19           N
ATOM   1225  CA  VAL A 215      16.095 -13.167 -55.933  1.00 58.24           C
ATOM   1226  C   VAL A 215      15.751 -14.499 -55.282  1.00 53.84           C
ATOM   1227  O   VAL A 215      16.667 -15.210 -54.848  1.00 46.11           O
ATOM   1228  CB  VAL A 215      16.506 -13.325 -57.407  1.00 66.10           C
ATOM   1229  CG1 VAL A 215      15.309 -13.649 -58.290  1.00 68.59           C
ATOM   1230  CG2 VAL A 215      17.230 -12.089 -57.918  1.00 68.12           C
ATOM   1231  N   MET A 216      14.464 -14.790 -55.195  1.00 54.54           N
ATOM   1232  CA  MET A 216      13.973 -16.008 -54.527  1.00 57.49           C
ATOM   1233  C   MET A 216      12.811 -16.564 -55.334  1.00 49.80           C
ATOM   1234  O   MET A 216      12.058 -15.775 -55.927  1.00 48.66           O
ATOM   1235  CB  MET A 216      13.526 -15.695 -53.099  1.00 70.78           C
ATOM   1236  CG  MET A 216      12.714 -16.811 -52.451  1.00 82.15           C
ATOM   1237  SD  MET A 216      10.931 -16.757 -52.855  1.00 96.60           S
ATOM   1238  CE  MET A 216      10.490 -15.169 -52.143  1.00 96.86           C
ATOM   1239  N   GLY A 217      12.732 -17.888 -55.378  1.00 46.43           N
ATOM   1240  CA  GLY A 217      11.615 -18.639 -55.969  1.00 47.46           C
ATOM   1241  C   GLY A 217      11.374 -19.900 -55.177  1.00 46.43           C
ATOM   1242  O   GLY A 217      12.360 -20.554 -54.782  1.00 40.07           O
ATOM   1243  N   GLU A 218      10.111 -20.225 -54.926  1.00 50.42           N
ATOM   1244  CA  GLU A 218       9.774 -21.412 -54.112  1.00 56.00           C
ATOM   1245  C   GLU A 218       8.475 -22.021 -54.622  1.00 55.13           C
ATOM   1246  O   GLU A 218       7.524 -21.275 -54.890  1.00 48.43           O
ATOM   1247  CB  GLU A 218       9.694 -21.028 -52.634  1.00 62.28           C
ATOM   1248  CG  GLU A 218       9.559 -22.204 -51.686  1.00 64.65           C
ATOM   1249  CD  GLU A 218       9.378 -21.793 -50.228  1.00 63.16           C
ATOM   1250  OE1 GLU A 218      10.349 -21.291 -49.619  1.00 57.25           O
ATOM   1251  OE2 GLU A 218       8.252 -21.952 -49.703  1.00 64.48           O
ATOM   1252  N   LYS A 219       8.466 -23.344 -54.722  1.00 60.67           N
ATOM   1253  CA  LYS A 219       7.299 -24.140 -55.163  1.00 69.97           C
ATOM   1254  C   LYS A 219       7.240 -25.395 -54.300  1.00 75.46           C
ATOM   1255  O   LYS A 219       8.262 -26.095 -54.192  1.00 75.20           O
ATOM   1256  CB  LYS A 219       7.434 -24.502 -56.643  1.00 74.83           C
ATOM   1257  CG  LYS A 219       7.028 -23.405 -57.618  1.00 79.36           C
ATOM   1258  CD  LYS A 219       6.735 -23.929 -59.007  1.00 82.95           C
ATOM   1259  CE  LYS A 219       5.495 -23.309 -59.621  1.00 84.62           C
ATOM   1260  NZ  LYS A 219       5.135 -23.953 -60.905  1.00 84.38           N
ATOM   1261  N   THR A 220       6.100 -25.687 -53.688  1.00 83.00           N
ATOM   1262  CA  THR A 220       6.028 -26.831 -52.751  1.00 86.80           C
ATOM   1263  C   THR A 220       4.596 -27.336 -52.609  1.00 88.75           C
ATOM   1264  O   THR A 220       3.654 -26.529 -52.718  1.00 78.27           O
ATOM   1265  CB  THR A 220       6.627 -26.445 -51.395  1.00 89.47           C
ATOM   1266  OG1 THR A 220       6.712 -27.633 -50.609  1.00 88.90           O
ATOM   1267  CG2 THR A 220       5.816 -25.392 -50.673  1.00 91.33           C
ATOM   1268  N   HIS A 221       4.477 -28.639 -52.358  1.00 99.51           N
ATOM   1269  CA  HIS A 221       3.277 -29.303 -51.792  1.00112.67           C
ATOM   1270  C   HIS A 221       3.457 -29.318 -50.268  1.00119.55           C
ATOM   1271  O   HIS A 221       4.476 -28.785 -49.790  1.00128.61           O
ATOM   1272  CB  HIS A 221       3.095 -30.699 -52.411  1.00122.89           C
ATOM   1273  CG  HIS A 221       3.002 -30.718 -53.906  1.00140.53           C
ATOM   1274  ND1 HIS A 221       2.794 -31.888 -54.620  1.00145.36           N
ATOM   1275  CD2 HIS A 221       3.071 -29.731 -54.829  1.00160.61           C
ATOM   1276  CE1 HIS A 221       2.758 -31.623 -55.913  1.00148.74           C
ATOM   1277  NE2 HIS A 221       2.931 -30.308 -56.072  1.00156.39           N
ATOM   1278  N   ASP A 222       2.519 -29.892 -49.515  1.00122.61           N
ATOM   1279  CA  ASP A 222       2.646 -29.994 -48.037  1.00120.50           C
ATOM   1280  C   ASP A 222       2.900 -31.456 -47.658  1.00122.23           C
ATOM   1281  O   ASP A 222       2.058 -32.313 -47.991  1.00131.91           O
ATOM   1282  CB  ASP A 222       1.419 -29.423 -47.329  1.00117.81           C
ATOM   1283  CG  ASP A 222       1.612 -29.241 -45.831  1.00113.66           C
ATOM   1284  OD1 ASP A 222       2.051 -30.208 -45.165  1.00106.43           O
ATOM   1285  OD2 ASP A 222       1.322 -28.131 -45.338  1.00113.02           O
ATOM   1286  N   ALA A 223       4.008 -31.728 -46.967  1.00112.28           N
ATOM   1287  CA  ALA A 223       4.393 -33.091 -46.530  1.00101.44           C
ATOM   1288  C   ALA A 223       3.280 -33.701 -45.668  1.00 99.46           C
ATOM   1289  O   ALA A 223       3.061 -34.918 -45.783  1.00100.99           O
ATOM   1290  CB  ALA A 223       5.711 -33.053 -45.805  1.00 94.30           C
ATOM   1291  N   GLY A 224       2.575 -32.885 -44.877  1.00 98.72           N
ATOM   1292  CA  GLY A 224       1.583 -33.355 -43.891  1.00102.49           C
ATOM   1293  C   GLY A 224       0.138 -33.201 -44.339  1.00104.45           C
ATOM   1294  O   GLY A 224      -0.737 -33.738 -43.637  1.00107.80           O
ATOM   1295  N   ARG A 225      -0.136 -32.479 -45.430  1.00106.63           N
ATOM   1296  CA  ARG A 225      -1.522 -32.076 -45.800  1.00108.41           C
ATOM   1297  C   ARG A 225      -1.783 -32.337 -47.288  1.00114.38           C
ATOM   1298  O   ARG A 225      -0.960 -31.920 -48.120  1.00114.46           O
ATOM   1299  CB  ARG A 225      -1.744 -30.592 -45.495  1.00100.54           C
ATOM   1300  CG  ARG A 225      -1.258 -30.138 -44.124  1.00 92.00           C
ATOM   1301  CD  ARG A 225      -2.262 -30.429 -43.035  1.00 90.09           C
ATOM   1302  NE  ARG A 225      -3.539 -29.806 -43.362  1.00 87.20           N
ATOM   1303  CZ  ARG A 225      -4.673 -30.450 -43.628  1.00 83.93           C
ATOM   1304  NH1 ARG A 225      -4.724 -31.771 -43.593  1.00 84.51           N
ATOM   1305  NH2 ARG A 225      -5.768 -29.764 -43.908  1.00 82.92           N
ATOM   1306  N   ASP A 226      -2.919 -32.952 -47.617  1.00117.39           N
ATOM   1307  CA  ASP A 226      -3.331 -33.211 -49.023  1.00117.39           C
ATOM   1308  C   ASP A 226      -3.672 -31.889 -49.720  1.00118.97           C
ATOM   1309  O   ASP A 226      -4.236 -30.982 -49.066  1.00120.80           O
ATOM   1310  CB  ASP A 226      -4.502 -34.191 -49.089  1.00119.54           C
ATOM   1311  CG  ASP A 226      -4.091 -35.619 -48.767  1.00121.72           C
ATOM   1312  OD1 ASP A 226      -2.874 -35.863 -48.624  1.00117.71           O
ATOM   1313  OD2 ASP A 226      -4.990 -36.475 -48.658  1.00126.10           O
ATOM   1314  N   LYS A 227      -3.293 -31.774 -50.997  1.00119.96           N
ATOM   1315  CA  LYS A 227      -3.743 -30.716 -51.947  1.00121.47           C
ATOM   1316  C   LYS A 227      -3.176 -29.334 -51.597  1.00119.99           C
ATOM   1317  O   LYS A 227      -3.291 -28.419 -52.446  1.00112.99           O
ATOM   1318  CB  LYS A 227      -5.270 -30.631 -51.971  1.00121.70           C
ATOM   1319  CG  LYS A 227      -5.959 -31.793 -52.664  1.00118.03           C
ATOM   1320  CD  LYS A 227      -7.263 -31.389 -53.285  1.00113.97           C
ATOM   1321  CE  LYS A 227      -7.697 -32.325 -54.388  1.00111.03           C
ATOM   1322  NZ  LYS A 227      -9.133 -32.146 -54.686  1.00109.15           N
ATOM   1323  N   VAL A 228      -2.605 -29.155 -50.410  1.00123.66           N
ATOM   1324  CA  VAL A 228      -2.044 -27.831 -50.032  1.00123.07           C
ATOM   1325  C   VAL A 228      -0.794 -27.607 -50.882  1.00107.07           C
ATOM   1326  O   VAL A 228       0.105 -28.465 -50.868  1.00 98.18           O
ATOM   1327  CB  VAL A 228      -1.772 -27.717 -48.523  1.00138.90           C
ATOM   1328  CG1 VAL A 228      -1.014 -26.439 -48.190  1.00145.99           C
ATOM   1329  CG2 VAL A 228      -3.071 -27.795 -47.734  1.00143.17           C
ATOM   1330  N   LYS A 229      -0.784 -26.505 -51.619  1.00 97.76           N
ATOM   1331  CA  LYS A 229       0.351 -26.071 -52.457  1.00101.34           C
ATOM   1332  C   LYS A 229       0.710 -24.635 -52.088  1.00 98.49           C
ATOM   1333  O   LYS A 229      -0.143 -23.907 -51.530  1.00 93.67           O
ATOM   1334  CB  LYS A 229      -0.012 -26.146 -53.938  1.00114.58           C
ATOM   1335  CG  LYS A 229      -0.116 -27.544 -54.535  1.00131.68           C
ATOM   1336  CD  LYS A 229      -0.316 -27.490 -56.052  1.00143.76           C
ATOM   1337  CE  LYS A 229      -0.852 -28.766 -56.673  1.00148.94           C
ATOM   1338  NZ  LYS A 229       0.209 -29.779 -56.902  1.00151.30           N
ATOM   1339  N   ASN A 230       1.945 -24.257 -52.379  1.00102.01           N
ATOM   1340  CA  ASN A 230       2.439 -22.877 -52.182  1.00110.55           C
ATOM   1341  C   ASN A 230       3.460 -22.597 -53.274  1.00 93.86           C
ATOM   1342  O   ASN A 230       4.153 -23.532 -53.710  1.00 82.84           O
ATOM   1343  CB  ASN A 230       3.021 -22.662 -50.785  1.00137.86           C
ATOM   1344  CG  ASN A 230       2.084 -23.119 -49.689  1.00164.72           C
ATOM   1345  OD1 ASN A 230       1.215 -22.372 -49.252  1.00187.29           O
ATOM   1346  ND2 ASN A 230       2.235 -24.361 -49.261  1.00188.81           N
ATOM   1347  N   GLU A 231       3.512 -21.345 -53.696  1.00 85.65           N
ATOM   1348  CA  GLU A 231       4.386 -20.875 -54.788  1.00 79.58           C
ATOM   1349  C   GLU A 231       4.636 -19.395 -54.521  1.00 66.90           C
ATOM   1350  O   GLU A 231       3.664 -18.652 -54.308  1.00 58.42           O
ATOM   1351  CB  GLU A 231       3.712 -21.205 -56.122  1.00 92.06           C
ATOM   1352  CG  GLU A 231       4.170 -20.378 -57.324  1.00103.45           C
ATOM   1353  CD  GLU A 231       3.436 -20.734 -58.616  1.00107.90           C
ATOM   1354  OE1 GLU A 231       2.287 -21.230 -58.534  1.00114.57           O
ATOM   1355  OE2 GLU A 231       3.999 -20.528 -59.710  1.00106.14           O
ATOM   1356  N   ARG A 232       5.898 -19.000 -54.460  1.00 62.81           N
ATOM   1357  CA  ARG A 232       6.251 -17.582 -54.244  1.00 65.11           C
ATOM   1358  C   ARG A 232       7.525 -17.265 -55.016  1.00 62.93           C
ATOM   1359  O   ARG A 232       8.338 -18.172 -55.278  1.00 56.00           O
ATOM   1360  CB  ARG A 232       6.411 -17.269 -52.755  1.00 70.72           C
ATOM   1361  CG  ARG A 232       7.569 -17.990 -52.081  1.00 73.93           C
ATOM   1362  CD  ARG A 232       8.118 -17.228 -50.889  1.00 73.60           C
ATOM   1363  NE  ARG A 232       7.204 -17.242 -49.759  1.00 69.24           N
ATOM   1364  CZ  ARG A 232       7.234 -18.120 -48.769  1.00 65.87           C
ATOM   1365  NH1 ARG A 232       6.354 -18.026 -47.789  1.00 68.58           N
ATOM   1366  NH2 ARG A 232       8.144 -19.079 -48.741  1.00 62.83           N
ATOM   1367  N   TYR A 233       7.662 -15.993 -55.348  1.00 66.56           N
ATOM   1368  CA  TYR A 233       8.808 -15.432 -56.092  1.00 71.45           C
ATOM   1369  C   TYR A 233       9.083 -14.061 -55.494  1.00 60.47           C
ATOM   1370  O   TYR A 233       8.128 -13.375 -55.101  1.00 56.70           O
ATOM   1371  CB  TYR A 233       8.505 -15.360 -57.591  1.00 87.34           C
ATOM   1372  CG  TYR A 233       7.947 -16.632 -58.179  1.00106.02           C
ATOM   1373  CD1 TYR A 233       8.755 -17.731 -58.429  1.00113.23           C
ATOM   1374  CD2 TYR A 233       6.597 -16.752 -58.465  1.00118.72           C
ATOM   1375  CE1 TYR A 233       8.242 -18.905 -58.964  1.00113.87           C
ATOM   1376  CE2 TYR A 233       6.067 -17.915 -59.008  1.00119.58           C
ATOM   1377  CZ  TYR A 233       6.890 -19.002 -59.252  1.00114.36           C
ATOM   1378  OH  TYR A 233       6.382 -20.155 -59.775  1.00103.41           O
ATOM   1379  N   GLY A 234      10.353 -13.691 -55.414  1.00 52.54           N
ATOM   1380  CA  GLY A 234      10.749 -12.411 -54.816  1.00 49.52           C
ATOM   1381  C   GLY A 234      11.981 -11.857 -55.475  1.00 46.67           C
ATOM   1382  O   GLY A 234      12.839 -12.641 -55.886  1.00 42.56           O
ATOM   1383  N   VAL A 235      12.053 -10.539 -55.557  1.00 49.10           N
ATOM   1384  CA  VAL A 235      13.232  -9.820 -56.102  1.00 51.56           C
ATOM   1385  C   VAL A 235      13.385  -8.539 -55.293  1.00 49.14           C
ATOM   1386  O   VAL A 235      12.361  -7.884 -54.998  1.00 45.39           O
ATOM   1387  CB  VAL A 235      13.092  -9.534 -57.608  1.00 55.13           C
ATOM   1388  CG1 VAL A 235      11.874  -8.666 -57.914  1.00 56.19           C
ATOM   1389  CG2 VAL A 235      14.366  -8.915 -58.171  1.00 55.09           C
ATOM   1390  N   ALA A 236      14.622  -8.229 -54.932  1.00 49.38           N
ATOM   1391  CA  ALA A 236      14.960  -7.052 -54.113  1.00 50.58           C
ATOM   1392  C   ALA A 236      16.256  -6.478 -54.656  1.00 50.37           C
ATOM   1393  O   ALA A 236      17.344  -6.871 -54.258  1.00 47.75           O
ATOM   1394  CB  ALA A 236      15.050  -7.439 -52.659  1.00 51.39           C
ATOM   1395  N   PRO A 237      16.172  -5.580 -55.649  1.00 55.31           N
ATOM   1396  CA  PRO A 237      17.353  -4.868 -56.116  1.00 59.27           C
ATOM   1397  C   PRO A 237      17.514  -3.535 -55.372  1.00 60.47           C
ATOM   1398  O   PRO A 237      16.528  -2.882 -55.090  1.00 63.29           O
ATOM   1399  CB  PRO A 237      17.006  -4.680 -57.593  1.00 60.72           C
ATOM   1400  CG  PRO A 237      15.497  -4.444 -57.583  1.00 60.30           C
ATOM   1401  CD  PRO A 237      14.959  -5.234 -56.408  1.00 56.47           C
ATOM   1402  N   SER A 238      18.750  -3.160 -55.065  1.00 58.61           N
ATOM   1403  CA  SER A 238      19.060  -1.880 -54.390  1.00 57.82           C
ATOM   1404  C   SER A 238      20.386  -1.324 -54.902  1.00 57.36           C
ATOM   1405  O   SER A 238      21.210  -2.083 -55.450  1.00 52.12           O
ATOM   1406  CB  SER A 238      19.053  -2.045 -52.900  1.00 57.06           C
ATOM   1407  OG  SER A 238      19.748  -3.220 -52.527  1.00 60.09           O
ATOM   1408  N   VAL A 239      20.554  -0.018 -54.755  1.00 60.66           N
ATOM   1409  CA  VAL A 239      21.799   0.694 -55.139  1.00 66.26           C
ATOM   1410  C   VAL A 239      22.104   1.693 -54.035  1.00 65.32           C
ATOM   1411  O   VAL A 239      21.160   2.315 -53.511  1.00 62.88           O
ATOM   1412  CB  VAL A 239      21.679   1.405 -56.498  1.00 71.89           C
ATOM   1413  CG1 VAL A 239      20.558   2.430 -56.500  1.00 75.18           C
ATOM   1414  CG2 VAL A 239      22.993   2.061 -56.903  1.00 72.10           C
ATOM   1415  N   ALA A 240      23.380   1.820 -53.697  1.00 64.93           N
ATOM   1416  CA  ALA A 240      23.844   2.762 -52.663  1.00 65.15           C
ATOM   1417  C   ALA A 240      24.897   3.666 -53.287  1.00 62.56           C
ATOM   1418  O   ALA A 240      25.787   3.155 -53.988  1.00 56.99           O
ATOM   1419  CB  ALA A 240      24.351   2.027 -51.443  1.00 67.63           C
ATOM   1420  N   PHE A 241      24.764   4.967 -53.040  1.00 64.07           N
ATOM   1421  CA  PHE A 241      25.687   6.009 -53.544  1.00 64.81           C
ATOM   1422  C   PHE A 241      26.448   6.623 -52.370  1.00 66.41           C
ATOM   1423  O   PHE A 241      25.877   6.779 -51.270  1.00 67.17           O
ATOM   1424  CB  PHE A 241      24.907   7.063 -54.323  1.00 66.54           C
ATOM   1425  CG  PHE A 241      24.154   6.522 -55.513  1.00 65.81           C
ATOM   1426  CD1 PHE A 241      24.825   6.200 -56.683  1.00 64.27           C
ATOM   1427  CD2 PHE A 241      22.780   6.335 -55.465  1.00 61.96           C
ATOM   1428  CE1 PHE A 241      24.132   5.706 -57.777  1.00 62.20           C
ATOM   1429  CE2 PHE A 241      22.090   5.845 -56.562  1.00 58.46           C
ATOM   1430  CZ  PHE A 241      22.767   5.536 -57.715  1.00 60.29           C
ATOM   1431  N   GLY A 242      27.713   6.965 -52.611  1.00 67.79           N
ATOM   1432  CA  GLY A 242      28.558   7.699 -51.653  1.00 67.94           C
ATOM   1433  C   GLY A 242      28.991   6.858 -50.461  1.00 65.43           C
ATOM   1434  O   GLY A 242      29.229   7.455 -49.398  1.00 59.40           O
ATOM   1435  N   LEU A 243      29.141   5.537 -50.621  1.00 67.65           N
ATOM   1436  CA  LEU A 243      29.701   4.667 -49.549  1.00 71.25           C
ATOM   1437  C   LEU A 243      31.086   5.209 -49.177  1.00 74.28           C
ATOM   1438  O   LEU A 243      31.844   5.575 -50.103  1.00 81.62           O
ATOM   1439  CB  LEU A 243      29.805   3.210 -50.018  1.00 72.04           C
ATOM   1440  CG  LEU A 243      28.492   2.523 -50.391  1.00 72.90           C
ATOM   1441  CD1 LEU A 243      28.688   1.023 -50.573  1.00 75.19           C
ATOM   1442  CD2 LEU A 243      27.433   2.777 -49.340  1.00 72.21           C
ATOM   1443  N   GLY A 244      31.391   5.285 -47.881  1.00 72.00           N
ATOM   1444  CA  GLY A 244      32.693   5.759 -47.376  1.00 72.55           C
ATOM   1445  C   GLY A 244      32.848   7.270 -47.479  1.00 73.90           C
ATOM   1446  O   GLY A 244      33.998   7.754 -47.365  1.00 76.32           O
ATOM   1447  N   THR A 245      31.748   8.003 -47.675  1.00 73.22           N
ATOM   1448  CA  THR A 245      31.734   9.489 -47.658  1.00 74.15           C
ATOM   1449  C   THR A 245      30.749   9.975 -46.596  1.00 77.51           C
ATOM   1450  O   THR A 245      29.984   9.137 -46.048  1.00 80.51           O
ATOM   1451  CB  THR A 245      31.388  10.063 -49.036  1.00 73.81           C
ATOM   1452  OG1 THR A 245      29.969  10.042 -49.197  1.00 71.26           O
ATOM   1453  CG2 THR A 245      32.050   9.302 -50.162  1.00 72.99           C
ATOM   1454  N   ALA A 246      30.744  11.287 -46.347  1.00 81.67           N
ATOM   1455  CA  ALA A 246      29.858  11.949 -45.360  1.00 87.41           C
ATOM   1456  C   ALA A 246      28.403  11.966 -45.865  1.00 89.55           C
ATOM   1457  O   ALA A 246      27.505  12.237 -45.039  1.00101.04           O
ATOM   1458  CB  ALA A 246      30.366  13.341 -45.062  1.00 85.36           C
ATOM   1459  N   ASN A 247      28.154  11.675 -47.151  1.00 80.07           N
ATOM   1460  CA  ASN A 247      26.798  11.778 -47.759  1.00 73.36           C
ATOM   1461  C   ASN A 247      26.455  10.457 -48.455  1.00 72.32           C
ATOM   1462  O   ASN A 247      27.225  10.029 -49.321  1.00 72.91           O
ATOM   1463  CB  ASN A 247      26.712  12.982 -48.698  1.00 70.44           C
ATOM   1464  CG  ASN A 247      27.040  14.289 -48.005  1.00 70.47           C
ATOM   1465  OD1 ASN A 247      26.212  14.844 -47.284  1.00 75.35           O
ATOM   1466  ND2 ASN A 247      28.243  14.795 -48.224  1.00 67.22           N
ATOM   1467  N   ARG A 248      25.342   9.827 -48.087  1.00 73.09           N
ATOM   1468  CA  ARG A 248      24.963   8.490 -48.616  1.00 74.90           C
ATOM   1469  C   ARG A 248      23.491   8.493 -49.026  1.00 70.24           C
ATOM   1470  O   ARG A 248      22.677   9.165 -48.364  1.00 72.12           O
ATOM   1471  CB  ARG A 248      25.237   7.396 -47.582  1.00 82.54           C
ATOM   1472  CG  ARG A 248      26.713   7.076 -47.406  1.00 90.80           C
ATOM   1473  CD  ARG A 248      27.016   6.384 -46.089  1.00 99.48           C
ATOM   1474  NE  ARG A 248      26.421   7.071 -44.945  1.00106.68           N
ATOM   1475  CZ  ARG A 248      27.077   7.785 -44.029  1.00106.68           C
ATOM   1476  NH1 ARG A 248      28.394   7.926 -44.084  1.00106.78           N
ATOM   1477  NH2 ARG A 248      26.400   8.356 -43.045  1.00103.03           N
ATOM   1478  N   LEU A 249      23.172   7.754 -50.085  1.00 67.90           N
ATOM   1479  CA  LEU A 249      21.779   7.477 -50.508  1.00 65.36           C
ATOM   1480  C   LEU A 249      21.623   5.975 -50.712  1.00 63.36           C
ATOM   1481  O   LEU A 249      22.391   5.395 -51.502  1.00 59.95           O
ATOM   1482  CB  LEU A 249      21.465   8.238 -51.797  1.00 66.28           C
ATOM   1483  CG  LEU A 249      20.047   8.051 -52.343  1.00 66.61           C
ATOM   1484  CD1 LEU A 249      19.023   8.713 -51.438  1.00 65.92           C
ATOM   1485  CD2 LEU A 249      19.931   8.611 -53.753  1.00 68.64           C
ATOM   1486  N   TYR A 250      20.653   5.386 -50.021  1.00 66.41           N
ATOM   1487  CA  TYR A 250      20.240   3.973 -50.185  1.00 68.95           C
ATOM   1488  C   TYR A 250      18.873   3.956 -50.861  1.00 68.68           C
ATOM   1489  O   TYR A 250      17.948   4.619 -50.362  1.00 73.03           O
ATOM   1490  CB  TYR A 250      20.222   3.263 -48.831  1.00 68.21           C
ATOM   1491  CG  TYR A 250      21.573   3.162 -48.172  1.00 69.11           C
ATOM   1492  CD1 TYR A 250      22.084   4.211 -47.425  1.00 71.07           C
ATOM   1493  CD2 TYR A 250      22.349   2.018 -48.297  1.00 68.71           C
ATOM   1494  CE1 TYR A 250      23.328   4.124 -46.819  1.00 72.24           C
ATOM   1495  CE2 TYR A 250      23.588   1.906 -47.687  1.00 68.77           C
ATOM   1496  CZ  TYR A 250      24.079   2.967 -46.944  1.00 70.68           C
ATOM   1497  OH  TYR A 250      25.301   2.877 -46.343  1.00 67.15           O
ATOM   1498  N   LEU A 251      18.772   3.249 -51.982  1.00 65.49           N
ATOM   1499  CA  LEU A 251      17.492   3.023 -52.690  1.00 64.69           C
ATOM   1500  C   LEU A 251      17.194   1.525 -52.652  1.00 61.23           C
ATOM   1501  O   LEU A 251      18.072   0.732 -53.032  1.00 57.38           O
ATOM   1502  CB  LEU A 251      17.604   3.540 -54.126  1.00 68.81           C
ATOM   1503  CG  LEU A 251      17.876   5.036 -54.292  1.00 71.85           C
ATOM   1504  CD1 LEU A 251      18.346   5.342 -55.705  1.00 74.53           C
ATOM   1505  CD2 LEU A 251      16.641   5.864 -53.974  1.00 72.68           C
ATOM   1506  N   ASN A 252      16.002   1.161 -52.192  1.00 62.72           N
ATOM   1507  CA  ASN A 252      15.572  -0.253 -52.066  1.00 67.34           C
ATOM   1508  C   ASN A 252      14.272  -0.464 -52.829  1.00 63.04           C
ATOM   1509  O   ASN A 252      13.436   0.451 -52.867  1.00 62.46           O
ATOM   1510  CB  ASN A 252      15.370  -0.657 -50.610  1.00 76.18           C
ATOM   1511  CG  ASN A 252      16.628  -0.471 -49.794  1.00 82.83           C
ATOM   1512  OD1 ASN A 252      16.641   0.289 -48.829  1.00 89.73           O
ATOM   1513  ND2 ASN A 252      17.697  -1.139 -50.196  1.00 93.23           N
ATOM   1514  N   TYR A 253      14.107  -1.653 -53.391  1.00 61.01           N
ATOM   1515  CA  TYR A 253      12.819  -2.090 -53.967  1.00 63.62           C
ATOM   1516  C   TYR A 253      12.592  -3.563 -53.649  1.00 59.21           C
ATOM   1517  O   TYR A 253      13.540  -4.347 -53.699  1.00 51.80           O
ATOM   1518  CB  TYR A 253      12.755  -1.867 -55.477  1.00 69.43           C
ATOM   1519  CG  TYR A 253      11.447  -2.365 -56.032  1.00 74.65           C
ATOM   1520  CD1 TYR A 253      10.274  -1.669 -55.788  1.00 78.40           C
ATOM   1521  CD2 TYR A 253      11.353  -3.580 -56.692  1.00 76.43           C
ATOM   1522  CE1 TYR A 253       9.048  -2.125 -56.242  1.00 77.35           C
ATOM   1523  CE2 TYR A 253      10.134  -4.050 -57.159  1.00 77.71           C
ATOM   1524  CZ  TYR A 253       8.977  -3.324 -56.927  1.00 77.89           C
ATOM   1525  OH  TYR A 253       7.762  -3.777 -57.356  1.00 77.11           O
ATOM   1526  N   LEU A 254      11.349  -3.924 -53.353  1.00 62.93           N
ATOM   1527  CA  LEU A 254      10.987  -5.337 -53.107  1.00 67.53           C
ATOM   1528  C   LEU A 254       9.689  -5.690 -53.823  1.00 67.73           C
ATOM   1529  O   LEU A 254       8.704  -4.926 -53.722  1.00 74.47           O
ATOM   1530  CB  LEU A 254      10.825  -5.586 -51.611  1.00 70.57           C
ATOM   1531  CG  LEU A 254      10.371  -7.004 -51.282  1.00 72.49           C
ATOM   1532  CD1 LEU A 254      11.493  -7.985 -51.573  1.00 72.19           C
ATOM   1533  CD2 LEU A 254       9.918  -7.112 -49.834  1.00 75.70           C
ATOM   1534  N   HIS A 255       9.684  -6.842 -54.485  1.00 62.30           N
ATOM   1535  CA  HIS A 255       8.438  -7.451 -54.991  1.00 61.50           C
ATOM   1536  C   HIS A 255       8.370  -8.916 -54.579  1.00 59.07           C
ATOM   1537  O   HIS A 255       9.325  -9.663 -54.839  1.00 50.79           O
ATOM   1538  CB  HIS A 255       8.291  -7.335 -56.501  1.00 65.58           C
ATOM   1539  CG  HIS A 255       7.071  -8.065 -56.956  1.00 71.50           C
ATOM   1540  ND1 HIS A 255       5.824  -7.473 -57.012  1.00 70.11           N
ATOM   1541  CD2 HIS A 255       6.882  -9.359 -57.292  1.00 76.54           C
ATOM   1542  CE1 HIS A 255       4.934  -8.359 -57.413  1.00 69.53           C
ATOM   1543  NE2 HIS A 255       5.555  -9.523 -57.588  1.00 72.98           N
ATOM   1544  N   VAL A 256       7.240  -9.316 -54.013  1.00 65.69           N
ATOM   1545  CA  VAL A 256       6.968 -10.751 -53.740  1.00 74.65           C
ATOM   1546  C   VAL A 256       5.538 -11.073 -54.155  1.00 74.75           C
ATOM   1547  O   VAL A 256       4.605 -10.344 -53.763  1.00 77.92           O
ATOM   1548  CB  VAL A 256       7.229 -11.124 -52.272  1.00 81.70           C
ATOM   1549  CG1 VAL A 256       6.788 -12.555 -51.978  1.00 82.46           C
ATOM   1550  CG2 VAL A 256       8.691 -10.911 -51.904  1.00 83.70           C
ATOM   1551  N   THR A 257       5.405 -12.146 -54.925  1.00 72.62           N
ATOM   1552  CA  THR A 257       4.114 -12.698 -55.379  1.00 72.49           C
ATOM   1553  C   THR A 257       3.964 -14.077 -54.748  1.00 67.23           C
ATOM   1554  O   THR A 257       4.959 -14.813 -54.658  1.00 56.76           O
ATOM   1555  CB  THR A 257       4.030 -12.740 -56.909  1.00 79.44           C
ATOM   1556  OG1 THR A 257       3.706 -11.431 -57.383  1.00 83.77           O
ATOM   1557  CG2 THR A 257       2.996 -13.726 -57.409  1.00 82.55           C
ATOM   1558  N   GLN A 258       2.747 -14.414 -54.348  1.00 71.10           N
ATOM   1559  CA  GLN A 258       2.468 -15.740 -53.761  1.00 78.21           C
ATOM   1560  C   GLN A 258       1.205 -16.314 -54.391  1.00 81.85           C
ATOM   1561  O   GLN A 258       0.294 -15.543 -54.733  1.00 77.78           O
ATOM   1562  CB  GLN A 258       2.344 -15.632 -52.244  1.00 82.35           C
ATOM   1563  CG  GLN A 258       3.502 -14.888 -51.590  1.00 81.09           C
ATOM   1564  CD  GLN A 258       3.527 -15.037 -50.087  1.00 77.70           C
ATOM   1565  OE1 GLN A 258       3.269 -16.110 -49.540  1.00 74.97           O
ATOM   1566  NE2 GLN A 258       3.868 -13.957 -49.405  1.00 75.54           N
ATOM   1567  N   HIS A 259       1.181 -17.633 -54.542  1.00 91.43           N
ATOM   1568  CA  HIS A 259      -0.005 -18.411 -54.974  1.00 99.65           C
ATOM   1569  C   HIS A 259      -0.069 -19.661 -54.101  1.00 94.74           C
ATOM   1570  O   HIS A 259       0.659 -20.631 -54.390  1.00 93.02           O
ATOM   1571  CB  HIS A 259       0.058 -18.703 -56.481  1.00110.46           C
ATOM   1572  CG  HIS A 259       0.191 -17.484 -57.334  1.00124.15           C
ATOM   1573  ND1 HIS A 259      -0.826 -16.558 -57.471  1.00133.77           N
ATOM   1574  CD2 HIS A 259       1.207 -17.039 -58.106  1.00131.15           C
ATOM   1575  CE1 HIS A 259      -0.439 -15.593 -58.282  1.00133.58           C
ATOM   1576  NE2 HIS A 259       0.805 -15.865 -58.689  1.00131.96           N
ATOM   1577  N   ASN A 260      -0.865 -19.616 -53.035  1.00 88.90           N
ATOM   1578  CA  ASN A 260      -0.946 -20.728 -52.057  1.00 82.88           C
ATOM   1579  C   ASN A 260      -2.344 -21.338 -52.076  1.00 81.22           C
ATOM   1580  O   ASN A 260      -3.312 -20.641 -52.407  1.00 72.99           O
ATOM   1581  CB  ASN A 260      -0.586 -20.268 -50.647  1.00 82.66           C
ATOM   1582  CG  ASN A 260       0.614 -19.346 -50.617  1.00 82.88           C
ATOM   1583  OD1 ASN A 260       1.711 -19.722 -51.026  1.00 83.45           O
ATOM   1584  ND2 ASN A 260       0.409 -18.134 -50.130  1.00 81.66           N
ATOM   1585  N   THR A 261      -2.434 -22.613 -51.718  1.00 88.31           N
ATOM   1586  CA  THR A 261      -3.708 -23.268 -51.351  1.00 97.71           C
ATOM   1587  C   THR A 261      -3.854 -23.134 -49.844  1.00105.48           C
ATOM   1588  O   THR A 261      -3.093 -23.751 -49.105  1.00112.88           O
ATOM   1589  CB  THR A 261      -3.731 -24.737 -51.779  1.00 98.65           C
ATOM   1590  OG1 THR A 261      -3.415 -24.821 -53.168  1.00105.33           O
ATOM   1591  CG2 THR A 261      -5.069 -25.391 -51.518  1.00 98.21           C
ATOM   1592  N   PRO A 262      -4.804 -22.319 -49.335  1.00111.61           N
ATOM   1593  CA  PRO A 262      -4.894 -22.070 -47.900  1.00115.47           C
ATOM   1594  C   PRO A 262      -5.511 -23.269 -47.171  1.00124.06           C
ATOM   1595  O   PRO A 262      -6.194 -24.085 -47.797  1.00128.15           O
ATOM   1596  CB  PRO A 262      -5.790 -20.833 -47.808  1.00113.25           C
ATOM   1597  CG  PRO A 262      -6.703 -20.982 -49.001  1.00112.62           C
ATOM   1598  CD  PRO A 262      -5.864 -21.632 -50.083  1.00109.85           C
ATOM   1599  N   ASP A 263      -5.243 -23.350 -45.868  1.00125.76           N
ATOM   1600  CA  ASP A 263      -5.579 -24.525 -45.026  1.00121.55           C
ATOM   1601  C   ASP A 263      -6.379 -24.050 -43.812  1.00130.95           C
ATOM   1602  O   ASP A 263      -5.798 -23.361 -42.954  1.00141.83           O
ATOM   1603  CB  ASP A 263      -4.315 -25.293 -44.635  1.00106.42           C
ATOM   1604  CG  ASP A 263      -4.606 -26.608 -43.939  1.00 93.60           C
ATOM   1605  OD1 ASP A 263      -5.794 -26.888 -43.674  1.00 91.43           O
ATOM   1606  OD2 ASP A 263      -3.642 -27.344 -43.682  1.00 79.26           O
ATOM   1607  N   GLY A 264      -7.660 -24.425 -43.752  1.00134.53           N
ATOM   1608  CA  GLY A 264      -8.585 -24.073 -42.657  1.00128.80           C
ATOM   1609  C   GLY A 264      -8.481 -25.024 -41.475  1.00123.93           C
ATOM   1610  O   GLY A 264      -9.102 -24.728 -40.437  1.00123.88           O
ATOM   1611  N   GLY A 265      -7.740 -26.128 -41.615  1.00118.94           N
ATOM   1612  CA  GLY A 265      -7.534 -27.124 -40.545  1.00113.85           C
ATOM   1613  C   GLY A 265      -8.401 -28.356 -40.731  1.00112.38           C
ATOM   1614  O   GLY A 265      -8.922 -28.576 -41.844  1.00109.45           O
ATOM   1615  N   ILE A 266      -8.526 -29.159 -39.677  1.00118.21           N
ATOM   1616  CA  ILE A 266      -9.241 -30.467 -39.717  1.00125.32           C
ATOM   1617  C   ILE A 266     -10.047 -30.615 -38.432  1.00132.70           C
ATOM   1618  O   ILE A 266      -9.842 -29.859 -37.483  1.00137.58           O
ATOM   1619  CB  ILE A 266      -8.237 -31.619 -39.917  1.00124.78           C
ATOM   1620  CG1 ILE A 266      -7.448 -31.897 -38.635  1.00123.90           C
ATOM   1621  CG2 ILE A 266      -7.321 -31.347 -41.107  1.00125.67           C
ATOM   1622  CD1 ILE A 266      -6.442 -33.009 -38.761  1.00120.93           C
ATOM   1623  N   PRO A 267     -10.984 -31.588 -38.357  1.00139.79           N
ATOM   1624  CA  PRO A 267     -11.797 -31.780 -37.157  1.00142.95           C
ATOM   1625  C   PRO A 267     -10.947 -32.139 -35.929  1.00148.19           C
ATOM   1626  O   PRO A 267      -9.924 -32.795 -36.065  1.00160.29           O
ATOM   1627  CB  PRO A 267     -12.749 -32.928 -37.524  1.00141.64           C
ATOM   1628  CG  PRO A 267     -12.757 -32.934 -39.039  1.00141.79           C
ATOM   1629  CD  PRO A 267     -11.350 -32.528 -39.426  1.00141.57           C
ATOM   1630  N   THR A 268     -11.391 -31.711 -34.750  1.00140.03           N
ATOM   1631  CA  THR A 268     -10.699 -31.988 -33.466  1.00131.86           C
ATOM   1632  C   THR A 268     -11.220 -33.291 -32.857  1.00127.34           C
ATOM   1633  O   THR A 268     -10.882 -33.560 -31.698  1.00122.43           O
ATOM   1634  CB  THR A 268     -10.841 -30.802 -32.509  1.00128.92           C
ATOM   1635  OG1 THR A 268     -12.231 -30.540 -32.322  1.00130.07           O
ATOM   1636  CG2 THR A 268     -10.130 -29.579 -33.037  1.00125.59           C
ATOM   1637  N   ILE A 269     -11.987 -34.083 -33.611  1.00130.56           N
ATOM   1638  CA  ILE A 269     -12.538 -35.387 -33.134  1.00132.31           C
ATOM   1639  C   ILE A 269     -11.377 -36.231 -32.597  1.00129.28           C
ATOM   1640  O   ILE A 269     -10.379 -36.395 -33.326  1.00123.75           O
ATOM   1641  CB  ILE A 269     -13.295 -36.138 -34.247  1.00135.13           C
ATOM   1642  CG1 ILE A 269     -14.450 -35.313 -34.823  1.00139.21           C
ATOM   1643  CG2 ILE A 269     -13.779 -37.489 -33.740  1.00132.96           C
ATOM   1644  CD1 ILE A 269     -14.956 -35.815 -36.152  1.00139.77           C
ATOM   1645  N   GLY A 270     -11.500 -36.720 -31.361  1.00133.88           N
ATOM   1646  CA  GLY A 270     -10.591 -37.725 -30.776  1.00138.87           C
ATOM   1647  C   GLY A 270      -9.332 -37.124 -30.169  1.00142.87           C
ATOM   1648  O   GLY A 270      -8.518 -37.905 -29.634  1.00134.99           O
ATOM   1649  N   LEU A 271      -9.153 -35.801 -30.235  1.00156.00           N
ATOM   1650  CA  LEU A 271      -8.028 -35.107 -29.551  1.00164.63           C
ATOM   1651  C   LEU A 271      -8.291 -35.127 -28.049  1.00162.65           C
ATOM   1652  O   LEU A 271      -9.429 -35.263 -27.597  1.00160.66           O
ATOM   1653  CB  LEU A 271      -7.899 -33.654 -30.026  1.00174.14           C
ATOM   1654  CG  LEU A 271      -7.193 -33.397 -31.356  1.00175.28           C
ATOM   1655  CD1 LEU A 271      -7.353 -31.935 -31.743  1.00178.26           C
ATOM   1656  CD2 LEU A 271      -5.714 -33.754 -31.299  1.00173.97           C
ATOM   1657  N   PRO A 272      -7.245 -34.919 -27.225  1.00154.83           N
ATOM   1658  CA  PRO A 272      -7.439 -34.762 -25.789  1.00151.22           C
ATOM   1659  C   PRO A 272      -8.498 -33.673 -25.569  1.00145.86           C
ATOM   1660  O   PRO A 272      -8.330 -32.590 -26.082  1.00143.88           O
ATOM   1661  CB  PRO A 272      -6.047 -34.371 -25.275  1.00150.21           C
ATOM   1662  CG  PRO A 272      -5.106 -34.921 -26.327  1.00146.26           C
ATOM   1663  CD  PRO A 272      -5.844 -34.756 -27.633  1.00149.39           C
ATOM   1664  N   GLY A 273      -9.591 -34.018 -24.886  1.00139.17           N
ATOM   1665  CA  GLY A 273     -10.632 -33.065 -24.462  1.00132.22           C
ATOM   1666  C   GLY A 273     -11.844 -33.065 -25.372  1.00130.69           C
ATOM   1667  O   GLY A 273     -12.829 -32.393 -25.011  1.00125.22           O
ATOM   1668  N   TYR A 274     -11.809 -33.767 -26.507  1.00135.45           N
ATOM   1669  CA  TYR A 274     -12.970 -33.826 -27.433  1.00148.09           C
ATOM   1670  C   TYR A 274     -14.026 -34.793 -26.892  1.00156.37           C
ATOM   1671  O   TYR A 274     -13.678 -35.907 -26.446  1.00171.23           O
ATOM   1672  CB  TYR A 274     -12.588 -34.257 -28.850  1.00157.69           C
ATOM   1673  CG  TYR A 274     -13.750 -34.192 -29.811  1.00169.81           C
ATOM   1674  CD1 TYR A 274     -14.055 -33.014 -30.474  1.00175.22           C
ATOM   1675  CD2 TYR A 274     -14.572 -35.288 -30.035  1.00178.96           C
ATOM   1676  CE1 TYR A 274     -15.120 -32.930 -31.355  1.00180.76           C
ATOM   1677  CE2 TYR A 274     -15.645 -35.221 -30.912  1.00185.29           C
ATOM   1678  CZ  TYR A 274     -15.924 -34.036 -31.573  1.00187.53           C
ATOM   1679  OH  TYR A 274     -16.977 -33.945 -32.438  1.00190.54           O
ATOM   1680  N   SER A 275     -15.289 -34.376 -26.958  1.00154.22           N
ATOM   1681  CA  SER A 275     -16.464 -35.272 -26.838  1.00148.96           C
ATOM   1682  C   SER A 275     -17.555 -34.802 -27.802  1.00140.51           C
ATOM   1683  O   SER A 275     -17.638 -33.587 -28.066  1.00135.57           O
ATOM   1684  CB  SER A 275     -16.953 -35.359 -25.419  1.00152.56           C
ATOM   1685  OG  SER A 275     -17.239 -34.073 -24.892  1.00155.54           O
ATOM   1686  N   ALA A 276     -18.336 -35.744 -28.328  1.00134.40           N
ATOM   1687  CA  ALA A 276     -19.465 -35.479 -29.245  1.00135.29           C
ATOM   1688  C   ALA A 276     -20.377 -34.426 -28.626  1.00143.02           C
ATOM   1689  O   ALA A 276     -20.601 -34.421 -27.420  1.00142.84           O
ATOM   1690  CB  ALA A 276     -20.214 -36.748 -29.533  1.00128.83           C
ATOM   1691  N   PRO A 277     -20.905 -33.485 -29.436  1.00158.04           N
ATOM   1692  CA  PRO A 277     -21.757 -32.406 -28.928  1.00158.74           C
ATOM   1693  C   PRO A 277     -23.209 -32.778 -28.583  1.00153.05           C
ATOM   1694  O   PRO A 277     -23.963 -31.888 -28.215  1.00145.93           O
ATOM   1695  CB  PRO A 277     -21.754 -31.403 -30.093  1.00167.87           C
ATOM   1696  CG  PRO A 277     -21.564 -32.260 -31.327  1.00170.65           C
ATOM   1697  CD  PRO A 277     -20.660 -33.388 -30.882  1.00166.88           C
ATOM   1698  N   SER A 278     -23.587 -34.052 -28.710  1.00147.88           N
ATOM   1699  CA  SER A 278     -24.966 -34.521 -28.418  1.00145.17           C
ATOM   1700  C   SER A 278     -24.996 -36.041 -28.239  1.00149.47           C
ATOM   1701  O   SER A 278     -24.065 -36.725 -28.709  1.00141.63           O
ATOM   1702  CB  SER A 278     -25.912 -34.085 -29.497  1.00138.43           C
ATOM   1703  OG  SER A 278     -25.567 -34.693 -30.731  1.00139.83           O
ATOM   1704  N   ALA A 279     -26.043 -36.537 -27.578  1.00155.64           N
ATOM   1705  CA  ALA A 279     -26.332 -37.979 -27.409  1.00154.82           C
ATOM   1706  C   ALA A 279     -26.461 -38.620 -28.793  1.00151.41           C
ATOM   1707  O   ALA A 279     -25.978 -39.750 -28.966  1.00145.84           O
ATOM   1708  CB  ALA A 279     -27.584 -38.170 -26.588  1.00156.35           C
ATOM   1709  N   GLY A 280     -27.070 -37.900 -29.741  1.00152.42           N
ATOM   1710  CA  GLY A 280     -27.292 -38.369 -31.123  1.00155.97           C
ATOM   1711  C   GLY A 280     -25.984 -38.636 -31.850  1.00156.99           C
ATOM   1712  O   GLY A 280     -25.958 -39.542 -32.697  1.00158.85           O
ATOM   1713  N   THR A 281     -24.927 -37.887 -31.537  1.00156.61           N
ATOM   1714  CA  THR A 281     -23.634 -37.959 -32.264  1.00153.47           C
ATOM   1715  C   THR A 281     -22.585 -38.667 -31.401  1.00146.20           C
ATOM   1716  O   THR A 281     -21.389 -38.501 -31.691  1.00139.34           O
ATOM   1717  CB  THR A 281     -23.200 -36.563 -32.720  1.00157.52           C
ATOM   1718  OG1 THR A 281     -23.152 -35.699 -31.583  1.00154.01           O
ATOM   1719  CG2 THR A 281     -24.137 -35.991 -33.760  1.00160.23           C
ATOM   1720  N   ALA A 282     -23.006 -39.467 -30.417  1.00143.28           N
ATOM   1721  CA  ALA A 282     -22.100 -40.100 -29.429  1.00143.93           C
ATOM   1722  C   ALA A 282     -21.100 -41.040 -30.119  1.00144.81           C
ATOM   1723  O   ALA A 282     -20.042 -41.300 -29.525  1.00153.93           O
ATOM   1724  CB  ALA A 282     -22.897 -40.829 -28.377  1.00142.46           C
ATOM   1725  N   ALA A 283     -21.402 -41.531 -31.324  1.00137.45           N
ATOM   1726  CA  ALA A 283     -20.505 -42.433 -32.082  1.00132.75           C
ATOM   1727  C   ALA A 283     -19.161 -41.736 -32.339  1.00137.40           C
ATOM   1728  O   ALA A 283     -18.172 -42.455 -32.536  1.00133.48           O
ATOM   1729  CB  ALA A 283     -21.160 -42.876 -33.365  1.00130.63           C
ATOM   1730  N   LEU A 284     -19.123 -40.397 -32.316  1.00148.01           N
ATOM   1731  CA  LEU A 284     -17.886 -39.604 -32.560  1.00151.85           C
ATOM   1732  C   LEU A 284     -16.989 -39.583 -31.314  1.00150.22           C
ATOM   1733  O   LEU A 284     -15.854 -39.076 -31.418  1.00149.96           O
ATOM   1734  CB  LEU A 284     -18.260 -38.187 -33.007  1.00152.49           C
ATOM   1735  CG  LEU A 284     -18.792 -38.085 -34.436  1.00153.44           C
ATOM   1736  CD1 LEU A 284     -19.219 -36.663 -34.762  1.00152.93           C
ATOM   1737  CD2 LEU A 284     -17.754 -38.570 -35.439  1.00153.78           C
ATOM   1738  N   ASN A 285     -17.448 -40.119 -30.183  1.00142.08           N
ATOM   1739  CA  ASN A 285     -16.591 -40.266 -28.978  1.00129.51           C
ATOM   1740  C   ASN A 285     -15.634 -41.450 -29.167  1.00127.08           C
ATOM   1741  O   ASN A 285     -14.652 -41.520 -28.411  1.00114.30           O
ATOM   1742  CB  ASN A 285     -17.416 -40.404 -27.698  1.00123.87           C
ATOM   1743  CG  ASN A 285     -18.080 -39.108 -27.288  1.00118.81           C
ATOM   1744  OD1 ASN A 285     -17.533 -38.033 -27.513  1.00109.54           O
ATOM   1745  ND2 ASN A 285     -19.257 -39.196 -26.691  1.00116.97           N
ATOM   1746  N   HIS A 286     -15.896 -42.344 -30.127  1.00133.31           N
ATOM   1747  CA  HIS A 286     -15.138 -43.618 -30.275  1.00134.51           C
ATOM   1748  C   HIS A 286     -14.540 -43.808 -31.680  1.00144.68           C
ATOM   1749  O   HIS A 286     -13.657 -44.685 -31.801  1.00151.95           O
ATOM   1750  CB  HIS A 286     -16.027 -44.806 -29.889  1.00126.47           C
ATOM   1751  CG  HIS A 286     -16.706 -44.655 -28.569  1.00117.79           C
ATOM   1752  ND1 HIS A 286     -16.086 -44.967 -27.375  1.00111.03           N
ATOM   1753  CD2 HIS A 286     -17.952 -44.242 -28.253  1.00111.20           C
ATOM   1754  CE1 HIS A 286     -16.920 -44.748 -26.378  1.00105.96           C
ATOM   1755  NE2 HIS A 286     -18.070 -44.303 -26.890  1.00106.67           N
ATOM   1756  N   SER A 287     -14.962 -43.044 -32.698  1.00146.71           N
ATOM   1757  CA  SER A 287     -14.580 -43.276 -34.120  1.00139.75           C
ATOM   1758  C   SER A 287     -13.142 -42.807 -34.405  1.00142.56           C
ATOM   1759  O   SER A 287     -12.659 -43.088 -35.516  1.00140.56           O
ATOM   1760  CB  SER A 287     -15.577 -42.661 -35.079  1.00133.11           C
ATOM   1761  OG  SER A 287     -15.579 -41.245 -35.000  1.00127.16           O
ATOM   1762  N   GLY A 288     -12.486 -42.119 -33.459  1.00146.65           N
ATOM   1763  CA  GLY A 288     -11.038 -41.826 -33.489  1.00147.69           C
ATOM   1764  C   GLY A 288     -10.694 -40.541 -34.230  1.00155.50           C
ATOM   1765  O   GLY A 288     -11.608 -39.884 -34.782  1.00158.87           O
ATOM   1766  N   LYS A 289      -9.407 -40.184 -34.238  1.00163.63           N
ATOM   1767  CA  LYS A 289      -8.887 -38.988 -34.949  1.00174.59           C
ATOM   1768  C   LYS A 289      -9.012 -39.197 -36.460  1.00180.01           C
ATOM   1769  O   LYS A 289      -8.741 -40.319 -36.932  1.00193.51           O
ATOM   1770  CB  LYS A 289      -7.420 -38.727 -34.602  1.00176.60           C
ATOM   1771  CG  LYS A 289      -7.149 -38.327 -33.160  1.00177.54           C
ATOM   1772  CD  LYS A 289      -5.674 -38.158 -32.865  1.00178.16           C
ATOM   1773  CE  LYS A 289      -5.031 -37.040 -33.661  1.00178.43           C
ATOM   1774  NZ  LYS A 289      -3.576 -37.256 -33.830  1.00178.04           N
ATOM   1775  N   VAL A 290      -9.364 -38.147 -37.198  1.00173.37           N
ATOM   1776  CA  VAL A 290      -9.304 -38.174 -38.687  1.00158.74           C
ATOM   1777  C   VAL A 290      -7.830 -38.203 -39.090  1.00154.60           C
ATOM   1778  O   VAL A 290      -6.983 -37.692 -38.321  1.00158.76           O
ATOM   1779  CB  VAL A 290     -10.037 -36.985 -39.329  1.00149.48           C
ATOM   1780  CG1 VAL A 290     -11.473 -36.905 -38.838  1.00148.41           C
ATOM   1781  CG2 VAL A 290      -9.299 -35.673 -39.106  1.00140.10           C
ATOM   1782  N   ASP A 291      -7.545 -38.786 -40.250  1.00146.79           N
ATOM   1783  CA  ASP A 291      -6.191 -38.771 -40.855  1.00139.60           C
ATOM   1784  C   ASP A 291      -5.726 -37.314 -40.961  1.00139.07           C
ATOM   1785  O   ASP A 291      -6.430 -36.513 -41.607  1.00151.77           O
ATOM   1786  CB  ASP A 291      -6.184 -39.449 -42.223  1.00137.55           C
ATOM   1787  CG  ASP A 291      -4.782 -39.543 -42.785  1.00139.23           C
ATOM   1788  OD1 ASP A 291      -4.170 -38.478 -42.997  1.00144.67           O
ATOM   1789  OD2 ASP A 291      -4.302 -40.675 -42.958  1.00142.91           O
ATOM   1790  N   THR A 292      -4.577 -36.982 -40.368  1.00129.79           N
ATOM   1791  CA  THR A 292      -4.058 -35.588 -40.291  1.00121.87           C
ATOM   1792  C   THR A 292      -3.796 -35.027 -41.698  1.00124.01           C
ATOM   1793  O   THR A 292      -3.725 -33.793 -41.814  1.00123.91           O
ATOM   1794  CB  THR A 292      -2.820 -35.485 -39.389  1.00117.06           C
ATOM   1795  OG1 THR A 292      -1.819 -36.409 -39.816  1.00111.99           O
ATOM   1796  CG2 THR A 292      -3.144 -35.746 -37.935  1.00119.47           C
ATOM   1797  N   HIS A 293      -3.679 -35.875 -42.728  1.00123.64           N
ATOM   1798  CA  HIS A 293      -3.460 -35.443 -44.138  1.00113.87           C
ATOM   1799  C   HIS A 293      -4.760 -34.937 -44.780  1.00108.33           C
ATOM   1800  O   HIS A 293      -4.659 -34.284 -45.836  1.00102.80           O
ATOM   1801  CB  HIS A 293      -2.850 -36.566 -44.991  1.00109.62           C
ATOM   1802  CG  HIS A 293      -1.435 -36.897 -44.651  1.00101.21           C
ATOM   1803  ND1 HIS A 293      -1.103 -37.698 -43.575  1.00 94.49           N
ATOM   1804  CD2 HIS A 293      -0.272 -36.560 -45.249  1.00 94.96           C
ATOM   1805  CE1 HIS A 293       0.205 -37.829 -43.514  1.00 92.40           C
ATOM   1806  NE2 HIS A 293       0.739 -37.141 -44.531  1.00 93.71           N
ATOM   1807  N   ASN A 294      -5.928 -35.242 -44.204  1.00109.21           N
ATOM   1808  CA  ASN A 294      -7.247 -34.918 -44.815  1.00108.70           C
ATOM   1809  C   ASN A 294      -7.367 -33.415 -45.074  1.00105.39           C
ATOM   1810  O   ASN A 294      -7.099 -32.613 -44.159  1.00 98.80           O
ATOM   1811  CB  ASN A 294      -8.426 -35.366 -43.953  1.00112.62           C
ATOM   1812  CG  ASN A 294      -8.767 -36.832 -44.112  1.00113.21           C
ATOM   1813  OD1 ASN A 294      -8.188 -37.531 -44.940  1.00107.84           O
ATOM   1814  ND2 ASN A 294      -9.725 -37.298 -43.327  1.00115.40           N
ATOM   1815  N   PHE A 295      -7.761 -33.054 -46.291  1.00110.47           N
ATOM   1816  CA  PHE A 295      -8.062 -31.661 -46.693  1.00117.94           C
ATOM   1817  C   PHE A 295      -9.583 -31.509 -46.761  1.00119.13           C
ATOM   1818  O   PHE A 295     -10.240 -32.294 -47.458  1.00110.91           O
ATOM   1819  CB  PHE A 295      -7.358 -31.331 -48.010  1.00123.93           C
ATOM   1820  CG  PHE A 295      -7.573 -29.918 -48.490  1.00126.61           C
ATOM   1821  CD1 PHE A 295      -6.909 -28.853 -47.897  1.00123.95           C
ATOM   1822  CD2 PHE A 295      -8.444 -29.650 -49.536  1.00129.56           C
ATOM   1823  CE1 PHE A 295      -7.111 -27.552 -48.337  1.00118.85           C
ATOM   1824  CE2 PHE A 295      -8.637 -28.350 -49.979  1.00126.15           C
ATOM   1825  CZ  PHE A 295      -7.977 -27.303 -49.375  1.00119.82           C
ATOM   1826  N   TYR A 296     -10.127 -30.533 -46.039  1.00127.41           N
ATOM   1827  CA  TYR A 296     -11.592 -30.332 -45.901  1.00134.77           C
ATOM   1828  C   TYR A 296     -12.052 -29.139 -46.735  1.00128.15           C
ATOM   1829  O   TYR A 296     -13.252 -28.806 -46.683  1.00118.79           O
ATOM   1830  CB  TYR A 296     -11.946 -30.198 -44.424  1.00145.05           C
ATOM   1831  CG  TYR A 296     -11.771 -31.508 -43.713  1.00150.10           C
ATOM   1832  CD1 TYR A 296     -10.514 -31.942 -43.327  1.00153.67           C
ATOM   1833  CD2 TYR A 296     -12.847 -32.356 -43.520  1.00151.66           C
ATOM   1834  CE1 TYR A 296     -10.342 -33.163 -42.700  1.00156.15           C
ATOM   1835  CE2 TYR A 296     -12.690 -33.586 -42.906  1.00154.85           C
ATOM   1836  CZ  TYR A 296     -11.432 -33.991 -42.496  1.00156.64           C
ATOM   1837  OH  TYR A 296     -11.269 -35.199 -41.889  1.00157.61           O
ATOM   1838  N   GLY A 297     -11.140 -28.548 -47.506  1.00129.50           N
ATOM   1839  CA  GLY A 297     -11.458 -27.422 -48.397  1.00139.35           C
ATOM   1840  C   GLY A 297     -12.045 -27.888 -49.718  1.00151.71           C
ATOM   1841  O   GLY A 297     -12.650 -28.978 -49.768  1.00158.13           O
ATOM   1842  N   THR A 298     -11.887 -27.073 -50.761  1.00160.21           N
ATOM   1843  CA  THR A 298     -12.364 -27.364 -52.137  1.00154.18           C
ATOM   1844  C   THR A 298     -11.274 -26.970 -53.133  1.00141.28           C
ATOM   1845  O   THR A 298     -10.292 -26.319 -52.727  1.00148.32           O
ATOM   1846  CB  THR A 298     -13.697 -26.661 -52.423  1.00161.10           C
ATOM   1847  OG1 THR A 298     -13.422 -25.297 -52.752  1.00170.72           O
ATOM   1848  CG2 THR A 298     -14.660 -26.752 -51.258  1.00163.15           C
ATOM   1849  N   ASP A 299     -11.449 -27.338 -54.399  1.00122.68           N
ATOM   1850  CA  ASP A 299     -10.468 -27.009 -55.462  1.00114.77           C
ATOM   1851  C   ASP A 299     -10.624 -25.547 -55.883  1.00107.50           C
ATOM   1852  O   ASP A 299      -9.823 -25.106 -56.717  1.00104.27           O
ATOM   1853  CB  ASP A 299     -10.580 -27.968 -56.645  1.00116.97           C
ATOM   1854  CG  ASP A 299      -9.797 -29.247 -56.421  1.00119.00           C
ATOM   1855  OD1 ASP A 299      -9.069 -29.317 -55.404  1.00113.09           O
ATOM   1856  OD2 ASP A 299      -9.923 -30.160 -57.261  1.00125.38           O
ATOM   1857  N   SER A 300     -11.588 -24.812 -55.324  1.00105.31           N
ATOM   1858  CA  SER A 300     -11.711 -23.346 -55.544  1.00104.80           C
ATOM   1859  C   SER A 300     -10.809 -22.584 -54.569  1.00108.97           C
ATOM   1860  O   SER A 300     -10.468 -21.422 -54.879  1.00101.86           O
ATOM   1861  CB  SER A 300     -13.131 -22.893 -55.427  1.00100.56           C
ATOM   1862  OG  SER A 300     -13.920 -23.453 -56.462  1.00 91.60           O
ATOM   1863  N   ASP A 301     -10.437 -23.210 -53.445  1.00115.57           N
ATOM   1864  CA  ASP A 301      -9.665 -22.550 -52.360  1.00113.18           C
ATOM   1865  C   ASP A 301      -8.320 -22.088 -52.924  1.00102.11           C
ATOM   1866  O   ASP A 301      -7.611 -22.897 -53.552  1.00 98.39           O
ATOM   1867  CB  ASP A 301      -9.498 -23.450 -51.133  1.00119.81           C
ATOM   1868  CG  ASP A 301     -10.815 -23.850 -50.489  1.00126.12           C
ATOM   1869  OD1 ASP A 301     -11.836 -23.186 -50.760  1.00126.04           O
ATOM   1870  OD2 ASP A 301     -10.814 -24.831 -49.731  1.00134.06           O
ATOM   1871  N   TYR A 302      -8.013 -20.811 -52.734  1.00 90.52           N
ATOM   1872  CA  TYR A 302      -6.759 -20.181 -53.195  1.00 81.84           C
ATOM   1873  C   TYR A 302      -6.455 -18.994 -52.289  1.00 81.02           C
ATOM   1874  O   TYR A 302      -7.381 -18.471 -51.637  1.00 73.68           O
ATOM   1875  CB  TYR A 302      -6.917 -19.714 -54.638  1.00 76.00           C
ATOM   1876  CG  TYR A 302      -7.692 -18.428 -54.739  1.00 71.29           C
ATOM   1877  CD1 TYR A 302      -9.077 -18.429 -54.717  1.00 67.59           C
ATOM   1878  CD2 TYR A 302      -7.040 -17.208 -54.790  1.00 68.37           C
ATOM   1879  CE1 TYR A 302      -9.800 -17.248 -54.791  1.00 64.68           C
ATOM   1880  CE2 TYR A 302      -7.746 -16.017 -54.862  1.00 65.57           C
ATOM   1881  CZ  TYR A 302      -9.130 -16.039 -54.859  1.00 63.86           C
ATOM   1882  OH  TYR A 302      -9.827 -14.872 -54.936  1.00 59.47           O
ATOM   1883  N   ASP A 303      -5.189 -18.593 -52.271  1.00 85.45           N
ATOM   1884  CA  ASP A 303      -4.699 -17.423 -51.507  1.00 92.53           C
ATOM   1885  C   ASP A 303      -3.592 -16.745 -52.314  1.00 88.28           C
ATOM   1886  O   ASP A 303      -2.477 -17.298 -52.387  1.00 81.14           O
ATOM   1887  CB  ASP A 303      -4.228 -17.835 -50.112  1.00106.33           C
ATOM   1888  CG  ASP A 303      -3.433 -16.749 -49.403  1.00116.54           C
ATOM   1889  OD1 ASP A 303      -3.610 -15.564 -49.760  1.00121.29           O
ATOM   1890  OD2 ASP A 303      -2.631 -17.094 -48.507  1.00126.12           O
ATOM   1891  N   ASP A 304      -3.910 -15.582 -52.880  1.00 88.86           N
ATOM   1892  CA  ASP A 304      -2.997 -14.798 -53.748  1.00 87.32           C
ATOM   1893  C   ASP A 304      -2.619 -13.501 -53.039  1.00 80.08           C
ATOM   1894  O   ASP A 304      -3.486 -12.885 -52.396  1.00 74.86           O
ATOM   1895  CB  ASP A 304      -3.646 -14.501 -55.100  1.00 92.44           C
ATOM   1896  CG  ASP A 304      -3.926 -15.745 -55.927  1.00 95.09           C
ATOM   1897  OD1 ASP A 304      -3.240 -16.769 -55.704  1.00100.56           O
ATOM   1898  OD2 ASP A 304      -4.824 -15.678 -56.792  1.00 92.32           O
ATOM   1899  N   SER A 305      -1.368 -13.085 -53.176  1.00 78.45           N
ATOM   1900  CA  SER A 305      -0.913 -11.780 -52.651  1.00 81.63           C
ATOM   1901  C   SER A 305       0.241 -11.246 -53.495  1.00 80.55           C
ATOM   1902  O   SER A 305       0.877 -12.038 -54.223  1.00 80.76           O
ATOM   1903  CB  SER A 305      -0.545 -11.878 -51.192  1.00 84.69           C
ATOM   1904  OG  SER A 305       0.574 -12.735 -51.000  1.00 85.22           O
ATOM   1905  N   THR A 306       0.456  -9.937 -53.397  1.00 82.39           N
ATOM   1906  CA  THR A 306       1.644  -9.235 -53.929  1.00 83.56           C
ATOM   1907  C   THR A 306       2.104  -8.193 -52.914  1.00 81.47           C
ATOM   1908  O   THR A 306       1.254  -7.579 -52.242  1.00 76.58           O
ATOM   1909  CB  THR A 306       1.355  -8.594 -55.285  1.00 85.16           C
ATOM   1910  OG1 THR A 306       0.294  -7.657 -55.098  1.00 81.67           O
ATOM   1911  CG2 THR A 306       0.995  -9.623 -56.333  1.00 88.90           C
ATOM   1912  N   THR A 307       3.415  -8.033 -52.811  1.00 81.72           N
ATOM   1913  CA  THR A 307       4.069  -7.058 -51.915  1.00 81.23           C
ATOM   1914  C   THR A 307       4.981  -6.192 -52.772  1.00 81.04           C
ATOM   1915  O   THR A 307       5.848  -6.756 -53.449  1.00 82.38           O
ATOM   1916  CB  THR A 307       4.841  -7.767 -50.800  1.00 80.55           C
ATOM   1917  OG1 THR A 307       3.908  -8.563 -50.069  1.00 85.81           O
ATOM   1918  CG2 THR A 307       5.544  -6.803 -49.874  1.00 78.06           C
ATOM   1919  N   ASP A 308       4.775  -4.881 -52.745  1.00 82.11           N
ATOM   1920  CA  ASP A 308       5.596  -3.917 -53.522  1.00 84.71           C
ATOM   1921  C   ASP A 308       6.096  -2.840 -52.562  1.00 83.08           C
ATOM   1922  O   ASP A 308       5.252  -2.170 -51.942  1.00 86.47           O
ATOM   1923  CB  ASP A 308       4.806  -3.370 -54.709  1.00 86.02           C
ATOM   1924  CG  ASP A 308       4.577  -4.421 -55.780  1.00 85.53           C
ATOM   1925  OD1 ASP A 308       5.589  -4.907 -56.343  1.00 81.92           O
ATOM   1926  OD2 ASP A 308       3.397  -4.769 -56.017  1.00 81.60           O
ATOM   1927  N   THR A 309       7.414  -2.703 -52.422  1.00 78.43           N
ATOM   1928  CA  THR A 309       8.021  -1.796 -51.421  1.00 76.02           C
ATOM   1929  C   THR A 309       9.216  -1.057 -52.014  1.00 66.58           C
ATOM   1930  O   THR A 309      10.153  -1.718 -52.505  1.00 64.67           O
ATOM   1931  CB  THR A 309       8.452  -2.552 -50.163  1.00 84.48           C
ATOM   1932  OG1 THR A 309       7.311  -3.209 -49.608  1.00 92.32           O
ATOM   1933  CG2 THR A 309       9.068  -1.627 -49.140  1.00 86.43           C
ATOM   1934  N   ALA A 310       9.177   0.270 -51.916  1.00 60.14           N
ATOM   1935  CA  ALA A 310      10.251   1.179 -52.361  1.00 59.17           C
ATOM   1936  C   ALA A 310      10.718   1.990 -51.161  1.00 56.94           C
ATOM   1937  O   ALA A 310       9.857   2.580 -50.498  1.00 58.18           O
ATOM   1938  CB  ALA A 310       9.747   2.079 -53.453  1.00 61.54           C
ATOM   1939  N   THR A 311      12.023   2.010 -50.901  1.00 57.38           N
ATOM   1940  CA  THR A 311      12.609   2.730 -49.742  1.00 57.34           C
ATOM   1941  C   THR A 311      13.743   3.629 -50.221  1.00 56.69           C
ATOM   1942  O   THR A 311      14.516   3.206 -51.086  1.00 57.24           O
ATOM   1943  CB  THR A 311      13.085   1.764 -48.656  1.00 55.99           C
ATOM   1944  OG1 THR A 311      12.170   0.667 -48.585  1.00 57.54           O
ATOM   1945  CG2 THR A 311      13.197   2.448 -47.310  1.00 55.68           C
ATOM   1946  N   MET A 312      13.818   4.829 -49.667  1.00 59.47           N
ATOM   1947  CA  MET A 312      14.814   5.847 -50.063  1.00 66.71           C
ATOM   1948  C   MET A 312      15.358   6.471 -48.781  1.00 72.84           C
ATOM   1949  O   MET A 312      14.581   7.172 -48.092  1.00 73.33           O
ATOM   1950  CB  MET A 312      14.149   6.904 -50.945  1.00 68.62           C
ATOM   1951  CG  MET A 312      15.041   8.073 -51.307  1.00 69.90           C
ATOM   1952  SD  MET A 312      14.170   9.215 -52.395  1.00 74.14           S
ATOM   1953  CE  MET A 312      12.876   9.785 -51.290  1.00 75.03           C
ATOM   1954  N   ARG A 313      16.609   6.170 -48.431  1.00 78.68           N
ATOM   1955  CA  ARG A 313      17.223   6.699 -47.190  1.00 79.99           C
ATOM   1956  C   ARG A 313      18.409   7.593 -47.532  1.00 76.43           C
ATOM   1957  O   ARG A 313      19.388   7.081 -48.106  1.00 74.32           O
ATOM   1958  CB  ARG A 313      17.689   5.595 -46.245  1.00 84.52           C
ATOM   1959  CG  ARG A 313      18.287   6.162 -44.966  1.00 87.52           C
ATOM   1960  CD  ARG A 313      18.364   5.193 -43.805  1.00 89.78           C
ATOM   1961  NE  ARG A 313      19.302   4.103 -44.040  1.00 92.52           N
ATOM   1962  CZ  ARG A 313      18.974   2.859 -44.387  1.00 96.24           C
ATOM   1963  NH1 ARG A 313      17.709   2.507 -44.557  1.00 95.26           N
ATOM   1964  NH2 ARG A 313      19.928   1.961 -44.560  1.00100.33           N
ATOM   1965  N   PHE A 314      18.318   8.864 -47.143  1.00 76.98           N
ATOM   1966  CA  PHE A 314      19.448   9.826 -47.136  1.00 79.43           C
ATOM   1967  C   PHE A 314      20.138   9.750 -45.774  1.00 79.59           C
ATOM   1968  O   PHE A 314      19.448   9.620 -44.743  1.00 85.29           O
ATOM   1969  CB  PHE A 314      18.964  11.248 -47.416  1.00 80.63           C
ATOM   1970  CG  PHE A 314      18.409  11.455 -48.801  1.00 83.35           C
ATOM   1971  CD1 PHE A 314      19.249  11.776 -49.856  1.00 82.31           C
ATOM   1972  CD2 PHE A 314      17.047  11.340 -49.052  1.00 84.39           C
ATOM   1973  CE1 PHE A 314      18.739  11.968 -51.132  1.00 82.34           C
ATOM   1974  CE2 PHE A 314      16.541  11.525 -50.329  1.00 81.13           C
ATOM   1975  CZ  PHE A 314      17.389  11.840 -51.366  1.00 80.51           C
ATOM   1976  N   GLU A 315      21.466   9.820 -45.768  1.00 77.44           N
ATOM   1977  CA  GLU A 315      22.254   9.925 -44.515  1.00 72.26           C
ATOM   1978  C   GLU A 315      23.336  10.978 -44.711  1.00 70.64           C
ATOM   1979  O   GLU A 315      24.020  10.959 -45.750  1.00 74.23           O
ATOM   1980  CB  GLU A 315      22.877   8.594 -44.117  1.00 69.40           C
ATOM   1981  CG  GLU A 315      21.868   7.504 -43.833  1.00 68.56           C
ATOM   1982  CD  GLU A 315      22.504   6.232 -43.296  1.00 66.35           C
ATOM   1983  OE1 GLU A 315      21.760   5.347 -42.845  1.00 66.66           O
ATOM   1984  OE2 GLU A 315      23.749   6.124 -43.331  1.00 62.01           O
ATOM   1985  N   HIS A 316      23.465  11.870 -43.737  1.00 70.43           N
ATOM   1986  CA  HIS A 316      24.431  12.991 -43.773  1.00 71.26           C
ATOM   1987  C   HIS A 316      25.168  13.045 -42.436  1.00 71.20           C
ATOM   1988  O   HIS A 316      24.505  13.269 -41.407  1.00 79.17           O
ATOM   1989  CB  HIS A 316      23.719  14.304 -44.127  1.00 69.75           C
ATOM   1990  CG  HIS A 316      24.594  15.499 -43.952  1.00 70.79           C
ATOM   1991  ND1 HIS A 316      25.839  15.595 -44.548  1.00 72.47           N
ATOM   1992  CD2 HIS A 316      24.429  16.632 -43.236  1.00 71.26           C
ATOM   1993  CE1 HIS A 316      26.402  16.736 -44.212  1.00 71.59           C
ATOM   1994  NE2 HIS A 316      25.558  17.392 -43.405  1.00 71.63           N
ATOM   1995  N   ASP A 317      26.482  12.827 -42.460  1.00 67.63           N
ATOM   1996  CA  ASP A 317      27.353  12.971 -41.266  1.00 68.27           C
ATOM   1997  C   ASP A 317      27.689  14.453 -41.099  1.00 71.54           C
ATOM   1998  O   ASP A 317      28.407  15.002 -41.960  1.00 69.08           O
ATOM   1999  CB  ASP A 317      28.597  12.094 -41.381  1.00 65.94           C
ATOM   2000  CG  ASP A 317      28.267  10.612 -41.399  1.00 65.24           C
ATOM   2001  OD1 ASP A 317      27.160  10.235 -40.938  1.00 61.76           O
ATOM   2002  OD2 ASP A 317      29.114   9.848 -41.888  1.00 66.05           O
ATOM   2003  N   ILE A 318      27.159  15.071 -40.039  1.00 79.11           N
ATOM   2004  CA  ILE A 318      27.400  16.504 -39.698  1.00 82.61           C
ATOM   2005  C   ILE A 318      28.773  16.627 -39.026  1.00 86.50           C
ATOM   2006  O   ILE A 318      29.396  17.694 -39.160  1.00 87.19           O
ATOM   2007  CB  ILE A 318      26.263  17.056 -38.819  1.00 79.83           C
ATOM   2008  CG1 ILE A 318      24.914  16.977 -39.540  1.00 77.08           C
ATOM   2009  CG2 ILE A 318      26.582  18.471 -38.366  1.00 79.73           C
ATOM   2010  CD1 ILE A 318      23.715  16.971 -38.624  1.00 74.73           C
ATOM   2011  N   ASN A 319      29.213  15.586 -38.317  1.00 90.77           N
ATOM   2012  CA  ASN A 319      30.590  15.477 -37.766  1.00 94.59           C
ATOM   2013  C   ASN A 319      30.833  14.022 -37.351  1.00 99.43           C
ATOM   2014  O   ASN A 319      29.988  13.160 -37.663  1.00 98.12           O
ATOM   2015  CB  ASN A 319      30.800  16.473 -36.624  1.00 95.28           C
ATOM   2016  CG  ASN A 319      29.718  16.374 -35.569  1.00101.19           C
ATOM   2017  OD1 ASN A 319      29.479  15.304 -35.010  1.00105.33           O
ATOM   2018  ND2 ASN A 319      29.051  17.483 -35.299  1.00106.45           N
ATOM   2019  N   ASP A 320      31.939  13.766 -36.655  1.00105.50           N
ATOM   2020  CA  ASP A 320      32.360  12.409 -36.219  1.00110.97           C
ATOM   2021  C   ASP A 320      31.353  11.847 -35.204  1.00123.67           C
ATOM   2022  O   ASP A 320      31.365  10.624 -34.988  1.00125.69           O
ATOM   2023  CB  ASP A 320      33.774  12.447 -35.636  1.00106.24           C
ATOM   2024  CG  ASP A 320      34.758  13.224 -36.491  1.00103.34           C
ATOM   2025  OD1 ASP A 320      35.149  12.696 -37.544  1.00102.72           O
ATOM   2026  OD2 ASP A 320      35.106  14.360 -36.106  1.00102.57           O
ATOM   2027  N   ASN A 321      30.525  12.704 -34.593  1.00136.87           N
ATOM   2028  CA  ASN A 321      29.628  12.333 -33.465  1.00142.08           C
ATOM   2029  C   ASN A 321      28.156  12.499 -33.850  1.00133.51           C
ATOM   2030  O   ASN A 321      27.294  12.083 -33.046  1.00131.64           O
ATOM   2031  CB  ASN A 321      29.934  13.177 -32.226  1.00154.33           C
ATOM   2032  CG  ASN A 321      31.289  12.867 -31.627  1.00161.88           C
ATOM   2033  OD1 ASN A 321      31.775  11.741 -31.725  1.00171.97           O
ATOM   2034  ND2 ASN A 321      31.904  13.862 -31.009  1.00162.81           N
ATOM   2035  N   THR A 322      27.861  13.097 -35.005  1.00123.90           N
ATOM   2036  CA  THR A 322      26.478  13.511 -35.347  1.00118.97           C
ATOM   2037  C   THR A 322      26.126  13.057 -36.760  1.00111.01           C
ATOM   2038  O   THR A 322      26.874  13.379 -37.699  1.00107.99           O
ATOM   2039  CB  THR A 322      26.287  15.022 -35.195  1.00118.87           C
ATOM   2040  OG1 THR A 322      26.764  15.419 -33.909  1.00120.71           O
ATOM   2041  CG2 THR A 322      24.838  15.427 -35.350  1.00115.62           C
ATOM   2042  N   THR A 323      24.999  12.363 -36.888  1.00100.54           N
ATOM   2043  CA  THR A 323      24.449  11.922 -38.189  1.00 90.55           C
ATOM   2044  C   THR A 323      22.953  12.216 -38.233  1.00 88.60           C
ATOM   2045  O   THR A 323      22.239  11.920 -37.254  1.00100.85           O
ATOM   2046  CB  THR A 323      24.708  10.437 -38.452  1.00 83.38           C
ATOM   2047  OG1 THR A 323      26.114  10.253 -38.609  1.00 82.40           O
ATOM   2048  CG2 THR A 323      23.984   9.948 -39.686  1.00 80.65           C
ATOM   2049  N   ILE A 324      22.498  12.753 -39.358  1.00 80.33           N
ATOM   2050  CA  ILE A 324      21.047  12.922 -39.632  1.00 74.63           C
ATOM   2051  C   ILE A 324      20.678  11.954 -40.750  1.00 71.05           C
ATOM   2052  O   ILE A 324      21.480  11.794 -41.695  1.00 74.37           O
ATOM   2053  CB  ILE A 324      20.693  14.383 -39.961  1.00 73.48           C
ATOM   2054  CG1 ILE A 324      19.181  14.608 -39.920  1.00 70.31           C
ATOM   2055  CG2 ILE A 324      21.292  14.820 -41.289  1.00 76.27           C
ATOM   2056  CD1 ILE A 324      18.798  16.051 -39.742  1.00 70.06           C
ATOM   2057  N   ARG A 325      19.516  11.323 -40.615  1.00 69.22           N
ATOM   2058  CA  ARG A 325      18.979  10.377 -41.621  1.00 71.83           C
ATOM   2059  C   ARG A 325      17.560  10.790 -41.993  1.00 72.24           C
ATOM   2060  O   ARG A 325      16.824  11.312 -41.123  1.00 76.69           O
ATOM   2061  CB  ARG A 325      18.960   8.941 -41.101  1.00 71.02           C
ATOM   2062  CG  ARG A 325      20.301   8.446 -40.587  1.00 73.41           C
ATOM   2063  CD  ARG A 325      20.092   7.230 -39.708  1.00 76.74           C
ATOM   2064  NE  ARG A 325      21.350   6.749 -39.159  1.00 80.43           N
ATOM   2065  CZ  ARG A 325      21.968   7.251 -38.093  1.00 82.14           C
ATOM   2066  NH1 ARG A 325      21.447   8.267 -37.421  1.00 83.24           N
ATOM   2067  NH2 ARG A 325      23.114   6.723 -37.698  1.00 83.28           N
ATOM   2068  N   ASN A 326      17.206  10.568 -43.253  1.00 68.99           N
ATOM   2069  CA  ASN A 326      15.816  10.722 -43.730  1.00 63.22           C
ATOM   2070  C   ASN A 326      15.460   9.494 -44.551  1.00 59.48           C
ATOM   2071  O   ASN A 326      16.140   9.233 -45.560  1.00 58.05           O
ATOM   2072  CB  ASN A 326      15.605  11.998 -44.534  1.00 62.99           C
ATOM   2073  CG  ASN A 326      14.160  12.114 -44.958  1.00 63.46           C
ATOM   2074  OD1 ASN A 326      13.768  11.567 -45.987  1.00 64.64           O
ATOM   2075  ND2 ASN A 326      13.355  12.771 -44.141  1.00 63.35           N
ATOM   2076  N   THR A 327      14.431   8.775 -44.116  1.00 58.48           N
ATOM   2077  CA  THR A 327      13.924   7.567 -44.809  1.00 60.34           C
ATOM   2078  C   THR A 327      12.520   7.849 -45.341  1.00 61.12           C
ATOM   2079  O   THR A 327      11.704   8.430 -44.599  1.00 64.35           O
ATOM   2080  CB  THR A 327      13.924   6.338 -43.894  1.00 58.43           C
ATOM   2081  OG1 THR A 327      15.248   6.155 -43.387  1.00 56.99           O
ATOM   2082  CG2 THR A 327      13.442   5.096 -44.617  1.00 56.94           C
ATOM   2083  N   THR A 328      12.251   7.431 -46.576  1.00 58.28           N
ATOM   2084  CA  THR A 328      10.896   7.473 -47.174  1.00 53.20           C
ATOM   2085  C   THR A 328      10.543   6.086 -47.699  1.00 50.82           C
ATOM   2086  O   THR A 328      11.328   5.518 -48.467  1.00 46.38           O
ATOM   2087  CB  THR A 328      10.784   8.519 -48.283  1.00 50.03           C
ATOM   2088  OG1 THR A 328      11.324   9.764 -47.836  1.00 46.01           O
ATOM   2089  CG2 THR A 328       9.342   8.682 -48.707  1.00 49.30           C
ATOM   2090  N   ARG A 329       9.392   5.559 -47.307  1.00 52.85           N
ATOM   2091  CA  ARG A 329       8.929   4.265 -47.854  1.00 59.90           C
ATOM   2092  C   ARG A 329       7.512   4.425 -48.393  1.00 69.45           C
ATOM   2093  O   ARG A 329       6.713   5.153 -47.774  1.00 66.91           O
ATOM   2094  CB  ARG A 329       8.987   3.146 -46.815  1.00 60.46           C
ATOM   2095  CG  ARG A 329       8.359   1.848 -47.306  1.00 62.32           C
ATOM   2096  CD  ARG A 329       8.655   0.689 -46.377  1.00 65.44           C
ATOM   2097  NE  ARG A 329      10.069   0.325 -46.377  1.00 67.60           N
ATOM   2098  CZ  ARG A 329      10.655  -0.454 -45.469  1.00 71.49           C
ATOM   2099  NH1 ARG A 329       9.949  -0.955 -44.469  1.00 76.59           N
ATOM   2100  NH2 ARG A 329      11.949  -0.727 -45.556  1.00 72.25           N
ATOM   2101  N   TRP A 330       7.249   3.757 -49.516  1.00 84.65           N
ATOM   2102  CA  TRP A 330       5.894   3.425 -50.019  1.00 92.50           C
ATOM   2103  C   TRP A 330       5.760   1.904 -50.055  1.00 84.72           C
ATOM   2104  O   TRP A 330       6.641   1.237 -50.629  1.00 74.02           O
ATOM   2105  CB  TRP A 330       5.636   4.039 -51.399  1.00107.58           C
ATOM   2106  CG  TRP A 330       4.290   3.694 -51.966  1.00119.95           C
ATOM   2107  CD1 TRP A 330       3.134   4.409 -51.828  1.00119.77           C
ATOM   2108  CD2 TRP A 330       3.950   2.540 -52.761  1.00128.44           C
ATOM   2109  NE1 TRP A 330       2.103   3.789 -52.482  1.00120.05           N
ATOM   2110  CE2 TRP A 330       2.572   2.640 -53.063  1.00124.53           C
ATOM   2111  CE3 TRP A 330       4.669   1.439 -53.251  1.00130.44           C
ATOM   2112  CZ2 TRP A 330       1.910   1.684 -53.834  1.00124.60           C
ATOM   2113  CZ3 TRP A 330       4.012   0.496 -54.014  1.00126.55           C
ATOM   2114  CH2 TRP A 330       2.651   0.617 -54.296  1.00126.25           C
ATOM   2115  N   SER A 331       4.689   1.373 -49.476  1.00 83.40           N
ATOM   2116  CA  SER A 331       4.451  -0.087 -49.453  1.00 85.33           C
ATOM   2117  C   SER A 331       2.972  -0.411 -49.664  1.00 85.15           C
ATOM   2118  O   SER A 331       2.094   0.309 -49.147  1.00 86.66           O
ATOM   2119  CB  SER A 331       4.976  -0.687 -48.191  1.00 86.92           C
ATOM   2120  OG  SER A 331       5.022  -2.099 -48.313  1.00 88.74           O
ATOM   2121  N   ARG A 332       2.719  -1.493 -50.391  1.00 85.60           N
ATOM   2122  CA  ARG A 332       1.356  -2.023 -50.602  1.00 88.84           C
ATOM   2123  C   ARG A 332       1.386  -3.545 -50.529  1.00 84.11           C
ATOM   2124  O   ARG A 332       2.196  -4.165 -51.235  1.00 79.69           O
ATOM   2125  CB  ARG A 332       0.801  -1.592 -51.956  1.00101.55           C
ATOM   2126  CG  ARG A 332      -0.585  -2.147 -52.240  1.00114.42           C
ATOM   2127  CD  ARG A 332      -1.019  -1.854 -53.662  1.00126.20           C
ATOM   2128  NE  ARG A 332      -0.385  -2.766 -54.609  1.00133.83           N
ATOM   2129  CZ  ARG A 332      -0.213  -2.535 -55.909  1.00138.79           C
ATOM   2130  NH1 ARG A 332      -0.627  -1.403 -56.459  1.00144.61           N
ATOM   2131  NH2 ARG A 332       0.368  -3.452 -56.662  1.00138.75           N
ATOM   2132  N   VAL A 333       0.483  -4.118 -49.745  1.00 83.67           N
ATOM   2133  CA  VAL A 333       0.283  -5.589 -49.697  1.00 86.02           C
ATOM   2134  C   VAL A 333      -1.175  -5.873 -50.049  1.00 84.79           C
ATOM   2135  O   VAL A 333      -2.069  -5.480 -49.280  1.00 83.91           O
ATOM   2136  CB  VAL A 333       0.694  -6.173 -48.335  1.00 88.91           C
ATOM   2137  CG1 VAL A 333       0.463  -7.678 -48.279  1.00 87.23           C
ATOM   2138  CG2 VAL A 333       2.146  -5.833 -48.022  1.00 91.35           C
ATOM   2139  N   LYS A 334      -1.383  -6.523 -51.190  1.00 83.70           N
ATOM   2140  CA  LYS A 334      -2.718  -6.937 -51.680  1.00 82.54           C
ATOM   2141  C   LYS A 334      -2.887  -8.434 -51.452  1.00 77.77           C
ATOM   2142  O   LYS A 334      -1.960  -9.196 -51.738  1.00 74.63           O
ATOM   2143  CB  LYS A 334      -2.875  -6.665 -53.173  1.00 87.84           C
ATOM   2144  CG  LYS A 334      -3.096  -5.209 -53.542  1.00 89.53           C
ATOM   2145  CD  LYS A 334      -3.717  -5.049 -54.905  1.00 86.44           C
ATOM   2146  CE  LYS A 334      -3.145  -3.874 -55.658  1.00 85.75           C
ATOM   2147  NZ  LYS A 334      -3.783  -3.724 -56.982  1.00 90.08           N
ATOM   2148  N   GLN A 335      -4.052  -8.839 -50.980  1.00 77.76           N
ATOM   2149  CA  GLN A 335      -4.333 -10.270 -50.748  1.00 78.15           C
ATOM   2150  C   GLN A 335      -5.811 -10.513 -51.019  1.00 78.69           C
ATOM   2151  O   GLN A 335      -6.650  -9.711 -50.575  1.00 81.50           O
ATOM   2152  CB  GLN A 335      -3.927 -10.662 -49.328  1.00 77.24           C
ATOM   2153  CG  GLN A 335      -4.246 -12.106 -48.963  1.00 74.98           C
ATOM   2154  CD  GLN A 335      -3.859 -12.424 -47.538  1.00 73.43           C
ATOM   2155  OE1 GLN A 335      -4.064 -11.629 -46.625  1.00 74.35           O
ATOM   2156  NE2 GLN A 335      -3.289 -13.599 -47.333  1.00 72.00           N
ATOM   2157  N   ASP A 336      -6.102 -11.586 -51.738  1.00 78.17           N
ATOM   2158  CA  ASP A 336      -7.469 -12.144 -51.805  1.00 78.65           C
ATOM   2159  C   ASP A 336      -7.338 -13.658 -51.686  1.00 76.61           C
ATOM   2160  O   ASP A 336      -6.386 -14.229 -52.252  1.00 73.44           O
ATOM   2161  CB  ASP A 336      -8.211 -11.665 -53.054  1.00 81.56           C
ATOM   2162  CG  ASP A 336      -7.672 -12.214 -54.363  1.00 82.18           C
ATOM   2163  OD1 ASP A 336      -6.514 -11.890 -54.703  1.00 84.98           O
ATOM   2164  OD2 ASP A 336      -8.422 -12.947 -55.038  1.00 78.47           O
ATOM   2165  N   TYR A 337      -8.234 -14.270 -50.926  1.00 77.92           N
ATOM   2166  CA  TYR A 337      -8.268 -15.737 -50.752  1.00 83.76           C
ATOM   2167  C   TYR A 337      -9.698 -16.189 -50.482  1.00 80.77           C
ATOM   2168  O   TYR A 337     -10.551 -15.396 -50.026  1.00 82.12           O
ATOM   2169  CB  TYR A 337      -7.295 -16.177 -49.653  1.00 95.82           C
ATOM   2170  CG  TYR A 337      -7.617 -15.746 -48.239  1.00104.58           C
ATOM   2171  CD1 TYR A 337      -8.805 -16.101 -47.614  1.00104.48           C
ATOM   2172  CD2 TYR A 337      -6.683 -15.041 -47.492  1.00106.29           C
ATOM   2173  CE1 TYR A 337      -9.075 -15.723 -46.306  1.00101.07           C
ATOM   2174  CE2 TYR A 337      -6.936 -14.661 -46.184  1.00101.19           C
ATOM   2175  CZ  TYR A 337      -8.137 -15.004 -45.589  1.00100.13           C
ATOM   2176  OH  TYR A 337      -8.388 -14.626 -44.303  1.00 99.37           O
ATOM   2177  N   LEU A 338      -9.919 -17.467 -50.746  1.00 80.07           N
ATOM   2178  CA  LEU A 338     -11.134 -18.212 -50.352  1.00 88.31           C
ATOM   2179  C   LEU A 338     -10.669 -19.515 -49.705  1.00 98.45           C
ATOM   2180  O   LEU A 338      -9.901 -20.254 -50.349  1.00105.97           O
ATOM   2181  CB  LEU A 338     -11.995 -18.465 -51.592  1.00 87.97           C
ATOM   2182  CG  LEU A 338     -13.082 -19.532 -51.447  1.00 87.22           C
ATOM   2183  CD1 LEU A 338     -14.245 -19.014 -50.617  1.00 86.80           C
ATOM   2184  CD2 LEU A 338     -13.566 -20.006 -52.810  1.00 89.42           C
ATOM   2185  N   MET A 339     -11.099 -19.776 -48.474  1.00103.15           N
ATOM   2186  CA  MET A 339     -10.708 -21.008 -47.749  1.00 97.44           C
ATOM   2187  C   MET A 339     -11.899 -21.552 -46.964  1.00 94.75           C
ATOM   2188  O   MET A 339     -12.891 -20.831 -46.743  1.00 84.11           O
ATOM   2189  CB  MET A 339      -9.521 -20.751 -46.817  1.00 94.46           C
ATOM   2190  CG  MET A 339      -9.753 -19.649 -45.809  1.00 93.28           C
ATOM   2191  SD  MET A 339      -8.278 -19.311 -44.819  1.00 90.79           S
ATOM   2192  CE  MET A 339      -7.969 -20.939 -44.134  1.00 93.98           C
ATOM   2193  N   THR A 340     -11.801 -22.814 -46.580  1.00101.63           N
ATOM   2194  CA  THR A 340     -12.899 -23.546 -45.923  1.00111.39           C
ATOM   2195  C   THR A 340     -12.655 -23.569 -44.420  1.00123.12           C
ATOM   2196  O   THR A 340     -11.557 -23.974 -44.005  1.00132.47           O
ATOM   2197  CB  THR A 340     -13.008 -24.979 -46.433  1.00109.97           C
ATOM   2198  OG1 THR A 340     -13.350 -24.936 -47.820  1.00109.30           O
ATOM   2199  CG2 THR A 340     -14.025 -25.763 -45.636  1.00111.22           C
ATOM   2200  N   ALA A 341     -13.662 -23.175 -43.648  1.00129.57           N
ATOM   2201  CA  ALA A 341     -13.738 -23.458 -42.202  1.00128.20           C
ATOM   2202  C   ALA A 341     -14.832 -24.498 -41.977  1.00127.21           C
ATOM   2203  O   ALA A 341     -15.956 -24.320 -42.491  1.00131.59           O
ATOM   2204  CB  ALA A 341     -13.988 -22.195 -41.430  1.00128.58           C
ATOM   2205  N   ILE A 342     -14.502 -25.565 -41.258  1.00121.89           N
ATOM   2206  CA  ILE A 342     -15.463 -26.665 -40.976  1.00119.61           C
ATOM   2207  C   ILE A 342     -16.068 -26.431 -39.596  1.00130.76           C
ATOM   2208  O   ILE A 342     -15.433 -25.768 -38.744  1.00135.56           O
ATOM   2209  CB  ILE A 342     -14.786 -28.037 -41.090  1.00111.18           C
ATOM   2210  CG1 ILE A 342     -13.718 -28.240 -40.016  1.00108.37           C
ATOM   2211  CG2 ILE A 342     -14.219 -28.223 -42.485  1.00110.27           C
ATOM   2212  CD1 ILE A 342     -12.945 -29.510 -40.179  1.00107.57           C
ATOM   2213  N   MET A 343     -17.265 -26.964 -39.390  1.00141.43           N
ATOM   2214  CA  MET A 343     -17.987 -26.811 -38.107  1.00147.60           C
ATOM   2215  C   MET A 343     -18.697 -28.120 -37.770  1.00149.12           C
ATOM   2216  O   MET A 343     -19.262 -28.742 -38.686  1.00146.27           O
ATOM   2217  CB  MET A 343     -18.983 -25.657 -38.193  1.00147.38           C
ATOM   2218  CG  MET A 343     -18.310 -24.309 -38.311  1.00145.60           C
ATOM   2219  SD  MET A 343     -19.438 -22.974 -37.873  1.00143.90           S
ATOM   2220  CE  MET A 343     -19.474 -23.141 -36.088  1.00148.74           C
ATOM   2221  N   GLY A 344     -18.664 -28.511 -36.496  1.00148.05           N
ATOM   2222  CA  GLY A 344     -19.085 -29.847 -36.037  1.00139.77           C
ATOM   2223  C   GLY A 344     -20.021 -29.804 -34.846  1.00130.68           C
ATOM   2224  O   GLY A 344     -20.024 -30.791 -34.093  1.00123.16           O
ATOM   2225  N   GLY A 345     -20.789 -28.723 -34.670  1.00126.99           N
ATOM   2226  CA  GLY A 345     -21.867 -28.655 -33.664  1.00128.14           C
ATOM   2227  C   GLY A 345     -22.964 -29.660 -33.976  1.00135.29           C
ATOM   2228  O   GLY A 345     -22.948 -30.232 -35.088  1.00142.64           O
ATOM   2229  N   ALA A 346     -23.896 -29.868 -33.042  1.00141.29           N
ATOM   2230  CA  ALA A 346     -25.052 -30.784 -33.197  1.00142.59           C
ATOM   2231  C   ALA A 346     -25.811 -30.451 -34.490  1.00145.28           C
ATOM   2232  O   ALA A 346     -26.178 -31.394 -35.209  1.00143.64           O
ATOM   2233  CB  ALA A 346     -25.954 -30.706 -31.989  1.00140.17           C
ATOM   2234  N   SER A 347     -26.007 -29.163 -34.786  1.00148.92           N
ATOM   2235  CA  SER A 347     -26.787 -28.672 -35.953  1.00146.01           C
ATOM   2236  C   SER A 347     -25.935 -28.676 -37.232  1.00150.70           C
ATOM   2237  O   SER A 347     -26.498 -28.384 -38.299  1.00150.51           O
ATOM   2238  CB  SER A 347     -27.359 -27.305 -35.675  1.00139.66           C
ATOM   2239  OG  SER A 347     -26.345 -26.419 -35.233  1.00133.90           O
ATOM   2240  N   ASN A 348     -24.638 -28.987 -37.150  1.00157.21           N
ATOM   2241  CA  ASN A 348     -23.726 -28.961 -38.327  1.00155.51           C
ATOM   2242  C   ASN A 348     -23.511 -30.382 -38.855  1.00152.66           C
ATOM   2243  O   ASN A 348     -23.061 -30.521 -40.013  1.00151.36           O
ATOM   2244  CB  ASN A 348     -22.388 -28.307 -37.988  1.00157.10           C
ATOM   2245  CG  ASN A 348     -22.535 -26.955 -37.324  1.00154.06           C
ATOM   2246  OD1 ASN A 348     -22.095 -26.765 -36.191  1.00148.25           O
ATOM   2247  ND2 ASN A 348     -23.152 -26.011 -38.018  1.00148.12           N
ATOM   2248  N   ILE A 349     -23.820 -31.397 -38.048  1.00149.66           N
ATOM   2249  CA  ILE A 349     -23.519 -32.816 -38.387  1.00149.09           C
ATOM   2250  C   ILE A 349     -24.742 -33.415 -39.082  1.00157.69           C
ATOM   2251  O   ILE A 349     -25.841 -33.358 -38.515  1.00159.84           O
ATOM   2252  CB  ILE A 349     -23.089 -33.612 -37.140  1.00139.89           C
ATOM   2253  CG1 ILE A 349     -21.934 -32.913 -36.416  1.00135.51           C
ATOM   2254  CG2 ILE A 349     -22.744 -35.046 -37.519  1.00138.98           C
ATOM   2255  CD1 ILE A 349     -21.397 -33.668 -35.225  1.00132.65           C
ATOM   2256  N   THR A 350     -24.552 -33.948 -40.285  1.00165.44           N
ATOM   2257  CA  THR A 350     -25.603 -34.682 -41.027  1.00165.51           C
ATOM   2258  C   THR A 350     -25.308 -36.175 -40.931  1.00172.56           C
ATOM   2259  O   THR A 350     -24.170 -36.573 -41.204  1.00172.55           O
ATOM   2260  CB  THR A 350     -25.688 -34.235 -42.485  1.00161.00           C
ATOM   2261  OG1 THR A 350     -26.103 -32.869 -42.491  1.00162.17           O
ATOM   2262  CG2 THR A 350     -26.636 -35.095 -43.291  1.00157.47           C
ATOM   2263  N   GLN A 351     -26.314 -36.968 -40.579  1.00181.77           N
ATOM   2264  CA  GLN A 351     -26.158 -38.432 -40.396  1.00187.37           C
ATOM   2265  C   GLN A 351     -27.043 -39.145 -41.410  1.00189.85           C
ATOM   2266  O   GLN A 351     -28.168 -39.527 -41.093  1.00198.19           O
ATOM   2267  CB  GLN A 351     -26.497 -38.818 -38.957  1.00185.95           C
ATOM   2268  CG  GLN A 351     -25.644 -38.102 -37.921  1.00178.95           C
ATOM   2269  CD  GLN A 351     -26.218 -38.240 -36.532  1.00171.40           C
ATOM   2270  OE1 GLN A 351     -26.559 -39.333 -36.083  1.00162.34           O
ATOM   2271  NE2 GLN A 351     -26.332 -37.121 -35.838  1.00166.75           N
ATOM   2272  N   PRO A 352     -26.574 -39.355 -42.661  1.00184.20           N
ATOM   2273  CA  PRO A 352     -27.365 -40.093 -43.644  1.00181.50           C
ATOM   2274  C   PRO A 352     -27.760 -41.474 -43.099  1.00179.15           C
ATOM   2275  O   PRO A 352     -28.876 -41.903 -43.315  1.00185.34           O
ATOM   2276  CB  PRO A 352     -26.429 -40.217 -44.853  1.00181.01           C
ATOM   2277  CG  PRO A 352     -25.462 -39.069 -44.691  1.00178.90           C
ATOM   2278  CD  PRO A 352     -25.270 -38.928 -43.195  1.00180.76           C
ATOM   2279  N   THR A 353     -26.837 -42.125 -42.392  1.00170.20           N
ATOM   2280  CA  THR A 353     -27.059 -43.442 -41.749  1.00162.65           C
ATOM   2281  C   THR A 353     -26.425 -43.433 -40.359  1.00155.54           C
ATOM   2282  O   THR A 353     -25.845 -42.405 -39.969  1.00142.93           O
ATOM   2283  CB  THR A 353     -26.521 -44.571 -42.636  1.00164.15           C
ATOM   2284  OG1 THR A 353     -25.123 -44.362 -42.840  1.00166.57           O
ATOM   2285  CG2 THR A 353     -27.227 -44.648 -43.972  1.00162.70           C
ATOM   2286  N   SER A 354     -26.545 -44.548 -39.643  1.00155.81           N
ATOM   2287  CA  SER A 354     -25.884 -44.787 -38.338  1.00158.47           C
ATOM   2288  C   SER A 354     -24.373 -44.935 -38.550  1.00156.80           C
ATOM   2289  O   SER A 354     -23.629 -44.750 -37.576  1.00163.00           O
ATOM   2290  CB  SER A 354     -26.466 -45.995 -37.657  1.00161.42           C
ATOM   2291  OG  SER A 354     -26.165 -47.176 -38.386  1.00162.89           O
ATOM   2292  N   ASP A 355     -23.942 -45.272 -39.771  1.00152.09           N
ATOM   2293  CA  ASP A 355     -22.508 -45.437 -40.121  1.00151.40           C
ATOM   2294  C   ASP A 355     -21.838 -44.059 -40.149  1.00154.70           C
ATOM   2295  O   ASP A 355     -22.169 -43.251 -41.032  1.00159.71           O
ATOM   2296  CB  ASP A 355     -22.329 -46.169 -41.454  1.00148.90           C
ATOM   2297  CG  ASP A 355     -20.872 -46.371 -41.838  1.00149.22           C
ATOM   2298  OD1 ASP A 355     -20.000 -45.765 -41.180  1.00154.83           O
ATOM   2299  OD2 ASP A 355     -20.621 -47.134 -42.790  1.00143.38           O
ATOM   2300  N   VAL A 356     -20.883 -43.832 -39.248  1.00157.00           N
ATOM   2301  CA  VAL A 356     -20.164 -42.533 -39.086  1.00159.17           C
ATOM   2302  C   VAL A 356     -19.386 -42.194 -40.369  1.00158.70           C
ATOM   2303  O   VAL A 356     -19.047 -41.008 -40.561  1.00152.22           O
ATOM   2304  CB  VAL A 356     -19.270 -42.569 -37.830  1.00163.53           C
ATOM   2305  CG1 VAL A 356     -17.819 -42.224 -38.121  1.00166.48           C
ATOM   2306  CG2 VAL A 356     -19.824 -41.677 -36.731  1.00163.28           C
ATOM   2307  N   ASN A 357     -19.129 -43.178 -41.235  1.00161.04           N
ATOM   2308  CA  ASN A 357     -18.412 -42.965 -42.521  1.00163.38           C
ATOM   2309  C   ASN A 357     -19.247 -42.109 -43.480  1.00166.89           C
ATOM   2310  O   ASN A 357     -18.656 -41.588 -44.438  1.00173.21           O
ATOM   2311  CB  ASN A 357     -18.040 -44.284 -43.194  1.00163.62           C
ATOM   2312  CG  ASN A 357     -17.008 -45.052 -42.401  1.00162.86           C
ATOM   2313  OD1 ASN A 357     -15.835 -44.681 -42.379  1.00161.13           O
ATOM   2314  ND2 ASN A 357     -17.444 -46.110 -41.739  1.00163.80           N
ATOM   2315  N   SER A 358     -20.560 -41.991 -43.264  1.00169.29           N
ATOM   2316  CA  SER A 358     -21.473 -41.205 -44.136  1.00170.06           C
ATOM   2317  C   SER A 358     -21.700 -39.811 -43.549  1.00167.45           C
ATOM   2318  O   SER A 358     -22.348 -38.991 -44.225  1.00169.15           O
ATOM   2319  CB  SER A 358     -22.783 -41.916 -44.335  1.00172.24           C
ATOM   2320  OG  SER A 358     -23.630 -41.745 -43.207  1.00173.42           O
ATOM   2321  N   TRP A 359     -21.201 -39.543 -42.344  1.00162.30           N
ATOM   2322  CA  TRP A 359     -21.513 -38.276 -41.641  1.00160.88           C
ATOM   2323  C   TRP A 359     -20.736 -37.131 -42.283  1.00156.86           C
ATOM   2324  O   TRP A 359     -19.644 -37.362 -42.849  1.00149.45           O
ATOM   2325  CB  TRP A 359     -21.246 -38.387 -40.142  1.00163.31           C
ATOM   2326  CG  TRP A 359     -22.140 -39.382 -39.474  1.00166.90           C
ATOM   2327  CD1 TRP A 359     -22.918 -40.331 -40.078  1.00166.05           C
ATOM   2328  CD2 TRP A 359     -22.324 -39.554 -38.059  1.00170.17           C
ATOM   2329  NE1 TRP A 359     -23.575 -41.073 -39.136  1.00163.41           N
ATOM   2330  CE2 TRP A 359     -23.232 -40.621 -37.890  1.00166.42           C
ATOM   2331  CE3 TRP A 359     -21.820 -38.906 -36.924  1.00172.71           C
ATOM   2332  CZ2 TRP A 359     -23.644 -41.051 -36.630  1.00164.60           C
ATOM   2333  CZ3 TRP A 359     -22.223 -39.336 -35.679  1.00170.28           C
ATOM   2334  CH2 TRP A 359     -23.125 -40.393 -35.539  1.00166.24           C
ATOM   2335  N   THR A 360     -21.313 -35.940 -42.209  1.00156.98           N
ATOM   2336  CA  THR A 360     -20.714 -34.713 -42.769  1.00156.69           C
ATOM   2337  C   THR A 360     -20.644 -33.652 -41.677  1.00154.82           C
ATOM   2338  O   THR A 360     -21.561 -33.568 -40.846  1.00155.06           O
ATOM   2339  CB  THR A 360     -21.493 -34.217 -43.991  1.00155.11           C
ATOM   2340  OG1 THR A 360     -22.796 -33.815 -43.565  1.00148.57           O
ATOM   2341  CG2 THR A 360     -21.593 -35.265 -45.075  1.00153.14           C
ATOM   2342  N   TRP A 361     -19.571 -32.878 -41.699  1.00152.09           N
ATOM   2343  CA  TRP A 361     -19.520 -31.547 -41.055  1.00142.75           C
ATOM   2344  C   TRP A 361     -19.889 -30.503 -42.103  1.00131.14           C
ATOM   2345  O   TRP A 361     -19.743 -30.789 -43.303  1.00141.98           O
ATOM   2346  CB  TRP A 361     -18.141 -31.313 -40.446  1.00145.74           C
ATOM   2347  CG  TRP A 361     -18.010 -31.910 -39.081  1.00148.66           C
ATOM   2348  CD1 TRP A 361     -18.774 -32.893 -38.518  1.00149.89           C
ATOM   2349  CD2 TRP A 361     -17.039 -31.542 -38.091  1.00147.88           C
ATOM   2350  NE1 TRP A 361     -18.346 -33.157 -37.244  1.00150.12           N
ATOM   2351  CE2 TRP A 361     -17.276 -32.351 -36.957  1.00150.33           C
ATOM   2352  CE3 TRP A 361     -15.995 -30.613 -38.058  1.00142.50           C
ATOM   2353  CZ2 TRP A 361     -16.510 -32.242 -35.797  1.00147.36           C
ATOM   2354  CZ3 TRP A 361     -15.231 -30.518 -36.918  1.00139.33           C
ATOM   2355  CH2 TRP A 361     -15.489 -31.317 -35.803  1.00141.52           C
ATOM   2356  N   SER A 362     -20.384 -29.350 -41.671  1.00115.73           N
ATOM   2357  CA  SER A 362     -20.756 -28.256 -42.598  1.00109.74           C
ATOM   2358  C   SER A 362     -19.518 -27.407 -42.893  1.00106.12           C
ATOM   2359  O   SER A 362     -18.609 -27.303 -42.032  1.00106.05           O
ATOM   2360  CB  SER A 362     -21.897 -27.442 -42.074  1.00106.86           C
ATOM   2361  OG  SER A 362     -21.452 -26.508 -41.108  1.00110.25           O
ATOM   2362  N   ARG A 363     -19.483 -26.845 -44.097  1.00100.57           N
ATOM   2363  CA  ARG A 363     -18.398 -25.946 -44.551  1.00 94.40           C
ATOM   2364  C   ARG A 363     -18.888 -24.502 -44.458  1.00 88.98           C
ATOM   2365  O   ARG A 363     -20.047 -24.228 -44.831  1.00 81.53           O
ATOM   2366  CB  ARG A 363     -17.994 -26.253 -45.993  1.00 93.65           C
ATOM   2367  CG  ARG A 363     -17.157 -27.507 -46.202  1.00 91.77           C
ATOM   2368  CD  ARG A 363     -16.770 -27.556 -47.670  1.00 89.41           C
ATOM   2369  NE  ARG A 363     -15.822 -28.597 -48.034  1.00 90.93           N
ATOM   2370  CZ  ARG A 363     -16.116 -29.717 -48.688  1.00 95.93           C
ATOM   2371  NH1 ARG A 363     -17.361 -29.990 -49.042  1.00 98.92           N
ATOM   2372  NH2 ARG A 363     -15.157 -30.581 -48.975  1.00 98.57           N
ATOM   2373  N   THR A 364     -18.018 -23.617 -43.985  1.00 89.70           N
ATOM   2374  CA  THR A 364     -18.190 -22.150 -44.063  1.00 94.11           C
ATOM   2375  C   THR A 364     -17.052 -21.577 -44.904  1.00 93.71           C
ATOM   2376  O   THR A 364     -15.899 -22.019 -44.756  1.00 96.07           O
ATOM   2377  CB  THR A 364     -18.218 -21.512 -42.674  1.00 98.45           C
ATOM   2378  OG1 THR A 364     -19.286 -22.107 -41.938  1.00107.00           O
ATOM   2379  CG2 THR A 364     -18.393 -20.011 -42.731  1.00 96.28           C
ATOM   2380  N   ALA A 365     -17.361 -20.606 -45.750  1.00 90.79           N
ATOM   2381  CA  ALA A 365     -16.347 -19.924 -46.574  1.00 87.47           C
ATOM   2382  C   ALA A 365     -15.685 -18.838 -45.737  1.00 82.57           C
ATOM   2383  O   ALA A 365     -16.398 -18.087 -45.047  1.00 77.51           O
ATOM   2384  CB  ALA A 365     -16.981 -19.346 -47.797  1.00 93.30           C
ATOM   2385  N   ASN A 366     -14.362 -18.779 -45.799  1.00 84.51           N
ATOM   2386  CA  ASN A 366     -13.582 -17.635 -45.279  1.00 89.78           C
ATOM   2387  C   ASN A 366     -12.979 -16.929 -46.485  1.00 79.75           C
ATOM   2388  O   ASN A 366     -12.261 -17.570 -47.264  1.00 72.41           O
ATOM   2389  CB  ASN A 366     -12.579 -18.079 -44.220  1.00104.59           C
ATOM   2390  CG  ASN A 366     -13.264 -18.496 -42.937  1.00120.10           C
ATOM   2391  OD1 ASN A 366     -14.482 -18.373 -42.804  1.00136.10           O
ATOM   2392  ND2 ASN A 366     -12.489 -18.987 -41.983  1.00126.82           N
ATOM   2393  N   THR A 367     -13.345 -15.667 -46.652  1.00 78.96           N
ATOM   2394  CA  THR A 367     -12.983 -14.848 -47.826  1.00 80.26           C
ATOM   2395  C   THR A 367     -12.230 -13.623 -47.322  1.00 77.73           C
ATOM   2396  O   THR A 367     -12.486 -13.186 -46.186  1.00 73.07           O
ATOM   2397  CB  THR A 367     -14.231 -14.530 -48.657  1.00 83.40           C
ATOM   2398  OG1 THR A 367     -15.149 -13.767 -47.869  1.00 78.81           O
ATOM   2399  CG2 THR A 367     -14.911 -15.785 -49.162  1.00 85.18           C
ATOM   2400  N   LYS A 368     -11.294 -13.134 -48.121  1.00 81.78           N
ATOM   2401  CA  LYS A 368     -10.610 -11.852 -47.854  1.00 86.21           C
ATOM   2402  C   LYS A 368     -10.197 -11.249 -49.190  1.00 91.15           C
ATOM   2403  O   LYS A 368      -9.752 -11.998 -50.068  1.00 90.18           O
ATOM   2404  CB  LYS A 368      -9.411 -12.045 -46.925  1.00 86.31           C
ATOM   2405  CG  LYS A 368      -8.701 -10.746 -46.573  1.00 85.80           C
ATOM   2406  CD  LYS A 368      -8.264 -10.663 -45.131  1.00 87.15           C
ATOM   2407  CE  LYS A 368      -7.194 -11.674 -44.793  1.00 89.26           C
ATOM   2408  NZ  LYS A 368      -6.837 -11.650 -43.357  1.00 91.72           N
ATOM   2409  N   ASP A 369     -10.398  -9.945 -49.330  1.00 99.80           N
ATOM   2410  CA  ASP A 369      -9.999  -9.170 -50.529  1.00105.46           C
ATOM   2411  C   ASP A 369      -9.561  -7.801 -50.020  1.00100.05           C
ATOM   2412  O   ASP A 369     -10.415  -6.916 -49.869  1.00 98.82           O
ATOM   2413  CB  ASP A 369     -11.130  -9.122 -51.558  1.00113.95           C
ATOM   2414  CG  ASP A 369     -10.693  -8.627 -52.927  1.00120.43           C
ATOM   2415  OD1 ASP A 369      -9.640  -7.954 -53.000  1.00130.67           O
ATOM   2416  OD2 ASP A 369     -11.400  -8.929 -53.912  1.00120.18           O
ATOM   2417  N   VAL A 370      -8.277  -7.655 -49.721  1.00 93.53           N
ATOM   2418  CA  VAL A 370      -7.794  -6.513 -48.900  1.00 86.79           C
ATOM   2419  C   VAL A 370      -6.606  -5.849 -49.592  1.00 80.32           C
ATOM   2420  O   VAL A 370      -5.916  -6.498 -50.406  1.00 75.58           O
ATOM   2421  CB  VAL A 370      -7.462  -6.972 -47.471  1.00 89.17           C
ATOM   2422  CG1 VAL A 370      -6.296  -7.946 -47.433  1.00 90.54           C
ATOM   2423  CG2 VAL A 370      -7.205  -5.795 -46.551  1.00 91.27           C
ATOM   2424  N   SER A 371      -6.415  -4.572 -49.289  1.00 74.85           N
ATOM   2425  CA  SER A 371      -5.244  -3.777 -49.719  1.00 75.54           C
ATOM   2426  C   SER A 371      -4.754  -2.957 -48.532  1.00 72.76           C
ATOM   2427  O   SER A 371      -5.529  -2.136 -48.017  1.00 74.77           O
ATOM   2428  CB  SER A 371      -5.580  -2.901 -50.882  1.00 80.05           C
ATOM   2429  OG  SER A 371      -4.555  -1.940 -51.098  1.00 82.54           O
ATOM   2430  N   ASN A 372      -3.511  -3.187 -48.123  1.00 70.55           N
ATOM   2431  CA  ASN A 372      -2.857  -2.417 -47.039  1.00 71.06           C
ATOM   2432  C   ASN A 372      -1.786  -1.547 -47.689  1.00 69.37           C
ATOM   2433  O   ASN A 372      -0.931  -2.100 -48.389  1.00 65.66           O
ATOM   2434  CB  ASN A 372      -2.289  -3.335 -45.957  1.00 72.64           C
ATOM   2435  CG  ASN A 372      -3.331  -3.844 -44.981  1.00 70.91           C
ATOM   2436  OD1 ASN A 372      -3.783  -4.984 -45.081  1.00 69.44           O
ATOM   2437  ND2 ASN A 372      -3.695  -3.021 -44.014  1.00 68.97           N
ATOM   2438  N   LYS A 373      -1.858  -0.233 -47.490  1.00 71.67           N
ATOM   2439  CA  LYS A 373      -0.842   0.712 -48.014  1.00 74.89           C
ATOM   2440  C   LYS A 373      -0.251   1.520 -46.861  1.00 74.72           C
ATOM   2441  O   LYS A 373      -1.008   1.944 -45.968  1.00 75.99           O
ATOM   2442  CB  LYS A 373      -1.439   1.684 -49.031  1.00 76.97           C
ATOM   2443  CG  LYS A 373      -1.688   1.134 -50.428  1.00 77.21           C
ATOM   2444  CD  LYS A 373      -2.177   2.192 -51.413  1.00 73.49           C
ATOM   2445  CE  LYS A 373      -3.688   2.291 -51.490  1.00 70.56           C
ATOM   2446  NZ  LYS A 373      -4.253   1.208 -52.333  1.00 68.94           N
ATOM   2447  N   ILE A 374       1.056   1.754 -46.906  1.00 72.53           N
ATOM   2448  CA  ILE A 374       1.735   2.697 -45.979  1.00 71.66           C
ATOM   2449  C   ILE A 374       2.619   3.618 -46.809  1.00 71.42           C
ATOM   2450  O   ILE A 374       3.328   3.133 -47.714  1.00 75.69           O
ATOM   2451  CB  ILE A 374       2.530   1.962 -44.886  1.00 74.94           C
ATOM   2452  CG1 ILE A 374       3.088   2.944 -43.851  1.00 76.54           C
ATOM   2453  CG2 ILE A 374       3.622   1.090 -45.487  1.00 76.67           C
ATOM   2454  CD1 ILE A 374       3.622   2.280 -42.602  1.00 78.52           C
ATOM   2455  N   LEU A 375       2.541   4.909 -46.508  1.00 72.84           N
ATOM   2456  CA  LEU A 375       3.515   5.928 -46.965  1.00 76.56           C
ATOM   2457  C   LEU A 375       4.070   6.610 -45.719  1.00 76.27           C
ATOM   2458  O   LEU A 375       3.268   7.069 -44.889  1.00 75.33           O
ATOM   2459  CB  LEU A 375       2.825   6.926 -47.896  1.00 80.71           C
ATOM   2460  CG  LEU A 375       3.618   8.195 -48.217  1.00 83.82           C
ATOM   2461  CD1 LEU A 375       4.897   7.875 -48.980  1.00 84.48           C
ATOM   2462  CD2 LEU A 375       2.761   9.177 -49.003  1.00 87.83           C
ATOM   2463  N   THR A 376       5.392   6.663 -45.584  1.00 78.50           N
ATOM   2464  CA  THR A 376       6.030   7.268 -44.394  1.00 80.31           C
ATOM   2465  C   THR A 376       7.324   7.997 -44.757  1.00 77.17           C
ATOM   2466  O   THR A 376       8.029   7.579 -45.701  1.00 80.06           O
ATOM   2467  CB  THR A 376       6.267   6.217 -43.308  1.00 84.55           C
ATOM   2468  OG1 THR A 376       6.713   6.930 -42.155  1.00 87.98           O
ATOM   2469  CG2 THR A 376       7.273   5.163 -43.716  1.00 85.45           C
ATOM   2470  N   ASN A 377       7.605   9.045 -43.985  1.00 70.83           N
ATOM   2471  CA  ASN A 377       8.872   9.808 -44.006  1.00 70.13           C
ATOM   2472  C   ASN A 377       9.369   9.940 -42.568  1.00 71.84           C
ATOM   2473  O   ASN A 377       8.673  10.572 -41.766  1.00 74.30           O
ATOM   2474  CB  ASN A 377       8.685  11.179 -44.647  1.00 68.93           C
ATOM   2475  CG  ASN A 377      10.000  11.908 -44.820  1.00 70.12           C
ATOM   2476  OD1 ASN A 377      10.403  12.680 -43.953  1.00 67.94           O
ATOM   2477  ND2 ASN A 377      10.680  11.648 -45.925  1.00 74.19           N
ATOM   2478  N   GLN A 378      10.530   9.364 -42.255  1.00 73.17           N
ATOM   2479  CA  GLN A 378      11.108   9.384 -40.886  1.00 71.35           C
ATOM   2480  C   GLN A 378      12.487  10.034 -40.926  1.00 68.74           C
ATOM   2481  O   GLN A 378      13.364   9.547 -41.668  1.00 69.10           O
ATOM   2482  CB  GLN A 378      11.200   7.973 -40.320  1.00 73.32           C
ATOM   2483  CG  GLN A 378       9.845   7.306 -40.154  1.00 78.52           C
ATOM   2484  CD  GLN A 378       9.970   5.845 -39.791  1.00 84.59           C
ATOM   2485  OE1 GLN A 378      11.061   5.282 -39.740  1.00 85.31           O
ATOM   2486  NE2 GLN A 378       8.835   5.204 -39.561  1.00 90.16           N
ATOM   2487  N   THR A 379      12.665  11.099 -40.149  1.00 67.01           N
ATOM   2488  CA  THR A 379      13.973  11.767 -39.950  1.00 68.76           C
ATOM   2489  C   THR A 379      14.514  11.371 -38.578  1.00 69.63           C
ATOM   2490  O   THR A 379      13.808  11.590 -37.589  1.00 69.24           O
ATOM   2491  CB  THR A 379      13.863  13.288 -40.086  1.00 66.96           C
ATOM   2492  OG1 THR A 379      13.278  13.570 -41.358  1.00 67.49           O
ATOM   2493  CG2 THR A 379      15.203  13.978 -39.948  1.00 65.34           C
ATOM   2494  N   ASN A 380      15.718  10.804 -38.537  1.00 72.15           N
ATOM   2495  CA  ASN A 380      16.397  10.434 -37.272  1.00 70.67           C
ATOM   2496  C   ASN A 380      17.697  11.233 -37.178  1.00 71.12           C
ATOM   2497  O   ASN A 380      18.447  11.285 -38.177  1.00 75.37           O
ATOM   2498  CB  ASN A 380      16.657   8.931 -37.156  1.00 68.01           C
ATOM   2499  CG  ASN A 380      17.421   8.581 -35.896  1.00 66.99           C
ATOM   2500  OD1 ASN A 380      18.600   8.239 -35.953  1.00 62.52           O
ATOM   2501  ND2 ASN A 380      16.769   8.693 -34.749  1.00 71.41           N
ATOM   2502  N   LEU A 381      17.945  11.831 -36.017  1.00 65.68           N
ATOM   2503  CA  LEU A 381      19.240  12.475 -35.709  1.00 62.78           C
ATOM   2504  C   LEU A 381      19.826  11.817 -34.467  1.00 60.25           C
ATOM   2505  O   LEU A 381      19.184  11.881 -33.410  1.00 60.09           O
ATOM   2506  CB  LEU A 381      19.032  13.970 -35.488  1.00 61.92           C
ATOM   2507  CG  LEU A 381      20.184  14.668 -34.776  1.00 61.40           C
ATOM   2508  CD1 LEU A 381      21.526  14.356 -35.429  1.00 61.52           C
ATOM   2509  CD2 LEU A 381      19.941  16.165 -34.769  1.00 61.94           C
ATOM   2510  N   THR A 382      21.022  11.258 -34.601  1.00 61.36           N
ATOM   2511  CA  THR A 382      21.795  10.684 -33.477  1.00 64.93           C
ATOM   2512  C   THR A 382      23.061  11.508 -33.275  1.00 71.21           C
ATOM   2513  O   THR A 382      23.752  11.825 -34.257  1.00 69.19           O
ATOM   2514  CB  THR A 382      22.124   9.208 -33.704  1.00 62.29           C
ATOM   2515  OG1 THR A 382      22.906   9.115 -34.892  1.00 64.62           O
ATOM   2516  CG2 THR A 382      20.880   8.361 -33.816  1.00 59.61           C
ATOM   2517  N   SER A 383      23.352  11.845 -32.027  1.00 81.34           N
ATOM   2518  CA  SER A 383      24.560  12.616 -31.672  1.00 87.98           C
ATOM   2519  C   SER A 383      25.042  12.193 -30.290  1.00 94.14           C
ATOM   2520  O   SER A 383      24.199  11.867 -29.431  1.00101.69           O
ATOM   2521  CB  SER A 383      24.299  14.089 -31.746  1.00 89.02           C
ATOM   2522  OG  SER A 383      25.469  14.811 -31.399  1.00 93.44           O
ATOM   2523  N   THR A 384      26.355  12.216 -30.100  1.00 97.47           N
ATOM   2524  CA  THR A 384      27.007  11.948 -28.799  1.00102.62           C
ATOM   2525  C   THR A 384      27.720  13.228 -28.371  1.00108.43           C
ATOM   2526  O   THR A 384      28.412  13.824 -29.218  1.00105.72           O
ATOM   2527  CB  THR A 384      27.932  10.731 -28.886  1.00101.95           C
ATOM   2528  OG1 THR A 384      28.588  10.593 -27.626  1.00103.95           O
ATOM   2529  CG2 THR A 384      28.960  10.837 -29.991  1.00100.45           C
ATOM   2530  N   PHE A 385      27.546  13.640 -27.118  1.00116.57           N
ATOM   2531  CA  PHE A 385      28.158  14.884 -26.588  1.00122.24           C
ATOM   2532  C   PHE A 385      28.152  14.863 -25.059  1.00126.58           C
ATOM   2533  O   PHE A 385      27.526  13.975 -24.441  1.00130.74           O
ATOM   2534  CB  PHE A 385      27.431  16.112 -27.139  1.00121.86           C
ATOM   2535  CG  PHE A 385      26.036  16.294 -26.602  1.00118.79           C
ATOM   2536  CD1 PHE A 385      24.978  15.574 -27.130  1.00114.38           C
ATOM   2537  CD2 PHE A 385      25.785  17.169 -25.556  1.00118.77           C
ATOM   2538  CE1 PHE A 385      23.693  15.741 -26.638  1.00112.40           C
ATOM   2539  CE2 PHE A 385      24.499  17.332 -25.063  1.00116.11           C
ATOM   2540  CZ  PHE A 385      23.456  16.618 -25.605  1.00113.35           C
ATOM   2541  N   TYR A 386      28.838  15.844 -24.474  1.00123.40           N
ATOM   2542  CA  TYR A 386      29.126  15.920 -23.021  1.00119.01           C
ATOM   2543  C   TYR A 386      28.502  17.185 -22.425  1.00127.53           C
ATOM   2544  O   TYR A 386      28.496  18.246 -23.090  1.00134.01           O
ATOM   2545  CB  TYR A 386      30.636  15.846 -22.797  1.00108.29           C
ATOM   2546  CG  TYR A 386      31.188  14.454 -22.942  1.00101.75           C
ATOM   2547  CD1 TYR A 386      31.136  13.556 -21.890  1.00101.41           C
ATOM   2548  CD2 TYR A 386      31.733  14.018 -24.137  1.00 97.83           C
ATOM   2549  CE1 TYR A 386      31.628  12.268 -22.009  1.00 97.90           C
ATOM   2550  CE2 TYR A 386      32.230  12.732 -24.274  1.00 96.48           C
ATOM   2551  CZ  TYR A 386      32.177  11.852 -23.207  1.00 94.83           C
ATOM   2552  OH  TYR A 386      32.659  10.580 -23.315  1.00 92.85           O
ATOM   2553  N   THR A 387      28.000  17.056 -21.194  1.00122.20           N
ATOM   2554  CA  THR A 387      27.448  18.167 -20.375  1.00114.17           C
ATOM   2555  C   THR A 387      28.436  18.524 -19.263  1.00111.85           C
ATOM   2556  O   THR A 387      28.704  19.723 -19.087  1.00114.65           O
ATOM   2557  CB  THR A 387      26.085  17.793 -19.792  1.00108.07           C
ATOM   2558  OG1 THR A 387      26.300  16.740 -18.853  1.00103.61           O
ATOM   2559  CG2 THR A 387      25.104  17.366 -20.859  1.00105.52           C
ATOM   2560  N   GLY A 388      28.919  17.516 -18.531  1.00101.21           N
ATOM   2561  CA  GLY A 388      30.007  17.645 -17.547  1.00 96.50           C
ATOM   2562  C   GLY A 388      31.036  16.573 -17.817  1.00 93.59           C
ATOM   2563  O   GLY A 388      31.644  16.610 -18.886  1.00 89.31           O
ATOM   2564  N   SER A 389      31.165  15.605 -16.915  1.00 99.18           N
ATOM   2565  CA  SER A 389      31.833  14.308 -17.188  1.00103.01           C
ATOM   2566  C   SER A 389      30.792  13.321 -17.724  1.00104.04           C
ATOM   2567  O   SER A 389      31.191  12.208 -18.118  1.00108.21           O
ATOM   2568  CB  SER A 389      32.531  13.775 -15.964  1.00107.13           C
ATOM   2569  OG  SER A 389      31.697  12.878 -15.240  1.00115.12           O
ATOM   2570  N   ILE A 390      29.514  13.714 -17.758  1.00103.46           N
ATOM   2571  CA  ILE A 390      28.397  12.830 -18.200  1.00105.35           C
ATOM   2572  C   ILE A 390      28.430  12.747 -19.728  1.00109.14           C
ATOM   2573  O   ILE A 390      28.413  13.809 -20.387  1.00110.58           O
ATOM   2574  CB  ILE A 390      27.023  13.317 -17.701  1.00105.80           C
ATOM   2575  CG1 ILE A 390      27.031  13.671 -16.211  1.00104.62           C
ATOM   2576  CG2 ILE A 390      25.956  12.280 -18.026  1.00108.20           C
ATOM   2577  CD1 ILE A 390      26.927  12.479 -15.284  1.00102.44           C
ATOM   2578  N   GLY A 391      28.476  11.523 -20.260  1.00109.95           N
ATOM   2579  CA  GLY A 391      28.362  11.239 -21.702  1.00107.29           C
ATOM   2580  C   GLY A 391      26.912  11.041 -22.100  1.00103.31           C
ATOM   2581  O   GLY A 391      26.198  10.287 -21.404  1.00103.53           O
ATOM   2582  N   HIS A 392      26.484  11.703 -23.174  1.00 97.21           N
ATOM   2583  CA  HIS A 392      25.110  11.613 -23.726  1.00 93.22           C
ATOM   2584  C   HIS A 392      25.157  11.012 -25.129  1.00 98.76           C
ATOM   2585  O   HIS A 392      25.947  11.505 -25.967  1.00104.78           O
ATOM   2586  CB  HIS A 392      24.450  12.991 -23.758  1.00 88.89           C
ATOM   2587  CG  HIS A 392      24.166  13.555 -22.411  1.00 89.59           C
ATOM   2588  ND1 HIS A 392      22.988  14.217 -22.129  1.00 90.20           N
ATOM   2589  CD2 HIS A 392      24.883  13.553 -21.268  1.00 91.45           C
ATOM   2590  CE1 HIS A 392      22.995  14.608 -20.872  1.00 90.06           C
ATOM   2591  NE2 HIS A 392      24.144  14.210 -20.324  1.00 91.42           N
ATOM   2592  N   ASP A 393      24.336   9.987 -25.365  1.00 98.09           N
ATOM   2593  CA  ASP A 393      24.035   9.468 -26.724  1.00 93.79           C
ATOM   2594  C   ASP A 393      22.558   9.738 -27.002  1.00 88.58           C
ATOM   2595  O   ASP A 393      21.688   9.045 -26.434  1.00 90.33           O
ATOM   2596  CB  ASP A 393      24.427   8.001 -26.857  1.00 95.61           C
ATOM   2597  CG  ASP A 393      25.927   7.771 -26.836  1.00 97.94           C
ATOM   2598  OD1 ASP A 393      26.651   8.616 -26.273  1.00100.68           O
ATOM   2599  OD2 ASP A 393      26.363   6.747 -27.392  1.00 99.60           O
ATOM   2600  N   VAL A 394      22.298  10.751 -27.823  1.00 82.93           N
ATOM   2601  CA  VAL A 394      20.927  11.258 -28.090  1.00 81.00           C
ATOM   2602  C   VAL A 394      20.464  10.681 -29.423  1.00 81.11           C
ATOM   2603  O   VAL A 394      21.289  10.571 -30.346  1.00 84.44           O
ATOM   2604  CB  VAL A 394      20.892  12.794 -28.074  1.00 77.68           C
ATOM   2605  CG1 VAL A 394      19.659  13.341 -28.775  1.00 75.06           C
ATOM   2606  CG2 VAL A 394      20.988  13.318 -26.651  1.00 78.32           C
ATOM   2607  N   SER A 395      19.186  10.328 -29.499  1.00 80.36           N
ATOM   2608  CA  SER A 395      18.546   9.773 -30.716  1.00 79.75           C
ATOM   2609  C   SER A 395      17.102  10.268 -30.775  1.00 77.58           C
ATOM   2610  O   SER A 395      16.263   9.791 -29.979  1.00 84.38           O
ATOM   2611  CB  SER A 395      18.638   8.277 -30.743  1.00 79.28           C
ATOM   2612  OG  SER A 395      18.152   7.784 -31.979  1.00 75.50           O
ATOM   2613  N   THR A 396      16.837  11.227 -31.656  1.00 70.67           N
ATOM   2614  CA  THR A 396      15.531  11.919 -31.750  1.00 67.08           C
ATOM   2615  C   THR A 396      15.122  11.966 -33.216  1.00 67.56           C
ATOM   2616  O   THR A 396      16.007  11.807 -34.092  1.00 69.40           O
ATOM   2617  CB  THR A 396      15.620  13.310 -31.120  1.00 66.03           C
ATOM   2618  OG1 THR A 396      16.331  14.153 -32.025  1.00 65.76           O
ATOM   2619  CG2 THR A 396      16.326  13.297 -29.783  1.00 67.85           C
ATOM   2620  N   GLY A 397      13.833  12.169 -33.474  1.00 66.46           N
ATOM   2621  CA  GLY A 397      13.337  12.150 -34.856  1.00 70.09           C
ATOM   2622  C   GLY A 397      11.914  12.636 -35.008  1.00 68.60           C
ATOM   2623  O   GLY A 397      11.258  12.937 -33.987  1.00 69.20           O
ATOM   2624  N   VAL A 398      11.473  12.707 -36.268  1.00 63.28           N
ATOM   2625  CA  VAL A 398      10.099  13.111 -36.669  1.00 58.11           C
ATOM   2626  C   VAL A 398       9.580  12.094 -37.681  1.00 55.65           C
ATOM   2627  O   VAL A 398      10.351  11.669 -38.548  1.00 54.82           O
ATOM   2628  CB  VAL A 398      10.084  14.535 -37.243  1.00 54.97           C
ATOM   2629  CG1 VAL A 398       8.661  14.989 -37.480  1.00 53.95           C
ATOM   2630  CG2 VAL A 398      10.824  15.520 -36.348  1.00 53.20           C
ATOM   2631  N   GLU A 399       8.311  11.726 -37.575  1.00 57.92           N
ATOM   2632  CA  GLU A 399       7.702  10.716 -38.476  1.00 63.16           C
ATOM   2633  C   GLU A 399       6.328  11.213 -38.914  1.00 63.13           C
ATOM   2634  O   GLU A 399       5.522  11.568 -38.042  1.00 64.79           O
ATOM   2635  CB  GLU A 399       7.610   9.354 -37.789  1.00 66.53           C
ATOM   2636  CG  GLU A 399       8.908   8.903 -37.144  1.00 70.55           C
ATOM   2637  CD  GLU A 399       8.837   7.516 -36.533  1.00 76.75           C
ATOM   2638  OE1 GLU A 399       9.905   6.977 -36.159  1.00 82.92           O
ATOM   2639  OE2 GLU A 399       7.708   6.984 -36.419  1.00 81.71           O
ATOM   2640  N   PHE A 400       6.094  11.243 -40.224  1.00 60.67           N
ATOM   2641  CA  PHE A 400       4.773  11.504 -40.843  1.00 59.95           C
ATOM   2642  C   PHE A 400       4.343  10.231 -41.551  1.00 59.60           C
ATOM   2643  O   PHE A 400       5.118   9.723 -42.362  1.00 61.05           O
ATOM   2644  CB  PHE A 400       4.851  12.640 -41.859  1.00 60.40           C
ATOM   2645  CG  PHE A 400       5.566  13.871 -41.372  1.00 63.05           C
ATOM   2646  CD1 PHE A 400       6.950  13.910 -41.327  1.00 62.25           C
ATOM   2647  CD2 PHE A 400       4.854  14.999 -40.985  1.00 67.72           C
ATOM   2648  CE1 PHE A 400       7.610  15.047 -40.890  1.00 64.86           C
ATOM   2649  CE2 PHE A 400       5.515  16.135 -40.545  1.00 69.40           C
ATOM   2650  CZ  PHE A 400       6.891  16.157 -40.501  1.00 68.29           C
ATOM   2651  N   THR A 401       3.157   9.721 -41.253  1.00 62.45           N
ATOM   2652  CA  THR A 401       2.710   8.435 -41.835  1.00 66.99           C
ATOM   2653  C   THR A 401       1.230   8.496 -42.206  1.00 73.86           C
ATOM   2654  O   THR A 401       0.428   9.042 -41.424  1.00 76.98           O
ATOM   2655  CB  THR A 401       3.001   7.267 -40.892  1.00 63.91           C
ATOM   2656  OG1 THR A 401       4.349   7.374 -40.430  1.00 62.27           O
ATOM   2657  CG2 THR A 401       2.777   5.937 -41.572  1.00 61.85           C
ATOM   2658  N   ARG A 402       0.897   7.935 -43.365  1.00 78.67           N
ATOM   2659  CA  ARG A 402      -0.498   7.620 -43.738  1.00 80.53           C
ATOM   2660  C   ARG A 402      -0.604   6.119 -43.978  1.00 78.06           C
ATOM   2661  O   ARG A 402       0.173   5.575 -44.768  1.00 70.15           O
ATOM   2662  CB  ARG A 402      -0.945   8.386 -44.978  1.00 85.33           C
ATOM   2663  CG  ARG A 402      -2.265   7.872 -45.529  1.00 90.60           C
ATOM   2664  CD  ARG A 402      -2.941   8.897 -46.412  1.00 98.43           C
ATOM   2665  NE  ARG A 402      -3.399  10.063 -45.669  1.00102.71           N
ATOM   2666  CZ  ARG A 402      -4.202  11.008 -46.154  1.00112.06           C
ATOM   2667  NH1 ARG A 402      -4.647  10.940 -47.398  1.00121.59           N
ATOM   2668  NH2 ARG A 402      -4.560  12.025 -45.391  1.00111.50           N
ATOM   2669  N   GLU A 403      -1.561   5.490 -43.314  1.00 83.96           N
ATOM   2670  CA  GLU A 403      -1.823   4.041 -43.432  1.00 91.60           C
ATOM   2671  C   GLU A 403      -3.263   3.879 -43.915  1.00 91.30           C
ATOM   2672  O   GLU A 403      -4.167   4.483 -43.312  1.00 98.23           O
ATOM   2673  CB  GLU A 403      -1.602   3.354 -42.083  1.00102.18           C
ATOM   2674  CG  GLU A 403      -0.147   3.106 -41.716  1.00108.86           C
ATOM   2675  CD  GLU A 403       0.088   2.914 -40.223  1.00114.83           C
ATOM   2676  OE1 GLU A 403       0.275   1.753 -39.798  1.00118.28           O
ATOM   2677  OE2 GLU A 403       0.073   3.924 -39.486  1.00116.54           O
ATOM   2678  N   THR A 404      -3.478   3.118 -44.980  1.00 87.14           N
ATOM   2679  CA  THR A 404      -4.843   2.835 -45.478  1.00 83.51           C
ATOM   2680  C   THR A 404      -5.036   1.327 -45.581  1.00 78.27           C
ATOM   2681  O   THR A 404      -4.098   0.615 -45.970  1.00 71.34           O
ATOM   2682  CB  THR A 404      -5.123   3.555 -46.798  1.00 85.05           C
ATOM   2683  OG1 THR A 404      -4.412   2.880 -47.837  1.00 92.08           O
ATOM   2684  CG2 THR A 404      -4.744   5.019 -46.737  1.00 84.46           C
ATOM   2685  N   GLN A 405      -6.234   0.887 -45.225  1.00 80.10           N
ATOM   2686  CA  GLN A 405      -6.709  -0.496 -45.430  1.00 85.93           C
ATOM   2687  C   GLN A 405      -8.037  -0.438 -46.184  1.00 92.19           C
ATOM   2688  O   GLN A 405      -8.900   0.378 -45.811  1.00105.21           O
ATOM   2689  CB  GLN A 405      -6.866  -1.202 -44.089  1.00 85.87           C
ATOM   2690  CG  GLN A 405      -7.149  -2.688 -44.232  1.00 86.55           C
ATOM   2691  CD  GLN A 405      -7.064  -3.427 -42.916  1.00 86.30           C
ATOM   2692  OE1 GLN A 405      -5.990  -3.831 -42.474  1.00 87.36           O
ATOM   2693  NE2 GLN A 405      -8.209  -3.626 -42.284  1.00 84.86           N
ATOM   2694  N   THR A 406      -8.194  -1.268 -47.211  1.00 86.60           N
ATOM   2695  CA  THR A 406      -9.467  -1.396 -47.956  1.00 79.44           C
ATOM   2696  C   THR A 406      -9.857  -2.867 -47.990  1.00 77.17           C
ATOM   2697  O   THR A 406      -9.092  -3.670 -48.540  1.00 66.28           O
ATOM   2698  CB  THR A 406      -9.365  -0.789 -49.354  1.00 79.98           C
ATOM   2699  OG1 THR A 406      -9.104   0.604 -49.184  1.00 77.97           O
ATOM   2700  CG2 THR A 406     -10.627  -0.990 -50.165  1.00 83.14           C
ATOM   2701  N   ASN A 407     -11.009  -3.182 -47.408  1.00 82.56           N
ATOM   2702  CA  ASN A 407     -11.612  -4.534 -47.465  1.00 89.63           C
ATOM   2703  C   ASN A 407     -12.751  -4.488 -48.478  1.00 92.43           C
ATOM   2704  O   ASN A 407     -13.745  -3.780 -48.233  1.00 99.12           O
ATOM   2705  CB  ASN A 407     -12.046  -5.016 -46.084  1.00 92.42           C
ATOM   2706  CG  ASN A 407     -10.858  -5.375 -45.220  1.00 94.59           C
ATOM   2707  OD1 ASN A 407     -10.291  -4.514 -44.548  1.00101.39           O
ATOM   2708  ND2 ASN A 407     -10.474  -6.643 -45.234  1.00 92.05           N
ATOM   2709  N   TYR A 408     -12.580  -5.196 -49.591  1.00 94.65           N
ATOM   2710  CA  TYR A 408     -13.545  -5.249 -50.716  1.00 95.65           C
ATOM   2711  C   TYR A 408     -14.553  -6.366 -50.447  1.00 93.75           C
ATOM   2712  O   TYR A 408     -14.161  -7.547 -50.508  1.00 93.97           O
ATOM   2713  CB  TYR A 408     -12.808  -5.462 -52.037  1.00 95.97           C
ATOM   2714  CG  TYR A 408     -11.936  -4.308 -52.460  1.00 97.00           C
ATOM   2715  CD1 TYR A 408     -12.487  -3.176 -53.039  1.00 96.01           C
ATOM   2716  CD2 TYR A 408     -10.556  -4.353 -52.307  1.00 97.37           C
ATOM   2717  CE1 TYR A 408     -11.694  -2.117 -53.453  1.00 94.63           C
ATOM   2718  CE2 TYR A 408      -9.749  -3.299 -52.710  1.00 95.47           C
ATOM   2719  CZ  TYR A 408     -10.321  -2.179 -53.291  1.00 94.97           C
ATOM   2720  OH  TYR A 408      -9.531  -1.141 -53.689  1.00 94.53           O
ATOM   2721  N   GLY A 409     -15.801  -5.995 -50.144  1.00 89.95           N
ATOM   2722  CA  GLY A 409     -16.901  -6.943 -49.904  1.00 86.38           C
ATOM   2723  C   GLY A 409     -17.106  -7.833 -51.109  1.00 83.79           C
ATOM   2724  O   GLY A 409     -17.030  -7.329 -52.242  1.00 83.73           O
ATOM   2725  N   VAL A 410     -17.383  -9.107 -50.868  1.00 82.14           N
ATOM   2726  CA  VAL A 410     -17.570 -10.104 -51.953  1.00 82.07           C
ATOM   2727  C   VAL A 410     -18.858 -10.878 -51.687  1.00 81.34           C
ATOM   2728  O   VAL A 410     -19.279 -10.979 -50.519  1.00 80.57           O
ATOM   2729  CB  VAL A 410     -16.339 -11.021 -52.067  1.00 79.10           C
ATOM   2730  CG1 VAL A 410     -15.074 -10.220 -52.339  1.00 75.26           C
ATOM   2731  CG2 VAL A 410     -16.174 -11.896 -50.832  1.00 79.13           C
ATOM   2732  N   ASN A 411     -19.459 -11.413 -52.746  1.00 85.78           N
ATOM   2733  CA  ASN A 411     -20.697 -12.218 -52.631  1.00 87.45           C
ATOM   2734  C   ASN A 411     -20.426 -13.373 -51.675  1.00 77.20           C
ATOM   2735  O   ASN A 411     -19.332 -13.932 -51.645  1.00 66.23           O
ATOM   2736  CB  ASN A 411     -21.196 -12.730 -53.981  1.00101.87           C
ATOM   2737  CG  ASN A 411     -21.734 -11.632 -54.881  1.00109.72           C
ATOM   2738  OD1 ASN A 411     -22.135 -10.565 -54.416  1.00115.56           O
ATOM   2739  ND2 ASN A 411     -21.765 -11.888 -56.178  1.00111.63           N
ATOM   2740  N   PRO A 412     -21.419 -13.737 -50.842  1.00 76.47           N
ATOM   2741  CA  PRO A 412     -21.341 -14.961 -50.050  1.00 77.04           C
ATOM   2742  C   PRO A 412     -21.049 -16.175 -50.936  1.00 72.94           C
ATOM   2743  O   PRO A 412     -21.599 -16.268 -52.016  1.00 75.29           O
ATOM   2744  CB  PRO A 412     -22.736 -15.085 -49.421  1.00 81.12           C
ATOM   2745  CG  PRO A 412     -23.258 -13.659 -49.388  1.00 81.28           C
ATOM   2746  CD  PRO A 412     -22.659 -12.982 -50.604  1.00 78.23           C
ATOM   2747  N   VAL A 413     -20.182 -17.065 -50.469  1.00 71.08           N
ATOM   2748  CA  VAL A 413     -19.885 -18.339 -51.175  1.00 74.16           C
ATOM   2749  C   VAL A 413     -20.485 -19.476 -50.348  1.00 71.02           C
ATOM   2750  O   VAL A 413     -20.236 -19.535 -49.145  1.00 72.35           O
ATOM   2751  CB  VAL A 413     -18.375 -18.518 -51.425  1.00 78.01           C
ATOM   2752  CG1 VAL A 413     -18.083 -19.810 -52.171  1.00 82.16           C
ATOM   2753  CG2 VAL A 413     -17.767 -17.325 -52.156  1.00 78.66           C
ATOM   2754  N   THR A 414     -21.274 -20.332 -50.982  1.00 72.62           N
ATOM   2755  CA  THR A 414     -21.870 -21.526 -50.339  1.00 76.03           C
ATOM   2756  C   THR A 414     -21.000 -22.737 -50.666  1.00 80.88           C
ATOM   2757  O   THR A 414     -20.615 -22.912 -51.833  1.00 89.68           O
ATOM   2758  CB  THR A 414     -23.319 -21.735 -50.781  1.00 74.72           C
ATOM   2759  OG1 THR A 414     -24.061 -20.649 -50.227  1.00 76.05           O
ATOM   2760  CG2 THR A 414     -23.884 -23.066 -50.335  1.00 72.99           C
ATOM   2761  N   LEU A 415     -20.709 -23.546 -49.662  1.00 87.13           N
ATOM   2762  CA  LEU A 415     -19.965 -24.809 -49.851  1.00 94.04           C
ATOM   2763  C   LEU A 415     -20.846 -25.936 -49.343  1.00 98.59           C
ATOM   2764  O   LEU A 415     -21.601 -25.758 -48.392  1.00106.29           O
ATOM   2765  CB  LEU A 415     -18.643 -24.727 -49.090  1.00 98.58           C
ATOM   2766  CG  LEU A 415     -17.798 -23.485 -49.363  1.00102.94           C
ATOM   2767  CD1 LEU A 415     -16.691 -23.350 -48.331  1.00107.98           C
ATOM   2768  CD2 LEU A 415     -17.216 -23.523 -50.763  1.00101.48           C
ATOM   2769  N   PRO A 416     -20.804 -27.120 -49.979  1.00102.06           N
ATOM   2770  CA  PRO A 416     -21.572 -28.262 -49.495  1.00105.79           C
ATOM   2771  C   PRO A 416     -20.927 -28.911 -48.264  1.00106.96           C
ATOM   2772  O   PRO A 416     -19.738 -28.732 -48.028  1.00101.22           O
ATOM   2773  CB  PRO A 416     -21.584 -29.209 -50.701  1.00109.60           C
ATOM   2774  CG  PRO A 416     -20.305 -28.881 -51.452  1.00111.89           C
ATOM   2775  CD  PRO A 416     -20.041 -27.410 -51.201  1.00107.73           C
ATOM   2776  N   ALA A 417     -21.731 -29.656 -47.506  1.00112.82           N
ATOM   2777  CA  ALA A 417     -21.272 -30.451 -46.345  1.00121.54           C
ATOM   2778  C   ALA A 417     -20.107 -31.345 -46.784  1.00123.66           C
ATOM   2779  O   ALA A 417     -20.071 -31.752 -47.961  1.00127.35           O
ATOM   2780  CB  ALA A 417     -22.414 -31.256 -45.775  1.00124.70           C
ATOM   2781  N   VAL A 418     -19.187 -31.630 -45.865  1.00124.64           N
ATOM   2782  CA  VAL A 418     -17.948 -32.411 -46.143  1.00127.68           C
ATOM   2783  C   VAL A 418     -17.947 -33.672 -45.278  1.00137.96           C
ATOM   2784  O   VAL A 418     -18.144 -33.551 -44.054  1.00150.70           O
ATOM   2785  CB  VAL A 418     -16.678 -31.579 -45.903  1.00123.48           C
ATOM   2786  CG1 VAL A 418     -16.611 -30.996 -44.497  1.00122.61           C
ATOM   2787  CG2 VAL A 418     -15.432 -32.395 -46.206  1.00121.93           C
ATOM   2788  N   ASN A 419     -17.684 -34.824 -45.898  1.00146.10           N
ATOM   2789  CA  ASN A 419     -17.609 -36.141 -45.212  1.00154.99           C
ATOM   2790  C   ASN A 419     -16.494 -36.080 -44.163  1.00168.86           C
ATOM   2791  O   ASN A 419     -15.369 -35.666 -44.519  1.00172.70           O
ATOM   2792  CB  ASN A 419     -17.382 -37.278 -46.209  1.00152.60           C
ATOM   2793  CG  ASN A 419     -17.486 -38.651 -45.580  1.00152.17           C
ATOM   2794  OD1 ASN A 419     -16.560 -39.113 -44.918  1.00151.22           O
ATOM   2795  ND2 ASN A 419     -18.600 -39.324 -45.813  1.00155.37           N
ATOM   2796  N   ILE A 420     -16.789 -36.483 -42.923  1.00180.39           N
ATOM   2797  CA  ILE A 420     -15.866 -36.312 -41.761  1.00186.98           C
ATOM   2798  C   ILE A 420     -14.554 -37.059 -42.044  1.00198.37           C
ATOM   2799  O   ILE A 420     -13.491 -36.432 -41.938  1.00212.62           O
ATOM   2800  CB  ILE A 420     -16.510 -36.781 -40.441  1.00186.31           C
ATOM   2801  CG1 ILE A 420     -17.745 -35.953 -40.074  1.00185.30           C
ATOM   2802  CG2 ILE A 420     -15.479 -36.764 -39.324  1.00186.99           C
ATOM   2803  CD1 ILE A 420     -18.467 -36.438 -38.831  1.00189.64           C
ATOM   2804  N   TYR A 421     -14.625 -38.348 -42.376  1.00195.82           N
ATOM   2805  CA  TYR A 421     -13.436 -39.233 -42.506  1.00182.63           C
ATOM   2806  C   TYR A 421     -12.980 -39.362 -43.966  1.00173.49           C
ATOM   2807  O   TYR A 421     -11.852 -39.845 -44.185  1.00165.45           O
ATOM   2808  CB  TYR A 421     -13.732 -40.584 -41.857  1.00176.95           C
ATOM   2809  CG  TYR A 421     -13.812 -40.489 -40.356  1.00168.71           C
ATOM   2810  CD1 TYR A 421     -12.662 -40.354 -39.595  1.00165.12           C
ATOM   2811  CD2 TYR A 421     -15.030 -40.468 -39.698  1.00166.05           C
ATOM   2812  CE1 TYR A 421     -12.714 -40.243 -38.214  1.00169.02           C
ATOM   2813  CE2 TYR A 421     -15.100 -40.362 -38.316  1.00169.65           C
ATOM   2814  CZ  TYR A 421     -13.939 -40.248 -37.570  1.00171.06           C
ATOM   2815  OH  TYR A 421     -14.000 -40.134 -36.211  1.00168.12           O
ATOM   2816  N   HIS A 422     -13.798 -38.960 -44.940  1.00163.40           N
ATOM   2817  CA  HIS A 422     -13.466 -39.116 -46.382  1.00155.63           C
ATOM   2818  C   HIS A 422     -13.797 -37.832 -47.130  1.00155.15           C
ATOM   2819  O   HIS A 422     -14.584 -37.854 -48.074  1.00154.57           O
ATOM   2820  CB  HIS A 422     -14.197 -40.329 -46.977  1.00152.11           C
ATOM   2821  CG  HIS A 422     -14.137 -41.555 -46.129  1.00153.94           C
ATOM   2822  ND1 HIS A 422     -13.072 -42.433 -46.171  1.00156.30           N
ATOM   2823  CD2 HIS A 422     -15.007 -42.056 -45.225  1.00158.66           C
ATOM   2824  CE1 HIS A 422     -13.287 -43.423 -45.327  1.00158.96           C
ATOM   2825  NE2 HIS A 422     -14.467 -43.214 -44.732  1.00161.90           N
ATOM   2826  N   PRO A 423     -13.197 -36.678 -46.757  1.00154.21           N
ATOM   2827  CA  PRO A 423     -13.589 -35.400 -47.349  1.00157.30           C
ATOM   2828  C   PRO A 423     -13.318 -35.367 -48.859  1.00162.04           C
ATOM   2829  O   PRO A 423     -12.184 -35.566 -49.254  1.00170.90           O
ATOM   2830  CB  PRO A 423     -12.729 -34.367 -46.612  1.00152.15           C
ATOM   2831  CG  PRO A 423     -11.542 -35.159 -46.114  1.00150.04           C
ATOM   2832  CD  PRO A 423     -12.090 -36.537 -45.797  1.00149.62           C
ATOM   2833  N   ASP A 424     -14.371 -35.153 -49.650  1.00157.96           N
ATOM   2834  CA  ASP A 424     -14.292 -34.976 -51.122  1.00148.67           C
ATOM   2835  C   ASP A 424     -14.048 -33.491 -51.399  1.00138.41           C
ATOM   2836  O   ASP A 424     -14.981 -32.695 -51.207  1.00134.80           O
ATOM   2837  CB  ASP A 424     -15.557 -35.500 -51.807  1.00151.81           C
ATOM   2838  CG  ASP A 424     -15.563 -35.305 -53.314  1.00157.23           C
ATOM   2839  OD1 ASP A 424     -14.537 -34.830 -53.845  1.00159.60           O
ATOM   2840  OD2 ASP A 424     -16.599 -35.616 -53.940  1.00164.20           O
ATOM   2841  N   SER A 425     -12.837 -33.137 -51.827  1.00132.08           N
ATOM   2842  CA  SER A 425     -12.420 -31.731 -52.061  1.00131.60           C
ATOM   2843  C   SER A 425     -12.377 -31.401 -53.557  1.00136.26           C
ATOM   2844  O   SER A 425     -12.126 -30.235 -53.888  1.00131.75           O
ATOM   2845  CB  SER A 425     -11.092 -31.457 -51.419  1.00127.12           C
ATOM   2846  OG  SER A 425     -10.101 -32.318 -51.950  1.00122.69           O
ATOM   2847  N  ASER A 426     -12.602 -32.383 -54.436  0.37138.89           N
ATOM   2848  CA ASER A 426     -12.498 -32.195 -55.907  0.37141.44           C
ATOM   2849  C  ASER A 426     -13.811 -31.606 -56.435  0.37140.39           C
ATOM   2850  O  ASER A 426     -14.498 -32.283 -57.222  0.37142.13           O
ATOM   2851  CB ASER A 426     -12.120 -33.471 -56.615  0.37143.29           C
ATOM   2852  OG ASER A 426     -13.185 -34.411 -56.595  0.37142.89           O
ATOM   2853  N  BSER A 426     -12.628 -32.383 -54.426  0.63143.00           N
ATOM   2854  CA BSER A 426     -12.525 -32.225 -55.901  0.63147.85           C
ATOM   2855  C  BSER A 426     -13.824 -31.610 -56.436  0.63144.86           C
ATOM   2856  O  BSER A 426     -14.523 -32.270 -57.232  0.63147.31           O
ATOM   2857  CB BSER A 426     -12.187 -33.536 -56.564  0.63152.51           C
ATOM   2858  OG BSER A 426     -11.058 -34.136 -55.944  0.63155.10           O
ATOM   2859  N   ILE A 427     -14.134 -30.387 -55.998  1.00138.04           N
ATOM   2860  CA  ILE A 427     -15.317 -29.613 -56.471  1.00129.97           C
ATOM   2861  C   ILE A 427     -14.899 -28.149 -56.609  1.00126.06           C
ATOM   2862  O   ILE A 427     -13.928 -27.726 -55.942  1.00122.16           O
ATOM   2863  CB  ILE A 427     -16.521 -29.791 -55.525  1.00125.43           C
ATOM   2864  CG1 ILE A 427     -16.115 -29.606 -54.061  1.00129.56           C
ATOM   2865  CG2 ILE A 427     -17.196 -31.133 -55.757  1.00121.18           C
ATOM   2866  CD1 ILE A 427     -17.276 -29.394 -53.123  1.00131.64           C
ATOM   2867  N   HIS A 428     -15.625 -27.394 -57.428  1.00124.11           N
ATOM   2868  CA  HIS A 428     -15.325 -25.971 -57.732  1.00126.96           C
ATOM   2869  C   HIS A 428     -16.534 -25.113 -57.373  1.00121.47           C
ATOM   2870  O   HIS A 428     -17.303 -24.720 -58.248  1.00125.20           O
ATOM   2871  CB  HIS A 428     -14.894 -25.833 -59.196  1.00135.96           C
ATOM   2872  CG  HIS A 428     -13.584 -26.478 -59.506  1.00141.01           C
ATOM   2873  ND1 HIS A 428     -12.384 -25.790 -59.434  1.00142.46           N
ATOM   2874  CD2 HIS A 428     -13.278 -27.732 -59.904  1.00141.60           C
ATOM   2875  CE1 HIS A 428     -11.397 -26.595 -59.772  1.00141.59           C
ATOM   2876  NE2 HIS A 428     -11.919 -27.794 -60.065  1.00141.68           N
ATOM   2877  N   PRO A 429     -16.746 -24.784 -56.080  1.00115.77           N
ATOM   2878  CA  PRO A 429     -17.974 -24.113 -55.659  1.00107.91           C
ATOM   2879  C   PRO A 429     -18.090 -22.671 -56.171  1.00 95.45           C
ATOM   2880  O   PRO A 429     -19.203 -22.201 -56.312  1.00 94.38           O
ATOM   2881  CB  PRO A 429     -17.915 -24.116 -54.122  1.00117.17           C
ATOM   2882  CG  PRO A 429     -16.793 -25.079 -53.773  1.00122.34           C
ATOM   2883  CD  PRO A 429     -15.843 -25.036 -54.949  1.00121.03           C
ATOM   2884  N   GLY A 430     -16.962 -22.011 -56.430  1.00 84.37           N
ATOM   2885  CA  GLY A 430     -16.961 -20.647 -56.985  1.00 79.30           C
ATOM   2886  C   GLY A 430     -15.655 -19.929 -56.737  1.00 74.22           C
ATOM   2887  O   GLY A 430     -14.655 -20.597 -56.467  1.00 65.98           O
ATOM   2888  N   GLY A 431     -15.679 -18.607 -56.878  1.00 76.15           N
ATOM   2889  CA  GLY A 431     -14.572 -17.696 -56.545  1.00 77.01           C
ATOM   2890  C   GLY A 431     -15.124 -16.425 -55.934  1.00 78.27           C
ATOM   2891  O   GLY A 431     -16.333 -16.402 -55.593  1.00 72.85           O
ATOM   2892  N   LEU A 432     -14.293 -15.393 -55.809  1.00 82.63           N
ATOM   2893  CA  LEU A 432     -14.725 -14.106 -55.210  1.00 88.35           C
ATOM   2894  C   LEU A 432     -15.269 -13.191 -56.306  1.00 81.04           C
ATOM   2895  O   LEU A 432     -14.609 -13.030 -57.342  1.00 79.13           O
ATOM   2896  CB  LEU A 432     -13.558 -13.454 -54.464  1.00 97.04           C
ATOM   2897  CG  LEU A 432     -12.972 -14.249 -53.293  1.00104.76           C
ATOM   2898  CD1 LEU A 432     -11.968 -13.400 -52.532  1.00105.04           C
ATOM   2899  CD2 LEU A 432     -14.050 -14.761 -52.337  1.00108.32           C
ATOM   2900  N   THR A 433     -16.446 -12.619 -56.075  1.00 77.00           N
ATOM   2901  CA  THR A 433     -17.012 -11.527 -56.899  1.00 79.01           C
ATOM   2902  C   THR A 433     -17.223 -10.307 -56.005  1.00 83.18           C
ATOM   2903  O   THR A 433     -17.995 -10.427 -55.043  1.00 88.30           O
ATOM   2904  CB  THR A 433     -18.335 -11.940 -57.544  1.00 75.61           C
ATOM   2905  OG1 THR A 433     -18.128 -13.125 -58.311  1.00 74.58           O
ATOM   2906  CG2 THR A 433     -18.904 -10.838 -58.412  1.00 75.11           C
ATOM   2907  N   ARG A 434     -16.586  -9.181 -56.333  1.00 89.88           N
ATOM   2908  CA  ARG A 434     -16.755  -7.903 -55.589  1.00 98.40           C
ATOM   2909  C   ARG A 434     -18.210  -7.440 -55.720  1.00104.57           C
ATOM   2910  O   ARG A 434     -18.780  -7.552 -56.822  1.00116.03           O
ATOM   2911  CB  ARG A 434     -15.773  -6.838 -56.079  1.00100.87           C
ATOM   2912  CG  ARG A 434     -14.332  -7.160 -55.720  1.00103.99           C
ATOM   2913  CD  ARG A 434     -13.384  -5.983 -55.820  1.00109.91           C
ATOM   2914  NE  ARG A 434     -12.038  -6.417 -55.460  1.00116.57           N
ATOM   2915  CZ  ARG A 434     -10.921  -5.702 -55.598  1.00118.49           C
ATOM   2916  NH1 ARG A 434     -10.955  -4.477 -56.105  1.00115.83           N
ATOM   2917  NH2 ARG A 434      -9.761  -6.220 -55.226  1.00120.29           N
ATOM   2918  N   ASN A 435     -18.797  -6.968 -54.621  1.00105.12           N
ATOM   2919  CA  ASN A 435     -20.222  -6.543 -54.570  1.00102.51           C
ATOM   2920  C   ASN A 435     -20.324  -5.050 -54.226  1.00104.38           C
ATOM   2921  O   ASN A 435     -21.462  -4.562 -54.118  1.00104.94           O
ATOM   2922  CB  ASN A 435     -21.019  -7.408 -53.593  1.00 98.81           C
ATOM   2923  CG  ASN A 435     -20.599  -7.217 -52.152  1.00101.15           C
ATOM   2924  OD1 ASN A 435     -19.976  -6.214 -51.806  1.00105.41           O
ATOM   2925  ND2 ASN A 435     -20.956  -8.161 -51.298  1.00103.26           N
ATOM   2926  N   GLY A 436     -19.193  -4.363 -54.022  1.00103.16           N
ATOM   2927  CA  GLY A 436     -19.143  -2.913 -53.758  1.00104.40           C
ATOM   2928  C   GLY A 436     -19.466  -2.550 -52.315  1.00109.89           C
ATOM   2929  O   GLY A 436     -19.522  -1.339 -52.032  1.00110.11           O
ATOM   2930  N   ALA A 437     -19.656  -3.529 -51.421  1.00117.76           N
ATOM   2931  CA  ALA A 437     -19.833  -3.296 -49.966  1.00123.89           C
ATOM   2932  C   ALA A 437     -18.456  -3.338 -49.301  1.00127.07           C
ATOM   2933  O   ALA A 437     -17.982  -4.439 -48.987  1.00129.72           O
ATOM   2934  CB  ALA A 437     -20.784  -4.303 -49.359  1.00123.85           C
ATOM   2935  N   ASN A 438     -17.834  -2.179 -49.094  1.00126.09           N
ATOM   2936  CA  ASN A 438     -16.403  -2.107 -48.701  1.00119.08           C
ATOM   2937  C   ASN A 438     -16.253  -1.464 -47.318  1.00115.41           C
ATOM   2938  O   ASN A 438     -17.141  -0.690 -46.893  1.00121.64           O
ATOM   2939  CB  ASN A 438     -15.573  -1.368 -49.750  1.00113.96           C
ATOM   2940  CG  ASN A 438     -15.627  -2.008 -51.124  1.00107.93           C
ATOM   2941  OD1 ASN A 438     -15.795  -3.218 -51.255  1.00102.86           O
ATOM   2942  ND2 ASN A 438     -15.471  -1.203 -52.160  1.00102.76           N
ATOM   2943  N   ALA A 439     -15.155  -1.803 -46.646  1.00105.98           N
ATOM   2944  CA  ALA A 439     -14.645  -1.077 -45.465  1.00101.09           C
ATOM   2945  C   ALA A 439     -13.390  -0.316 -45.890  1.00 95.12           C
ATOM   2946  O   ALA A 439     -12.538  -0.889 -46.598  1.00 85.35           O
ATOM   2947  CB  ALA A 439     -14.388  -2.024 -44.323  1.00103.48           C
ATOM   2948  N   ASN A 440     -13.328   0.960 -45.523  1.00 95.96           N
ATOM   2949  CA  ASN A 440     -12.180   1.850 -45.814  1.00 98.28           C
ATOM   2950  C   ASN A 440     -11.668   2.409 -44.488  1.00105.20           C
ATOM   2951  O   ASN A 440     -12.446   3.097 -43.795  1.00118.63           O
ATOM   2952  CB  ASN A 440     -12.574   2.934 -46.815  1.00 93.25           C
ATOM   2953  CG  ASN A 440     -12.987   2.335 -48.140  1.00 88.14           C
ATOM   2954  OD1 ASN A 440     -12.143   2.001 -48.965  1.00 84.73           O
ATOM   2955  ND2 ASN A 440     -14.283   2.172 -48.337  1.00 83.05           N
ATOM   2956  N   GLY A 441     -10.425   2.073 -44.137  1.00103.87           N
ATOM   2957  CA  GLY A 441      -9.718   2.613 -42.965  1.00 99.84           C
ATOM   2958  C   GLY A 441      -8.581   3.503 -43.413  1.00 96.76           C
ATOM   2959  O   GLY A 441      -7.954   3.191 -44.436  1.00 89.50           O
ATOM   2960  N   GLN A 442      -8.340   4.594 -42.696  1.00100.74           N
ATOM   2961  CA  GLN A 442      -7.140   5.437 -42.904  1.00106.39           C
ATOM   2962  C   GLN A 442      -6.705   6.023 -41.558  1.00123.17           C
ATOM   2963  O   GLN A 442      -7.579   6.535 -40.824  1.00149.60           O
ATOM   2964  CB  GLN A 442      -7.417   6.542 -43.920  1.00 95.80           C
ATOM   2965  CG  GLN A 442      -6.298   7.566 -43.979  1.00 91.79           C
ATOM   2966  CD  GLN A 442      -6.517   8.569 -45.078  1.00 91.41           C
ATOM   2967  OE1 GLN A 442      -6.384   8.251 -46.254  1.00 99.17           O
ATOM   2968  NE2 GLN A 442      -6.853   9.791 -44.700  1.00 86.04           N
ATOM   2969  N   THR A 443      -5.407   5.953 -41.260  1.00123.58           N
ATOM   2970  CA  THR A 443      -4.801   6.542 -40.040  1.00113.12           C
ATOM   2971  C   THR A 443      -3.648   7.461 -40.440  1.00102.88           C
ATOM   2972  O   THR A 443      -2.719   7.000 -41.133  1.00104.45           O
ATOM   2973  CB  THR A 443      -4.320   5.473 -39.054  1.00117.26           C
ATOM   2974  OG1 THR A 443      -5.451   4.736 -38.582  1.00124.33           O
ATOM   2975  CG2 THR A 443      -3.565   6.080 -37.890  1.00118.74           C
ATOM   2976  N   ASP A 444      -3.714   8.712 -39.996  1.00 96.50           N
ATOM   2977  CA  ASP A 444      -2.631   9.709 -40.173  1.00 99.25           C
ATOM   2978  C   ASP A 444      -1.913   9.850 -38.842  1.00 95.03           C
ATOM   2979  O   ASP A 444      -2.592  10.124 -37.845  1.00 96.26           O
ATOM   2980  CB  ASP A 444      -3.170  11.068 -40.605  1.00108.62           C
ATOM   2981  CG  ASP A 444      -3.819  11.044 -41.973  1.00120.59           C
ATOM   2982  OD1 ASP A 444      -3.489  10.134 -42.760  1.00123.33           O
ATOM   2983  OD2 ASP A 444      -4.646  11.942 -42.239  1.00143.00           O
ATOM   2984  N   THR A 445      -0.597   9.665 -38.828  1.00 89.27           N
ATOM   2985  CA  THR A 445       0.205   9.750 -37.586  1.00 82.54           C
ATOM   2986  C   THR A 445       1.349  10.742 -37.784  1.00 75.56           C
ATOM   2987  O   THR A 445       2.091  10.619 -38.771  1.00 77.63           O
ATOM   2988  CB  THR A 445       0.695   8.369 -37.145  1.00 81.53           C
ATOM   2989  OG1 THR A 445      -0.358   7.421 -37.338  1.00 82.47           O
ATOM   2990  CG2 THR A 445       1.132   8.368 -35.699  1.00 80.63           C
ATOM   2991  N   PHE A 446       1.468  11.699 -36.869  1.00 70.08           N
ATOM   2992  CA  PHE A 446       2.674  12.539 -36.708  1.00 67.40           C
ATOM   2993  C   PHE A 446       3.269  12.262 -35.329  1.00 69.27           C
ATOM   2994  O   PHE A 446       2.596  12.504 -34.311  1.00 70.99           O
ATOM   2995  CB  PHE A 446       2.354  14.022 -36.868  1.00 63.96           C
ATOM   2996  CG  PHE A 446       3.476  14.918 -36.409  1.00 61.73           C
ATOM   2997  CD1 PHE A 446       4.480  15.296 -37.288  1.00 62.23           C
ATOM   2998  CD2 PHE A 446       3.554  15.348 -35.094  1.00 59.12           C
ATOM   2999  CE1 PHE A 446       5.521  16.111 -36.867  1.00 60.71           C
ATOM   3000  CE2 PHE A 446       4.600  16.154 -34.673  1.00 59.04           C
ATOM   3001  CZ  PHE A 446       5.581  16.533 -35.559  1.00 59.43           C
ATOM   3002  N   ALA A 447       4.505  11.773 -35.302  1.00 70.88           N
ATOM   3003  CA  ALA A 447       5.207  11.398 -34.058  1.00 71.85           C
ATOM   3004  C   ALA A 447       6.525  12.166 -33.966  1.00 74.38           C
ATOM   3005  O   ALA A 447       7.205  12.342 -34.999  1.00 75.92           O
ATOM   3006  CB  ALA A 447       5.412   9.908 -34.001  1.00 70.12           C
ATOM   3007  N   ILE A 448       6.840  12.632 -32.760  1.00 77.34           N
ATOM   3008  CA  ILE A 448       8.164  13.215 -32.404  1.00 78.59           C
ATOM   3009  C   ILE A 448       8.662  12.463 -31.172  1.00 75.71           C
ATOM   3010  O   ILE A 448       7.832  12.129 -30.312  1.00 79.88           O
ATOM   3011  CB  ILE A 448       8.074  14.737 -32.169  1.00 79.44           C
ATOM   3012  CG1 ILE A 448       9.468  15.373 -32.111  1.00 79.55           C
ATOM   3013  CG2 ILE A 448       7.252  15.056 -30.928  1.00 76.14           C
ATOM   3014  CD1 ILE A 448       9.463  16.869 -31.920  1.00 78.58           C
ATOM   3015  N   TYR A 449       9.960  12.196 -31.092  1.00 71.58           N
ATOM   3016  CA  TYR A 449      10.550  11.483 -29.934  1.00 71.45           C
ATOM   3017  C   TYR A 449      11.945  12.025 -29.635  1.00 76.87           C
ATOM   3018  O   TYR A 449      12.523  12.799 -30.443  1.00 75.19           O
ATOM   3019  CB  TYR A 449      10.595   9.976 -30.190  1.00 64.36           C
ATOM   3020  CG  TYR A 449      11.449   9.585 -31.366  1.00 58.51           C
ATOM   3021  CD1 TYR A 449      10.914   9.536 -32.641  1.00 53.67           C
ATOM   3022  CD2 TYR A 449      12.795   9.293 -31.212  1.00 55.12           C
ATOM   3023  CE1 TYR A 449      11.687   9.181 -33.733  1.00 49.47           C
ATOM   3024  CE2 TYR A 449      13.585   8.944 -32.297  1.00 50.80           C
ATOM   3025  CZ  TYR A 449      13.026   8.884 -33.559  1.00 47.79           C
ATOM   3026  OH  TYR A 449      13.790   8.530 -34.628  1.00 45.83           O
ATOM   3027  N   ALA A 450      12.467  11.607 -28.483  1.00 77.60           N
ATOM   3028  CA  ALA A 450      13.844  11.889 -28.032  1.00 74.07           C
ATOM   3029  C   ALA A 450      14.273  10.806 -27.048  1.00 67.94           C
ATOM   3030  O   ALA A 450      13.567  10.608 -26.040  1.00 63.89           O
ATOM   3031  CB  ALA A 450      13.921  13.266 -27.423  1.00 74.65           C
ATOM   3032  N   PHE A 451      15.355  10.101 -27.373  1.00 66.84           N
ATOM   3033  CA  PHE A 451      16.021   9.143 -26.460  1.00 68.76           C
ATOM   3034  C   PHE A 451      17.379   9.712 -26.074  1.00 71.22           C
ATOM   3035  O   PHE A 451      18.012  10.437 -26.863  1.00 67.89           O
ATOM   3036  CB  PHE A 451      16.197   7.757 -27.080  1.00 66.21           C
ATOM   3037  CG  PHE A 451      14.945   7.164 -27.668  1.00 64.95           C
ATOM   3038  CD1 PHE A 451      13.693   7.484 -27.163  1.00 64.62           C
ATOM   3039  CD2 PHE A 451      15.026   6.264 -28.718  1.00 67.50           C
ATOM   3040  CE1 PHE A 451      12.545   6.941 -27.712  1.00 64.25           C
ATOM   3041  CE2 PHE A 451      13.875   5.718 -29.264  1.00 68.81           C
ATOM   3042  CZ  PHE A 451      12.640   6.060 -28.761  1.00 66.31           C
ATOM   3043  N   ASP A 452      17.813   9.365 -24.871  1.00 74.01           N
ATOM   3044  CA  ASP A 452      19.150   9.748 -24.370  1.00 73.75           C
ATOM   3045  C   ASP A 452      19.685   8.618 -23.498  1.00 68.01           C
ATOM   3046  O   ASP A 452      18.959   8.167 -22.596  1.00 66.20           O
ATOM   3047  CB  ASP A 452      19.081  11.077 -23.623  1.00 76.57           C
ATOM   3048  CG  ASP A 452      20.448  11.704 -23.445  1.00 78.24           C
ATOM   3049  OD1 ASP A 452      21.446  11.032 -23.779  1.00 80.98           O
ATOM   3050  OD2 ASP A 452      20.498  12.852 -22.971  1.00 79.54           O
ATOM   3051  N   THR A 453      20.919   8.194 -23.753  1.00 65.21           N
ATOM   3052  CA  THR A 453      21.645   7.259 -22.863  1.00 66.36           C
ATOM   3053  C   THR A 453      22.784   8.027 -22.193  1.00 72.09           C
ATOM   3054  O   THR A 453      23.784   8.330 -22.883  1.00 70.10           O
ATOM   3055  CB  THR A 453      22.124   6.009 -23.602  1.00 61.73           C
ATOM   3056  OG1 THR A 453      21.003   5.361 -24.200  1.00 60.15           O
ATOM   3057  CG2 THR A 453      22.813   5.046 -22.667  1.00 60.06           C
ATOM   3058  N   LEU A 454      22.617   8.324 -20.899  1.00 77.44           N
ATOM   3059  CA  LEU A 454      23.583   9.099 -20.072  1.00 76.11           C
ATOM   3060  C   LEU A 454      24.599   8.130 -19.463  1.00 79.20           C
ATOM   3061  O   LEU A 454      24.184   7.232 -18.694  1.00 76.32           O
ATOM   3062  CB  LEU A 454      22.847   9.856 -18.963  1.00 73.89           C
ATOM   3063  CG  LEU A 454      22.170  11.172 -19.352  1.00 74.53           C
ATOM   3064  CD1 LEU A 454      21.141  10.960 -20.441  1.00 74.75           C
ATOM   3065  CD2 LEU A 454      21.509  11.807 -18.139  1.00 76.34           C
ATOM   3066  N   GLN A 455      25.880   8.319 -19.775  1.00 81.47           N
ATOM   3067  CA  GLN A 455      26.993   7.592 -19.122  1.00 83.27           C
ATOM   3068  C   GLN A 455      27.401   8.384 -17.878  1.00 87.60           C
ATOM   3069  O   GLN A 455      28.219   9.314 -18.016  1.00 88.92           O
ATOM   3070  CB  GLN A 455      28.149   7.415 -20.104  1.00 81.60           C
ATOM   3071  CG  GLN A 455      29.222   6.453 -19.611  1.00 81.76           C
ATOM   3072  CD  GLN A 455      28.848   5.006 -19.816  1.00 80.93           C
ATOM   3073  OE1 GLN A 455      28.123   4.657 -20.742  1.00 83.15           O
ATOM   3074  NE2 GLN A 455      29.359   4.138 -18.958  1.00 80.02           N
ATOM   3075  N   ILE A 456      26.866   8.024 -16.710  1.00 87.66           N
ATOM   3076  CA  ILE A 456      27.050   8.814 -15.459  1.00 84.31           C
ATOM   3077  C   ILE A 456      28.472   8.571 -14.950  1.00 80.99           C
ATOM   3078  O   ILE A 456      29.175   9.542 -14.612  1.00 74.68           O
ATOM   3079  CB  ILE A 456      25.973   8.459 -14.418  1.00 87.81           C
ATOM   3080  CG1 ILE A 456      24.561   8.613 -14.990  1.00 86.87           C
ATOM   3081  CG2 ILE A 456      26.157   9.293 -13.157  1.00 93.07           C
ATOM   3082  CD1 ILE A 456      24.126  10.053 -15.186  1.00 85.58           C
ATOM   3083  N   THR A 457      28.877   7.306 -14.900  1.00 82.79           N
ATOM   3084  CA  THR A 457      30.272   6.891 -14.631  1.00 86.98           C
ATOM   3085  C   THR A 457      30.652   5.834 -15.659  1.00 88.19           C
ATOM   3086  O   THR A 457      29.810   5.501 -16.506  1.00 90.46           O
ATOM   3087  CB  THR A 457      30.429   6.363 -13.203  1.00 90.51           C
ATOM   3088  OG1 THR A 457      29.969   5.010 -13.188  1.00 89.27           O
ATOM   3089  CG2 THR A 457      29.683   7.206 -12.192  1.00 93.69           C
ATOM   3090  N   ARG A 458      31.866   5.306 -15.566  1.00 89.61           N
ATOM   3091  CA  ARG A 458      32.307   4.200 -16.444  1.00 88.03           C
ATOM   3092  C   ARG A 458      31.401   2.983 -16.213  1.00 81.21           C
ATOM   3093  O   ARG A 458      31.240   2.199 -17.160  1.00 86.08           O
ATOM   3094  CB  ARG A 458      33.781   3.887 -16.194  1.00 89.83           C
ATOM   3095  CG  ARG A 458      34.334   2.788 -17.088  1.00 91.71           C
ATOM   3096  CD  ARG A 458      35.782   2.496 -16.751  1.00 93.75           C
ATOM   3097  NE  ARG A 458      35.925   2.120 -15.349  1.00 96.34           N
ATOM   3098  CZ  ARG A 458      35.974   0.874 -14.880  1.00102.15           C
ATOM   3099  NH1 ARG A 458      35.889  -0.166 -15.695  1.00109.48           N
ATOM   3100  NH2 ARG A 458      36.093   0.673 -13.579  1.00103.01           N
ATOM   3101  N   ASP A 459      30.796   2.837 -15.031  1.00 69.65           N
ATOM   3102  CA  ASP A 459      30.047   1.600 -14.694  1.00 63.49           C
ATOM   3103  C   ASP A 459      28.538   1.847 -14.601  1.00 58.40           C
ATOM   3104  O   ASP A 459      27.804   0.844 -14.472  1.00 50.51           O
ATOM   3105  CB  ASP A 459      30.615   0.969 -13.425  1.00 63.01           C
ATOM   3106  CG  ASP A 459      31.985   0.351 -13.629  1.00 62.93           C
ATOM   3107  OD1 ASP A 459      32.318   0.035 -14.779  1.00 62.18           O
ATOM   3108  OD2 ASP A 459      32.711   0.192 -12.641  1.00 65.54           O
ATOM   3109  N   PHE A 460      28.070   3.096 -14.630  1.00 59.52           N
ATOM   3110  CA  PHE A 460      26.648   3.420 -14.347  1.00 65.54           C
ATOM   3111  C   PHE A 460      26.022   4.212 -15.496  1.00 71.88           C
ATOM   3112  O   PHE A 460      26.466   5.343 -15.784  1.00 72.61           O
ATOM   3113  CB  PHE A 460      26.523   4.197 -13.038  1.00 69.64           C
ATOM   3114  CG  PHE A 460      25.102   4.455 -12.598  1.00 73.78           C
ATOM   3115  CD1 PHE A 460      24.134   3.461 -12.688  1.00 72.80           C
ATOM   3116  CD2 PHE A 460      24.733   5.691 -12.079  1.00 74.03           C
ATOM   3117  CE1 PHE A 460      22.830   3.704 -12.282  1.00 71.47           C
ATOM   3118  CE2 PHE A 460      23.429   5.929 -11.674  1.00 72.44           C
ATOM   3119  CZ  PHE A 460      22.480   4.937 -11.779  1.00 72.24           C
ATOM   3120  N   GLU A 461      24.977   3.646 -16.103  1.00 79.23           N
ATOM   3121  CA  GLU A 461      24.261   4.274 -17.243  1.00 83.10           C
ATOM   3122  C   GLU A 461      22.773   4.408 -16.916  1.00 79.87           C
ATOM   3123  O   GLU A 461      22.157   3.428 -16.443  1.00 68.18           O
ATOM   3124  CB  GLU A 461      24.426   3.450 -18.519  1.00 94.07           C
ATOM   3125  CG  GLU A 461      25.868   3.205 -18.929  1.00101.15           C
ATOM   3126  CD  GLU A 461      26.031   2.394 -20.210  1.00106.70           C
ATOM   3127  OE1 GLU A 461      25.072   2.338 -21.015  1.00121.97           O
ATOM   3128  OE2 GLU A 461      27.116   1.812 -20.404  1.00100.81           O
ATOM   3129  N   LEU A 462      22.218   5.584 -17.194  1.00 81.46           N
ATOM   3130  CA  LEU A 462      20.758   5.833 -17.184  1.00 84.88           C
ATOM   3131  C   LEU A 462      20.305   6.049 -18.624  1.00 84.07           C
ATOM   3132  O   LEU A 462      21.088   6.595 -19.422  1.00 80.09           O
ATOM   3133  CB  LEU A 462      20.465   7.063 -16.325  1.00 90.74           C
ATOM   3134  CG  LEU A 462      20.898   6.950 -14.865  1.00 95.12           C
ATOM   3135  CD1 LEU A 462      20.796   8.302 -14.169  1.00 92.46           C
ATOM   3136  CD2 LEU A 462      20.074   5.894 -14.138  1.00 99.74           C
ATOM   3137  N   ASN A 463      19.089   5.619 -18.949  1.00 88.32           N
ATOM   3138  CA  ASN A 463      18.483   5.887 -20.277  1.00 87.61           C
ATOM   3139  C   ASN A 463      17.015   6.266 -20.080  1.00 86.38           C
ATOM   3140  O   ASN A 463      16.347   5.688 -19.201  1.00 83.57           O
ATOM   3141  CB  ASN A 463      18.680   4.724 -21.253  1.00 86.60           C
ATOM   3142  CG  ASN A 463      17.671   3.612 -21.072  1.00 85.70           C
ATOM   3143  OD1 ASN A 463      16.608   3.629 -21.686  1.00 89.61           O
ATOM   3144  ND2 ASN A 463      17.993   2.649 -20.227  1.00 81.00           N
ATOM   3145  N   GLY A 464      16.557   7.227 -20.877  1.00 85.85           N
ATOM   3146  CA  GLY A 464      15.170   7.721 -20.885  1.00 83.48           C
ATOM   3147  C   GLY A 464      14.645   7.791 -22.303  1.00 83.49           C
ATOM   3148  O   GLY A 464      15.463   7.787 -23.242  1.00 87.86           O
ATOM   3149  N   GLY A 465      13.326   7.841 -22.468  1.00 80.77           N
ATOM   3150  CA  GLY A 465      12.691   7.966 -23.791  1.00 80.10           C
ATOM   3151  C   GLY A 465      11.314   8.576 -23.679  1.00 79.20           C
ATOM   3152  O   GLY A 465      10.573   8.208 -22.756  1.00 73.58           O
ATOM   3153  N   ILE A 466      10.985   9.478 -24.594  1.00 82.74           N
ATOM   3154  CA  ILE A 466       9.623  10.060 -24.707  1.00 84.12           C
ATOM   3155  C   ILE A 466       9.256  10.085 -26.181  1.00 90.35           C
ATOM   3156  O   ILE A 466      10.154  10.306 -27.021  1.00 93.44           O
ATOM   3157  CB  ILE A 466       9.556  11.462 -24.082  1.00 79.64           C
ATOM   3158  CG1 ILE A 466      10.710  12.349 -24.553  1.00 77.77           C
ATOM   3159  CG2 ILE A 466       9.500  11.351 -22.572  1.00 81.53           C
ATOM   3160  CD1 ILE A 466      10.398  13.827 -24.515  1.00 76.43           C
ATOM   3161  N   ARG A 467       7.980   9.872 -26.465  1.00 96.34           N
ATOM   3162  CA  ARG A 467       7.446   9.999 -27.834  1.00102.57           C
ATOM   3163  C   ARG A 467       6.026  10.552 -27.764  1.00102.61           C
ATOM   3164  O   ARG A 467       5.265  10.144 -26.876  1.00105.11           O
ATOM   3165  CB  ARG A 467       7.484   8.648 -28.539  1.00106.03           C
ATOM   3166  CG  ARG A 467       6.970   8.688 -29.968  1.00110.39           C
ATOM   3167  CD  ARG A 467       6.899   7.284 -30.519  1.00110.18           C
ATOM   3168  NE  ARG A 467       6.229   7.227 -31.804  1.00105.74           N
ATOM   3169  CZ  ARG A 467       6.790   6.881 -32.957  1.00105.18           C
ATOM   3170  NH1 ARG A 467       6.049   6.864 -34.050  1.00111.48           N
ATOM   3171  NH2 ARG A 467       8.068   6.541 -33.024  1.00100.65           N
ATOM   3172  N   LEU A 468       5.692  11.427 -28.704  1.00100.42           N
ATOM   3173  CA  LEU A 468       4.339  12.011 -28.832  1.00 96.05           C
ATOM   3174  C   LEU A 468       3.784  11.631 -30.208  1.00 97.06           C
ATOM   3175  O   LEU A 468       4.418  11.967 -31.224  1.00 95.10           O
ATOM   3176  CB  LEU A 468       4.455  13.522 -28.625  1.00 91.41           C
ATOM   3177  CG  LEU A 468       3.168  14.331 -28.782  1.00 87.16           C
ATOM   3178  CD1 LEU A 468       2.844  14.547 -30.252  1.00 83.05           C
ATOM   3179  CD2 LEU A 468       2.005  13.677 -28.042  1.00 84.78           C
ATOM   3180  N   ASP A 469       2.654  10.925 -30.224  1.00 96.98           N
ATOM   3181  CA  ASP A 469       1.937  10.538 -31.467  1.00 95.85           C
ATOM   3182  C   ASP A 469       0.631  11.335 -31.532  1.00 96.75           C
ATOM   3183  O   ASP A 469      -0.184  11.237 -30.592  1.00 96.39           O
ATOM   3184  CB  ASP A 469       1.706   9.025 -31.529  1.00 91.69           C
ATOM   3185  CG  ASP A 469       2.929   8.221 -31.936  1.00 85.24           C
ATOM   3186  OD1 ASP A 469       3.921   8.245 -31.201  1.00 84.11           O
ATOM   3187  OD2 ASP A 469       2.871   7.570 -32.990  1.00 76.86           O
ATOM   3188  N   ASN A 470       0.461  12.126 -32.589  1.00 95.83           N
ATOM   3189  CA  ASN A 470      -0.831  12.770 -32.936  1.00 91.15           C
ATOM   3190  C   ASN A 470      -1.403  12.002 -34.117  1.00 81.67           C
ATOM   3191  O   ASN A 470      -0.734  11.944 -35.164  1.00 85.08           O
ATOM   3192  CB  ASN A 470      -0.678  14.257 -33.240  1.00 94.76           C
ATOM   3193  CG  ASN A 470      -0.289  15.051 -32.013  1.00100.45           C
ATOM   3194  OD1 ASN A 470      -0.730  14.753 -30.905  1.00103.60           O
ATOM   3195  ND2 ASN A 470       0.545  16.061 -32.203  1.00103.70           N
ATOM   3196  N   TYR A 471      -2.568  11.391 -33.930  1.00 74.02           N
ATOM   3197  CA  TYR A 471      -3.182  10.514 -34.948  1.00 71.73           C
ATOM   3198  C   TYR A 471      -4.602  10.992 -35.238  1.00 72.15           C
ATOM   3199  O   TYR A 471      -5.290  11.527 -34.344  1.00 72.03           O
ATOM   3200  CB  TYR A 471      -3.148   9.054 -34.498  1.00 67.49           C
ATOM   3201  CG  TYR A 471      -4.165   8.718 -33.440  1.00 68.25           C
ATOM   3202  CD1 TYR A 471      -5.432   8.272 -33.778  1.00 67.79           C
ATOM   3203  CD2 TYR A 471      -3.869   8.870 -32.095  1.00 73.65           C
ATOM   3204  CE1 TYR A 471      -6.376   7.980 -32.805  1.00 69.57           C
ATOM   3205  CE2 TYR A 471      -4.799   8.579 -31.109  1.00 74.43           C
ATOM   3206  CZ  TYR A 471      -6.060   8.133 -31.466  1.00 71.60           C
ATOM   3207  OH  TYR A 471      -6.978   7.828 -30.506  1.00 72.00           O
ATOM   3208  N  AHIS A 472      -5.021  10.803 -36.487  0.28 71.00           N
ATOM   3209  CA AHIS A 472      -6.408  11.015 -36.968  0.28 69.79           C
ATOM   3210  C  AHIS A 472      -6.816   9.768 -37.757  0.28 70.91           C
ATOM   3211  O  AHIS A 472      -6.186   9.499 -38.795  0.28 69.29           O
ATOM   3212  CB AHIS A 472      -6.496  12.312 -37.789  0.28 67.31           C
ATOM   3213  CG AHIS A 472      -5.529  13.376 -37.372  0.28 63.78           C
ATOM   3214  ND1AHIS A 472      -5.807  14.286 -36.367  0.28 61.71           N
ATOM   3215  CD2AHIS A 472      -4.297  13.691 -37.830  0.28 61.03           C
ATOM   3216  CE1AHIS A 472      -4.785  15.106 -36.220  0.28 59.44           C
ATOM   3217  NE2AHIS A 472      -3.846  14.761 -37.105  0.28 59.05           N
ATOM   3218  N  BHIS A 472      -5.027  10.818 -36.488  0.72 72.86           N
ATOM   3219  CA BHIS A 472      -6.434  10.997 -36.925  0.72 71.78           C
ATOM   3220  C  BHIS A 472      -6.836   9.784 -37.758  0.72 70.34           C
ATOM   3221  O  BHIS A 472      -6.252   9.585 -38.834  0.72 65.87           O
ATOM   3222  CB BHIS A 472      -6.626  12.309 -37.690  0.72 71.25           C
ATOM   3223  CG BHIS A 472      -8.001  12.466 -38.250  0.72 67.70           C
ATOM   3224  ND1BHIS A 472      -9.127  12.481 -37.449  0.72 66.12           N
ATOM   3225  CD2BHIS A 472      -8.439  12.610 -39.520  0.72 64.60           C
ATOM   3226  CE1BHIS A 472     -10.196  12.637 -38.198  0.72 65.21           C
ATOM   3227  NE2BHIS A 472      -9.801  12.717 -39.473  0.72 63.94           N
ATOM   3228  N   THR A 473      -7.795   9.009 -37.264  1.00 73.29           N
ATOM   3229  CA  THR A 473      -8.251   7.760 -37.915  1.00 80.91           C
ATOM   3230  C   THR A 473      -9.669   7.950 -38.449  1.00 88.29           C
ATOM   3231  O   THR A 473     -10.507   8.519 -37.733  1.00104.13           O
ATOM   3232  CB  THR A 473      -8.168   6.560 -36.971  1.00 80.70           C
ATOM   3233  OG1 THR A 473      -6.818   6.440 -36.520  1.00 84.28           O
ATOM   3234  CG2 THR A 473      -8.614   5.280 -37.646  1.00 77.66           C
ATOM   3235  N   GLU A 474      -9.924   7.435 -39.649  1.00 86.99           N
ATOM   3236  CA  GLU A 474     -11.255   7.478 -40.302  1.00 79.58           C
ATOM   3237  C   GLU A 474     -11.624   6.063 -40.730  1.00 72.03           C
ATOM   3238  O   GLU A 474     -10.748   5.331 -41.214  1.00 68.70           O
ATOM   3239  CB  GLU A 474     -11.225   8.450 -41.474  1.00 82.13           C
ATOM   3240  CG  GLU A 474     -10.903   9.857 -41.033  1.00 87.84           C
ATOM   3241  CD  GLU A 474     -11.085  10.910 -42.109  1.00 96.19           C
ATOM   3242  OE1 GLU A 474     -11.770  11.914 -41.833  1.00102.59           O
ATOM   3243  OE2 GLU A 474     -10.523  10.733 -43.211  1.00102.98           O
ATOM   3244  N   TYR A 475     -12.873   5.679 -40.515  1.00 68.59           N
ATOM   3245  CA  TYR A 475     -13.348   4.314 -40.831  1.00 70.15           C
ATOM   3246  C   TYR A 475     -14.809   4.371 -41.244  1.00 78.75           C
ATOM   3247  O   TYR A 475     -15.639   5.007 -40.569  1.00 80.93           O
ATOM   3248  CB  TYR A 475     -13.168   3.367 -39.648  1.00 68.09           C
ATOM   3249  CG  TYR A 475     -13.493   1.921 -39.937  1.00 63.69           C
ATOM   3250  CD1 TYR A 475     -12.667   1.147 -40.735  1.00 61.34           C
ATOM   3251  CD2 TYR A 475     -14.607   1.306 -39.382  1.00 62.40           C
ATOM   3252  CE1 TYR A 475     -12.944  -0.191 -40.978  1.00 61.07           C
ATOM   3253  CE2 TYR A 475     -14.896  -0.031 -39.612  1.00 58.86           C
ATOM   3254  CZ  TYR A 475     -14.064  -0.785 -40.419  1.00 58.18           C
ATOM   3255  OH  TYR A 475     -14.346  -2.102 -40.650  1.00 52.78           O
ATOM   3256  N   ASP A 476     -15.099   3.689 -42.340  1.00 90.88           N
ATOM   3257  CA  ASP A 476     -16.479   3.463 -42.822  1.00 99.64           C
ATOM   3258  C   ASP A 476     -16.533   2.036 -43.357  1.00109.74           C
ATOM   3259  O   ASP A 476     -15.539   1.571 -43.942  1.00115.83           O
ATOM   3260  CB  ASP A 476     -16.882   4.515 -43.853  1.00 95.02           C
ATOM   3261  CG  ASP A 476     -16.030   4.469 -45.109  1.00 91.78           C
ATOM   3262  OD1 ASP A 476     -16.059   3.427 -45.800  1.00 88.96           O
ATOM   3263  OD2 ASP A 476     -15.336   5.467 -45.382  1.00 87.94           O
ATOM   3264  N   SER A 477     -17.644   1.356 -43.126  1.00120.48           N
ATOM   3265  CA  SER A 477     -17.851  -0.035 -43.583  1.00126.35           C
ATOM   3266  C   SER A 477     -19.285  -0.186 -44.076  1.00130.40           C
ATOM   3267  O   SER A 477     -20.183   0.504 -43.552  1.00152.55           O
ATOM   3268  CB  SER A 477     -17.527  -1.016 -42.495  1.00128.85           C
ATOM   3269  OG  SER A 477     -17.610  -2.347 -42.981  1.00131.91           O
ATOM   3270  N   ALA A 478     -19.479  -1.045 -45.069  1.00123.07           N
ATOM   3271  CA  ALA A 478     -20.818  -1.370 -45.592  1.00119.66           C
ATOM   3272  C   ALA A 478     -20.877  -2.858 -45.924  1.00121.18           C
ATOM   3273  O   ALA A 478     -19.838  -3.450 -46.270  1.00120.85           O
ATOM   3274  CB  ALA A 478     -21.138  -0.496 -46.775  1.00116.68           C
ATOM   3275  N   THR A 479     -22.060  -3.441 -45.779  1.00123.10           N
ATOM   3276  CA  THR A 479     -22.313  -4.879 -46.027  1.00128.49           C
ATOM   3277  C   THR A 479     -23.582  -5.001 -46.870  1.00133.92           C
ATOM   3278  O   THR A 479     -24.506  -4.187 -46.675  1.00135.64           O
ATOM   3279  CB  THR A 479     -22.397  -5.641 -44.701  1.00128.69           C
ATOM   3280  OG1 THR A 479     -23.739  -5.547 -44.223  1.00134.13           O
ATOM   3281  CG2 THR A 479     -21.439  -5.119 -43.651  1.00125.91           C
ATOM   3282  N   ALA A 480     -23.623  -5.985 -47.769  1.00137.94           N
ATOM   3283  CA  ALA A 480     -24.790  -6.286 -48.631  1.00139.93           C
ATOM   3284  C   ALA A 480     -25.980  -6.684 -47.751  1.00147.04           C
ATOM   3285  O   ALA A 480     -25.821  -7.611 -46.928  1.00148.89           O
ATOM   3286  CB  ALA A 480     -24.447  -7.378 -49.611  1.00136.13           C
ATOM   3287  N   CYS A 481     -27.123  -6.011 -47.917  1.00157.14           N
ATOM   3288  CA  CYS A 481     -28.326  -6.160 -47.048  1.00168.19           C
ATOM   3289  C   CYS A 481     -29.113  -7.432 -47.402  1.00168.87           C
ATOM   3290  O   CYS A 481     -29.008  -7.916 -48.551  1.00160.86           O
ATOM   3291  CB  CYS A 481     -29.238  -4.936 -47.113  1.00173.47           C
ATOM   3292  SG  CYS A 481     -30.172  -4.756 -48.659  1.00172.71           S
ATOM   3293  N   GLY A 482     -29.875  -7.944 -46.430  1.00174.89           N
ATOM   3294  CA  GLY A 482     -30.775  -9.102 -46.589  1.00173.81           C
ATOM   3295  C   GLY A 482     -30.050 -10.427 -46.409  1.00181.67           C
ATOM   3296  O   GLY A 482     -30.563 -11.441 -46.916  1.00180.54           O
ATOM   3297  N   GLY A 483     -28.914 -10.433 -45.698  1.00195.86           N
ATOM   3298  CA  GLY A 483     -28.117 -11.642 -45.394  1.00206.42           C
ATOM   3299  C   GLY A 483     -28.638 -12.388 -44.172  1.00219.45           C
ATOM   3300  O   GLY A 483     -29.665 -11.962 -43.612  1.00245.81           O
ATOM   3301  N   SER A 484     -27.964 -13.470 -43.771  1.00216.65           N
ATOM   3302  CA  SER A 484     -28.329 -14.304 -42.596  1.00210.84           C
ATOM   3303  C   SER A 484     -27.139 -14.408 -41.637  1.00212.73           C
ATOM   3304  O   SER A 484     -26.061 -14.829 -42.088  1.00228.99           O
ATOM   3305  CB  SER A 484     -28.800 -15.666 -43.024  1.00202.98           C
ATOM   3306  OG  SER A 484     -28.970 -16.513 -41.897  1.00198.81           O
ATOM   3307  N   GLY A 485     -27.335 -14.030 -40.368  1.00205.14           N
ATOM   3308  CA  GLY A 485     -26.389 -14.279 -39.258  1.00205.87           C
ATOM   3309  C   GLY A 485     -25.375 -13.161 -39.042  1.00212.21           C
ATOM   3310  O   GLY A 485     -25.760 -12.100 -38.498  1.00210.98           O
ATOM   3311  N   ARG A 486     -24.114 -13.411 -39.421  1.00222.07           N
ATOM   3312  CA  ARG A 486     -22.919 -12.610 -39.026  1.00225.56           C
ATOM   3313  C   ARG A 486     -23.045 -11.180 -39.570  1.00238.38           C
ATOM   3314  O   ARG A 486     -22.620 -10.941 -40.722  1.00259.84           O
ATOM   3315  CB  ARG A 486     -21.628 -13.260 -39.535  1.00212.71           C
ATOM   3316  CG  ARG A 486     -21.426 -14.705 -39.102  1.00201.42           C
ATOM   3317  CD  ARG A 486     -19.999 -15.163 -39.344  1.00193.99           C
ATOM   3318  NE  ARG A 486     -19.870 -16.605 -39.538  1.00189.91           N
ATOM   3319  CZ  ARG A 486     -19.504 -17.494 -38.610  1.00186.27           C
ATOM   3320  NH1 ARG A 486     -19.415 -18.773 -38.934  1.00185.44           N
ATOM   3321  NH2 ARG A 486     -19.228 -17.119 -37.370  1.00182.93           N
ATOM   3322  N   GLY A 487     -23.595 -10.270 -38.759  1.00229.30           N
ATOM   3323  CA  GLY A 487     -23.796  -8.850 -39.109  1.00214.15           C
ATOM   3324  C   GLY A 487     -24.798  -8.669 -40.239  1.00200.18           C
ATOM   3325  O   GLY A 487     -24.632  -7.706 -41.024  1.00200.69           O
ATOM   3326  N   ALA A 488     -25.805  -9.548 -40.325  1.00179.62           N
ATOM   3327  CA  ALA A 488     -26.927  -9.438 -41.286  1.00162.17           C
ATOM   3328  C   ALA A 488     -27.577  -8.062 -41.133  1.00160.55           C
ATOM   3329  O   ALA A 488     -27.907  -7.690 -39.999  1.00171.06           O
ATOM   3330  CB  ALA A 488     -27.938 -10.526 -41.047  1.00152.60           C
ATOM   3331  N   ILE A 489     -27.742  -7.333 -42.230  1.00156.14           N
ATOM   3332  CA  ILE A 489     -28.420  -6.006 -42.217  1.00153.82           C
ATOM   3333  C   ILE A 489     -29.714  -6.144 -43.010  1.00160.92           C
ATOM   3334  O   ILE A 489     -29.649  -6.541 -44.185  1.00171.71           O
ATOM   3335  CB  ILE A 489     -27.496  -4.907 -42.768  1.00141.10           C
ATOM   3336  CG1 ILE A 489     -26.104  -4.990 -42.136  1.00142.92           C
ATOM   3337  CG2 ILE A 489     -28.124  -3.532 -42.599  1.00132.99           C
ATOM   3338  CD1 ILE A 489     -26.084  -4.825 -40.631  1.00143.70           C
ATOM   3339  N   THR A 490     -30.849  -5.882 -42.369  1.00164.90           N
ATOM   3340  CA  THR A 490     -32.166  -5.837 -43.048  1.00161.12           C
ATOM   3341  C   THR A 490     -32.103  -4.710 -44.080  1.00163.68           C
ATOM   3342  O   THR A 490     -31.517  -3.649 -43.773  1.00158.37           O
ATOM   3343  CB  THR A 490     -33.307  -5.662 -42.041  1.00159.89           C
ATOM   3344  OG1 THR A 490     -32.915  -4.626 -41.141  1.00170.63           O
ATOM   3345  CG2 THR A 490     -33.608  -6.925 -41.266  1.00155.67           C
ATOM   3346  N   CYS A 491     -32.627  -4.949 -45.277  1.00174.89           N
ATOM   3347  CA  CYS A 491     -32.645  -3.926 -46.352  1.00184.25           C
ATOM   3348  C   CYS A 491     -33.544  -2.779 -45.906  1.00191.72           C
ATOM   3349  O   CYS A 491     -34.560  -3.009 -45.252  1.00196.33           O
ATOM   3350  CB  CYS A 491     -33.098  -4.501 -47.687  1.00178.89           C
ATOM   3351  SG  CYS A 491     -31.947  -5.734 -48.355  1.00166.58           S
ATOM   3352  N   PRO A 492     -33.166  -1.512 -46.189  1.00189.12           N
ATOM   3353  CA  PRO A 492     -34.057  -0.376 -45.965  1.00194.66           C
ATOM   3354  C   PRO A 492     -35.274  -0.472 -46.897  1.00213.03           C
ATOM   3355  O   PRO A 492     -35.217  -1.192 -47.885  1.00237.27           O
ATOM   3356  CB  PRO A 492     -33.201   0.865 -46.262  1.00181.11           C
ATOM   3357  CG  PRO A 492     -31.773   0.354 -46.282  1.00173.62           C
ATOM   3358  CD  PRO A 492     -31.866  -1.090 -46.725  1.00177.55           C
ATOM   3359  N   THR A 493     -36.331   0.264 -46.549  1.00215.90           N
ATOM   3360  CA  THR A 493     -37.715   0.131 -47.084  1.00204.29           C
ATOM   3361  C   THR A 493     -37.724   0.011 -48.614  1.00189.34           C
ATOM   3362  O   THR A 493     -38.435  -0.860 -49.108  1.00181.08           O
ATOM   3363  CB  THR A 493     -38.599   1.293 -46.613  1.00205.48           C
ATOM   3364  OG1 THR A 493     -39.315   0.841 -45.463  1.00214.26           O
ATOM   3365  CG2 THR A 493     -39.573   1.777 -47.666  1.00197.50           C
ATOM   3366  N   GLY A 494     -37.002   0.863 -49.340  1.00174.09           N
ATOM   3367  CA  GLY A 494     -37.098   0.916 -50.811  1.00163.94           C
ATOM   3368  C   GLY A 494     -35.962   0.189 -51.509  1.00163.36           C
ATOM   3369  O   GLY A 494     -35.829   0.366 -52.727  1.00165.05           O
ATOM   3370  N   VAL A 495     -35.162  -0.607 -50.798  1.00165.46           N
ATOM   3371  CA  VAL A 495     -33.817  -1.016 -51.299  1.00163.35           C
ATOM   3372  C   VAL A 495     -33.775  -2.524 -51.583  1.00167.82           C
ATOM   3373  O   VAL A 495     -34.098  -3.318 -50.679  1.00180.38           O
ATOM   3374  CB  VAL A 495     -32.732  -0.565 -50.307  1.00157.20           C
ATOM   3375  CG1 VAL A 495     -31.420  -1.285 -50.538  1.00158.70           C
ATOM   3376  CG2 VAL A 495     -32.537   0.942 -50.363  1.00151.66           C
ATOM   3377  N   ALA A 496     -33.332  -2.893 -52.790  1.00160.78           N
ATOM   3378  CA  ALA A 496     -33.264  -4.287 -53.295  1.00158.01           C
ATOM   3379  C   ALA A 496     -32.365  -5.139 -52.393  1.00172.91           C
ATOM   3380  O   ALA A 496     -31.300  -4.643 -51.955  1.00186.44           O
ATOM   3381  CB  ALA A 496     -32.755  -4.303 -54.713  1.00147.38           C
ATOM   3382  N   LYS A 497     -32.763  -6.386 -52.140  1.00188.14           N
ATOM   3383  CA  LYS A 497     -31.909  -7.354 -51.403  1.00203.80           C
ATOM   3384  C   LYS A 497     -30.520  -7.357 -52.047  1.00207.75           C
ATOM   3385  O   LYS A 497     -30.442  -7.472 -53.290  1.00201.15           O
ATOM   3386  CB  LYS A 497     -32.480  -8.774 -51.393  1.00212.04           C
ATOM   3387  CG  LYS A 497     -31.604  -9.786 -50.663  1.00215.89           C
ATOM   3388  CD  LYS A 497     -31.801 -11.214 -51.130  1.00214.67           C
ATOM   3389  CE  LYS A 497     -30.643 -12.130 -50.786  1.00211.78           C
ATOM   3390  NZ  LYS A 497     -30.557 -12.403 -49.332  1.00211.55           N
ATOM   3391  N   GLY A 498     -29.477  -7.210 -51.226  1.00210.02           N
ATOM   3392  CA  GLY A 498     -28.068  -7.268 -51.658  1.00200.60           C
ATOM   3393  C   GLY A 498     -27.444  -5.896 -51.852  1.00191.79           C
ATOM   3394  O   GLY A 498     -26.268  -5.844 -52.259  1.00184.41           O
ATOM   3395  N   SER A 499     -28.146  -4.804 -51.554  1.00189.14           N
ATOM   3396  CA  SER A 499     -27.550  -3.452 -51.703  1.00182.37           C
ATOM   3397  C   SER A 499     -26.570  -3.190 -50.560  1.00179.69           C
ATOM   3398  O   SER A 499     -26.831  -3.555 -49.411  1.00178.16           O
ATOM   3399  CB  SER A 499     -28.589  -2.388 -51.795  1.00179.06           C
ATOM   3400  OG  SER A 499     -29.371  -2.550 -52.971  1.00165.51           O
ATOM   3401  N   PRO A 500     -25.398  -2.583 -50.858  1.00171.17           N
ATOM   3402  CA  PRO A 500     -24.467  -2.124 -49.826  1.00168.08           C
ATOM   3403  C   PRO A 500     -25.082  -1.072 -48.891  1.00172.58           C
ATOM   3404  O   PRO A 500     -25.404   0.009 -49.346  1.00176.43           O
ATOM   3405  CB  PRO A 500     -23.311  -1.497 -50.622  1.00163.58           C
ATOM   3406  CG  PRO A 500     -23.399  -2.142 -51.987  1.00163.81           C
ATOM   3407  CD  PRO A 500     -24.881  -2.351 -52.215  1.00166.17           C
ATOM   3408  N   VAL A 501     -25.232  -1.416 -47.612  1.00177.24           N
ATOM   3409  CA  VAL A 501     -25.704  -0.480 -46.551  1.00181.46           C
ATOM   3410  C   VAL A 501     -24.510  -0.134 -45.660  1.00181.56           C
ATOM   3411  O   VAL A 501     -23.796  -1.066 -45.237  1.00184.57           O
ATOM   3412  CB  VAL A 501     -26.864  -1.085 -45.740  1.00180.35           C
ATOM   3413  CG1 VAL A 501     -27.321  -0.155 -44.626  1.00183.22           C
ATOM   3414  CG2 VAL A 501     -28.028  -1.456 -46.640  1.00173.62           C
ATOM   3415  N   THR A 502     -24.303   1.153 -45.385  1.00173.29           N
ATOM   3416  CA  THR A 502     -23.254   1.637 -44.453  1.00166.57           C
ATOM   3417  C   THR A 502     -23.667   1.293 -43.017  1.00175.72           C
ATOM   3418  O   THR A 502     -24.806   1.616 -42.634  1.00198.75           O
ATOM   3419  CB  THR A 502     -22.998   3.138 -44.618  1.00151.49           C
ATOM   3420  OG1 THR A 502     -22.617   3.366 -45.975  1.00141.31           O
ATOM   3421  CG2 THR A 502     -21.922   3.636 -43.682  1.00147.49           C
ATOM   3422  N   THR A 503     -22.775   0.660 -42.254  1.00163.66           N
ATOM   3423  CA  THR A 503     -23.029   0.238 -40.849  1.00139.98           C
ATOM   3424  C   THR A 503     -22.200   1.077 -39.875  1.00130.24           C
ATOM   3425  O   THR A 503     -22.535   1.073 -38.679  1.00129.97           O
ATOM   3426  CB  THR A 503     -22.749  -1.256 -40.665  1.00131.23           C
ATOM   3427  OG1 THR A 503     -21.411  -1.532 -41.084  1.00134.66           O
ATOM   3428  CG2 THR A 503     -23.715  -2.108 -41.453  1.00125.75           C
ATOM   3429  N   VAL A 504     -21.156   1.752 -40.357  1.00122.94           N
ATOM   3430  CA  VAL A 504     -20.290   2.616 -39.508  1.00120.96           C
ATOM   3431  C   VAL A 504     -19.595   3.648 -40.395  1.00116.10           C
ATOM   3432  O   VAL A 504     -19.131   3.303 -41.492  1.00117.89           O
ATOM   3433  CB  VAL A 504     -19.286   1.783 -38.688  1.00123.58           C
ATOM   3434  CG1 VAL A 504     -18.384   0.939 -39.573  1.00122.75           C
ATOM   3435  CG2 VAL A 504     -18.459   2.657 -37.757  1.00125.33           C
ATOM   3436  N   ASP A 505     -19.564   4.888 -39.924  1.00112.51           N
ATOM   3437  CA  ASP A 505     -18.883   6.018 -40.595  1.00111.73           C
ATOM   3438  C   ASP A 505     -18.520   7.024 -39.506  1.00123.17           C
ATOM   3439  O   ASP A 505     -19.387   7.836 -39.130  1.00133.14           O
ATOM   3440  CB  ASP A 505     -19.759   6.615 -41.693  1.00106.85           C
ATOM   3441  CG  ASP A 505     -19.119   7.804 -42.385  1.00106.81           C
ATOM   3442  OD1 ASP A 505     -17.969   8.135 -42.033  1.00101.58           O
ATOM   3443  OD2 ASP A 505     -19.779   8.395 -43.262  1.00114.50           O
ATOM   3444  N   THR A 506     -17.300   6.924 -38.982  1.00133.90           N
ATOM   3445  CA  THR A 506     -16.781   7.842 -37.936  1.00141.52           C
ATOM   3446  C   THR A 506     -15.319   8.190 -38.210  1.00149.35           C
ATOM   3447  O   THR A 506     -14.709   7.664 -39.172  1.00148.77           O
ATOM   3448  CB  THR A 506     -16.931   7.281 -36.511  1.00137.93           C
ATOM   3449  OG1 THR A 506     -16.874   5.856 -36.534  1.00131.06           O
ATOM   3450  CG2 THR A 506     -18.212   7.725 -35.838  1.00135.33           C
ATOM   3451  N   ALA A 507     -14.807   9.093 -37.383  1.00153.20           N
ATOM   3452  CA  ALA A 507     -13.388   9.490 -37.332  1.00148.34           C
ATOM   3453  C   ALA A 507     -12.973   9.583 -35.867  1.00142.16           C
ATOM   3454  O   ALA A 507     -13.853   9.658 -34.991  1.00148.00           O
ATOM   3455  CB  ALA A 507     -13.193  10.789 -38.064  1.00144.35           C
ATOM   3456  N   LYS A 508     -11.674   9.546 -35.611  1.00134.12           N
ATOM   3457  CA  LYS A 508     -11.134   9.618 -34.238  1.00130.70           C
ATOM   3458  C   LYS A 508      -9.785  10.321 -34.305  1.00125.06           C
ATOM   3459  O   LYS A 508      -8.938   9.919 -35.128  1.00131.07           O
ATOM   3460  CB  LYS A 508     -11.047   8.215 -33.631  1.00135.34           C
ATOM   3461  CG  LYS A 508     -10.156   8.097 -32.402  1.00139.25           C
ATOM   3462  CD  LYS A 508     -10.637   8.909 -31.221  1.00142.37           C
ATOM   3463  CE  LYS A 508      -9.986   8.485 -29.921  1.00142.04           C
ATOM   3464  NZ  LYS A 508     -10.385   9.355 -28.791  1.00142.70           N
ATOM   3465  N   SER A 509      -9.615  11.347 -33.478  1.00118.96           N
ATOM   3466  CA  SER A 509      -8.321  12.033 -33.259  1.00117.49           C
ATOM   3467  C   SER A 509      -7.956  11.904 -31.785  1.00115.91           C
ATOM   3468  O   SER A 509      -8.869  11.968 -30.934  1.00123.42           O
ATOM   3469  CB  SER A 509      -8.377  13.460 -33.702  1.00115.70           C
ATOM   3470  OG  SER A 509      -8.648  13.532 -35.093  1.00115.76           O
ATOM   3471  N   GLY A 510      -6.677  11.669 -31.506  1.00111.62           N
ATOM   3472  CA  GLY A 510      -6.167  11.561 -30.131  1.00110.07           C
ATOM   3473  C   GLY A 510      -4.676  11.796 -30.083  1.00107.34           C
ATOM   3474  O   GLY A 510      -4.034  11.871 -31.157  1.00119.26           O
ATOM   3475  N   ASN A 511      -4.140  11.910 -28.874  1.00 96.08           N
ATOM   3476  CA  ASN A 511      -2.682  12.028 -28.654  1.00 92.74           C
ATOM   3477  C   ASN A 511      -2.208  10.777 -27.926  1.00 96.76           C
ATOM   3478  O   ASN A 511      -2.972  10.238 -27.110  1.00 97.03           O
ATOM   3479  CB  ASN A 511      -2.334  13.315 -27.917  1.00 87.66           C
ATOM   3480  CG  ASN A 511      -2.543  14.536 -28.784  1.00 86.52           C
ATOM   3481  OD1 ASN A 511      -2.526  15.656 -28.289  1.00 86.93           O
ATOM   3482  ND2 ASN A 511      -2.722  14.331 -30.079  1.00 88.27           N
ATOM   3483  N   LEU A 512      -0.998  10.331 -28.248  1.00104.27           N
ATOM   3484  CA  LEU A 512      -0.324   9.231 -27.526  1.00110.90           C
ATOM   3485  C   LEU A 512       1.000   9.752 -26.970  1.00113.96           C
ATOM   3486  O   LEU A 512       1.882  10.155 -27.752  1.00113.16           O
ATOM   3487  CB  LEU A 512      -0.139   8.041 -28.468  1.00111.57           C
ATOM   3488  CG  LEU A 512      -1.427   7.312 -28.848  1.00109.28           C
ATOM   3489  CD1 LEU A 512      -1.107   6.050 -29.629  1.00110.62           C
ATOM   3490  CD2 LEU A 512      -2.255   6.974 -27.619  1.00107.24           C
ATOM   3491  N   MET A 513       1.100   9.768 -25.646  1.00112.76           N
ATOM   3492  CA  MET A 513       2.338  10.117 -24.920  1.00105.51           C
ATOM   3493  C   MET A 513       2.849   8.826 -24.293  1.00 97.20           C
ATOM   3494  O   MET A 513       2.071   8.134 -23.610  1.00 90.05           O
ATOM   3495  CB  MET A 513       2.062  11.194 -23.871  1.00110.13           C
ATOM   3496  CG  MET A 513       1.468  12.450 -24.488  1.00114.27           C
ATOM   3497  SD  MET A 513       0.416  13.395 -23.354  1.00122.36           S
ATOM   3498  CE  MET A 513      -1.097  12.432 -23.372  1.00119.03           C
ATOM   3499  N   ASN A 514       4.086   8.476 -24.623  1.00 94.29           N
ATOM   3500  CA  ASN A 514       4.743   7.237 -24.149  1.00 92.34           C
ATOM   3501  C   ASN A 514       6.120   7.605 -23.611  1.00 94.44           C
ATOM   3502  O   ASN A 514       6.662   8.677 -23.967  1.00 94.35           O
ATOM   3503  CB  ASN A 514       4.834   6.190 -25.255  1.00 86.19           C
ATOM   3504  CG  ASN A 514       3.483   5.629 -25.644  1.00 80.94           C
ATOM   3505  OD1 ASN A 514       2.757   5.105 -24.801  1.00 71.83           O
ATOM   3506  ND2 ASN A 514       3.149   5.711 -26.922  1.00 78.94           N
ATOM   3507  N   TRP A 515       6.674   6.737 -22.782  1.00 94.45           N
ATOM   3508  CA  TRP A 515       8.021   6.963 -22.224  1.00 96.58           C
ATOM   3509  C   TRP A 515       8.559   5.657 -21.656  1.00 88.59           C
ATOM   3510  O   TRP A 515       7.780   4.707 -21.452  1.00 75.98           O
ATOM   3511  CB  TRP A 515       7.986   8.087 -21.182  1.00107.87           C
ATOM   3512  CG  TRP A 515       7.085   7.790 -20.028  1.00115.64           C
ATOM   3513  CD1 TRP A 515       5.736   7.978 -19.962  1.00118.28           C
ATOM   3514  CD2 TRP A 515       7.473   7.223 -18.766  1.00118.25           C
ATOM   3515  NE1 TRP A 515       5.258   7.581 -18.742  1.00115.81           N
ATOM   3516  CE2 TRP A 515       6.300   7.111 -17.988  1.00117.73           C
ATOM   3517  CE3 TRP A 515       8.693   6.809 -18.219  1.00119.54           C
ATOM   3518  CZ2 TRP A 515       6.316   6.595 -16.693  1.00120.82           C
ATOM   3519  CZ3 TRP A 515       8.708   6.300 -16.938  1.00121.36           C
ATOM   3520  CH2 TRP A 515       7.534   6.197 -16.188  1.00121.69           C
ATOM   3521  N   LYS A 516       9.864   5.638 -21.436  1.00 88.75           N
ATOM   3522  CA  LYS A 516      10.575   4.503 -20.817  1.00 88.91           C
ATOM   3523  C   LYS A 516      11.767   5.060 -20.043  1.00 82.12           C
ATOM   3524  O   LYS A 516      12.279   6.145 -20.391  1.00 85.17           O
ATOM   3525  CB  LYS A 516      11.015   3.514 -21.893  1.00 94.55           C
ATOM   3526  CG  LYS A 516      11.902   4.123 -22.969  1.00 98.69           C
ATOM   3527  CD  LYS A 516      12.578   3.100 -23.850  1.00100.45           C
ATOM   3528  CE  LYS A 516      13.322   3.743 -25.000  1.00103.38           C
ATOM   3529  NZ  LYS A 516      13.794   2.738 -25.978  1.00105.39           N
ATOM   3530  N   ALA A 517      12.184   4.335 -19.019  1.00 70.30           N
ATOM   3531  CA  ALA A 517      13.370   4.676 -18.219  1.00 63.52           C
ATOM   3532  C   ALA A 517      14.024   3.378 -17.759  1.00 58.54           C
ATOM   3533  O   ALA A 517      13.304   2.404 -17.455  1.00 50.24           O
ATOM   3534  CB  ALA A 517      12.976   5.567 -17.073  1.00 63.34           C
ATOM   3535  N   GLY A 518      15.351   3.376 -17.766  1.00 56.96           N
ATOM   3536  CA  GLY A 518      16.167   2.219 -17.377  1.00 55.13           C
ATOM   3537  C   GLY A 518      17.439   2.682 -16.708  1.00 52.64           C
ATOM   3538  O   GLY A 518      17.843   3.847 -16.895  1.00 51.00           O
ATOM   3539  N   ALA A 519      18.045   1.797 -15.937  1.00 51.28           N
ATOM   3540  CA  ALA A 519      19.353   2.042 -15.313  1.00 53.24           C
ATOM   3541  C   ALA A 519      20.169   0.763 -15.435  1.00 53.47           C
ATOM   3542  O   ALA A 519      19.594  -0.329 -15.317  1.00 45.82           O
ATOM   3543  CB  ALA A 519      19.155   2.468 -13.887  1.00 56.57           C
ATOM   3544  N   LEU A 520      21.459   0.907 -15.695  1.00 60.90           N
ATOM   3545  CA  LEU A 520      22.347  -0.255 -15.903  1.00 72.72           C
ATOM   3546  C   LEU A 520      23.630  -0.048 -15.108  1.00 74.61           C
ATOM   3547  O   LEU A 520      24.158   1.080 -15.061  1.00 66.69           O
ATOM   3548  CB  LEU A 520      22.607  -0.421 -17.404  1.00 83.91           C
ATOM   3549  CG  LEU A 520      23.505  -1.594 -17.812  1.00 90.10           C
ATOM   3550  CD1 LEU A 520      23.037  -2.193 -19.133  1.00 91.80           C
ATOM   3551  CD2 LEU A 520      24.973  -1.169 -17.899  1.00 93.82           C
ATOM   3552  N   TYR A 521      24.103  -1.120 -14.496  1.00 85.69           N
ATOM   3553  CA  TYR A 521      25.383  -1.104 -13.773  1.00101.12           C
ATOM   3554  C   TYR A 521      26.268  -2.247 -14.245  1.00104.18           C
ATOM   3555  O   TYR A 521      25.817  -3.403 -14.215  1.00 98.57           O
ATOM   3556  CB  TYR A 521      25.157  -1.198 -12.273  1.00121.32           C
ATOM   3557  CG  TYR A 521      26.372  -0.681 -11.570  1.00142.11           C
ATOM   3558  CD1 TYR A 521      27.484  -1.482 -11.384  1.00145.24           C
ATOM   3559  CD2 TYR A 521      26.455   0.649 -11.232  1.00162.77           C
ATOM   3560  CE1 TYR A 521      28.641  -0.996 -10.805  1.00151.75           C
ATOM   3561  CE2 TYR A 521      27.605   1.155 -10.661  1.00173.17           C
ATOM   3562  CZ  TYR A 521      28.709   0.328 -10.444  1.00166.74           C
ATOM   3563  OH  TYR A 521      29.869   0.735  -9.839  1.00174.31           O
ATOM   3564  N   HIS A 522      27.494  -1.922 -14.647  1.00115.07           N
ATOM   3565  CA  HIS A 522      28.518  -2.916 -15.056  1.00122.81           C
ATOM   3566  C   HIS A 522      29.124  -3.533 -13.792  1.00121.00           C
ATOM   3567  O   HIS A 522      29.903  -2.833 -13.120  1.00109.17           O
ATOM   3568  CB  HIS A 522      29.578  -2.272 -15.963  1.00127.36           C
ATOM   3569  CG  HIS A 522      29.055  -1.830 -17.293  1.00121.92           C
ATOM   3570  ND1 HIS A 522      28.809  -2.715 -18.329  1.00111.07           N
ATOM   3571  CD2 HIS A 522      28.748  -0.601 -17.765  1.00115.84           C
ATOM   3572  CE1 HIS A 522      28.361  -2.046 -19.372  1.00105.47           C
ATOM   3573  NE2 HIS A 522      28.314  -0.751 -19.053  1.00105.01           N
ATOM   3574  N   LEU A 523      28.758  -4.776 -13.459  1.00121.80           N
ATOM   3575  CA  LEU A 523      29.344  -5.504 -12.302  1.00115.75           C
ATOM   3576  C   LEU A 523      30.821  -5.770 -12.606  1.00124.61           C
ATOM   3577  O   LEU A 523      31.670  -5.479 -11.747  1.00125.19           O
ATOM   3578  CB  LEU A 523      28.600  -6.821 -12.074  1.00108.57           C
ATOM   3579  CG  LEU A 523      27.115  -6.712 -11.737  1.00102.32           C
ATOM   3580  CD1 LEU A 523      26.547  -8.092 -11.433  1.00 99.99           C
ATOM   3581  CD2 LEU A 523      26.878  -5.755 -10.577  1.00 98.71           C
ATOM   3582  N   THR A 524      31.103  -6.314 -13.789  1.00134.90           N
ATOM   3583  CA  THR A 524      32.475  -6.572 -14.291  1.00134.56           C
ATOM   3584  C   THR A 524      32.566  -6.046 -15.725  1.00128.71           C
ATOM   3585  O   THR A 524      31.643  -5.360 -16.176  1.00123.33           O
ATOM   3586  CB  THR A 524      32.808  -8.064 -14.164  1.00137.71           C
ATOM   3587  OG1 THR A 524      32.159  -8.762 -15.229  1.00135.28           O
ATOM   3588  CG2 THR A 524      32.388  -8.644 -12.831  1.00138.56           C
ATOM   3589  N   GLU A 525      33.631  -6.382 -16.440  1.00124.46           N
ATOM   3590  CA  GLU A 525      33.747  -6.023 -17.873  1.00120.53           C
ATOM   3591  C   GLU A 525      32.921  -7.009 -18.711  1.00119.09           C
ATOM   3592  O   GLU A 525      32.848  -6.795 -19.927  1.00123.37           O
ATOM   3593  CB  GLU A 525      35.214  -5.970 -18.303  1.00124.10           C
ATOM   3594  CG  GLU A 525      36.033  -7.173 -17.866  1.00130.51           C
ATOM   3595  CD  GLU A 525      37.352  -7.358 -18.596  1.00134.82           C
ATOM   3596  OE1 GLU A 525      37.611  -6.602 -19.555  1.00138.63           O
ATOM   3597  OE2 GLU A 525      38.117  -8.263 -18.202  1.00137.19           O
ATOM   3598  N   ASN A 526      32.313  -8.033 -18.099  1.00117.97           N
ATOM   3599  CA  ASN A 526      31.524  -9.061 -18.831  1.00115.27           C
ATOM   3600  C   ASN A 526      30.042  -9.014 -18.460  1.00106.66           C
ATOM   3601  O   ASN A 526      29.225  -9.422 -19.307  1.00105.09           O
ATOM   3602  CB  ASN A 526      32.055 -10.466 -18.564  1.00119.82           C
ATOM   3603  CG  ASN A 526      33.505 -10.615 -18.962  1.00125.66           C
ATOM   3604  OD1 ASN A 526      33.995  -9.906 -19.839  1.00132.53           O
ATOM   3605  ND2 ASN A 526      34.201 -11.530 -18.314  1.00129.93           N
ATOM   3606  N   GLY A 527      29.704  -8.572 -17.248  1.00 97.64           N
ATOM   3607  CA  GLY A 527      28.346  -8.727 -16.705  1.00 93.02           C
ATOM   3608  C   GLY A 527      27.768  -7.417 -16.242  1.00 89.54           C
ATOM   3609  O   GLY A 527      28.521  -6.606 -15.678  1.00 92.87           O
ATOM   3610  N   ASN A 528      26.465  -7.243 -16.416  1.00 86.68           N
ATOM   3611  CA  ASN A 528      25.774  -6.049 -15.886  1.00 87.06           C
ATOM   3612  C   ASN A 528      24.459  -6.464 -15.229  1.00 88.01           C
ATOM   3613  O   ASN A 528      24.066  -7.643 -15.320  1.00 86.98           O
ATOM   3614  CB  ASN A 528      25.573  -5.010 -16.984  1.00 84.04           C
ATOM   3615  CG  ASN A 528      24.776  -5.557 -18.143  1.00 79.97           C
ATOM   3616  OD1 ASN A 528      23.896  -6.395 -17.959  1.00 75.66           O
ATOM   3617  ND2 ASN A 528      25.086  -5.098 -19.340  1.00 80.16           N
ATOM   3618  N   VAL A 529      23.834  -5.501 -14.564  1.00 84.34           N
ATOM   3619  CA  VAL A 529      22.461  -5.607 -14.011  1.00 79.97           C
ATOM   3620  C   VAL A 529      21.720  -4.353 -14.455  1.00 72.29           C
ATOM   3621  O   VAL A 529      22.353  -3.293 -14.592  1.00 63.80           O
ATOM   3622  CB  VAL A 529      22.491  -5.761 -12.481  1.00 84.76           C
ATOM   3623  CG1 VAL A 529      21.120  -5.546 -11.857  1.00 88.27           C
ATOM   3624  CG2 VAL A 529      23.061  -7.111 -12.077  1.00 85.11           C
ATOM   3625  N   TYR A 530      20.422  -4.459 -14.682  1.00 69.54           N
ATOM   3626  CA  TYR A 530      19.635  -3.291 -15.127  1.00 69.20           C
ATOM   3627  C   TYR A 530      18.183  -3.450 -14.695  1.00 64.49           C
ATOM   3628  O   TYR A 530      17.699  -4.571 -14.456  1.00 55.49           O
ATOM   3629  CB  TYR A 530      19.758  -3.140 -16.642  1.00 73.78           C
ATOM   3630  CG  TYR A 530      18.998  -4.207 -17.378  1.00 75.47           C
ATOM   3631  CD1 TYR A 530      19.566  -5.447 -17.629  1.00 75.49           C
ATOM   3632  CD2 TYR A 530      17.675  -4.005 -17.742  1.00 79.08           C
ATOM   3633  CE1 TYR A 530      18.850  -6.449 -18.268  1.00 78.42           C
ATOM   3634  CE2 TYR A 530      16.949  -4.996 -18.386  1.00 79.77           C
ATOM   3635  CZ  TYR A 530      17.535  -6.223 -18.648  1.00 79.50           C
ATOM   3636  OH  TYR A 530      16.810  -7.195 -19.280  1.00 77.08           O
ATOM   3637  N   ILE A 531      17.505  -2.315 -14.624  1.00 66.66           N
ATOM   3638  CA  ILE A 531      16.025  -2.258 -14.542  1.00 69.01           C
ATOM   3639  C   ILE A 531      15.540  -1.423 -15.716  1.00 71.05           C
ATOM   3640  O   ILE A 531      16.346  -0.657 -16.295  1.00 66.19           O
ATOM   3641  CB  ILE A 531      15.553  -1.678 -13.201  1.00 72.10           C
ATOM   3642  CG1 ILE A 531      16.261  -0.358 -12.877  1.00 74.68           C
ATOM   3643  CG2 ILE A 531      15.720  -2.707 -12.096  1.00 72.31           C
ATOM   3644  CD1 ILE A 531      15.524   0.517 -11.886  1.00 75.10           C
ATOM   3645  N   ASN A 532      14.262  -1.583 -16.038  1.00 75.83           N
ATOM   3646  CA  ASN A 532      13.592  -0.814 -17.107  1.00 78.05           C
ATOM   3647  C   ASN A 532      12.102  -0.779 -16.795  1.00 75.85           C
ATOM   3648  O   ASN A 532      11.557  -1.790 -16.322  1.00 64.83           O
ATOM   3649  CB  ASN A 532      13.882  -1.401 -18.486  1.00 85.09           C
ATOM   3650  CG  ASN A 532      13.578  -0.440 -19.614  1.00 92.59           C
ATOM   3651  OD1 ASN A 532      14.488   0.119 -20.225  1.00100.04           O
ATOM   3652  ND2 ASN A 532      12.303  -0.263 -19.920  1.00 99.34           N
ATOM   3653  N   TYR A 533      11.489   0.374 -17.018  1.00 84.91           N
ATOM   3654  CA  TYR A 533      10.022   0.553 -16.941  1.00 96.89           C
ATOM   3655  C   TYR A 533       9.575   1.250 -18.220  1.00 97.16           C
ATOM   3656  O   TYR A 533      10.213   2.240 -18.629  1.00 94.04           O
ATOM   3657  CB  TYR A 533       9.619   1.338 -15.692  1.00106.16           C
ATOM   3658  CG  TYR A 533       8.138   1.612 -15.586  1.00113.34           C
ATOM   3659  CD1 TYR A 533       7.285   0.701 -14.987  1.00113.52           C
ATOM   3660  CD2 TYR A 533       7.581   2.777 -16.092  1.00119.08           C
ATOM   3661  CE1 TYR A 533       5.924   0.942 -14.878  1.00115.60           C
ATOM   3662  CE2 TYR A 533       6.221   3.033 -15.998  1.00119.48           C
ATOM   3663  CZ  TYR A 533       5.387   2.113 -15.389  1.00119.00           C
ATOM   3664  OH  TYR A 533       4.048   2.363 -15.294  1.00121.06           O
ATOM   3665  N   ALA A 534       8.518   0.732 -18.837  1.00 96.44           N
ATOM   3666  CA  ALA A 534       8.034   1.224 -20.143  1.00 98.67           C
ATOM   3667  C   ALA A 534       6.510   1.244 -20.153  1.00 98.41           C
ATOM   3668  O   ALA A 534       5.881   0.346 -19.552  1.00 86.80           O
ATOM   3669  CB  ALA A 534       8.588   0.373 -21.256  1.00102.78           C
ATOM   3670  N   VAL A 535       5.949   2.243 -20.826  1.00104.45           N
ATOM   3671  CA  VAL A 535       4.490   2.313 -21.103  1.00112.66           C
ATOM   3672  C   VAL A 535       4.290   2.264 -22.620  1.00120.26           C
ATOM   3673  O   VAL A 535       5.141   2.794 -23.373  1.00128.65           O
ATOM   3674  CB  VAL A 535       3.854   3.553 -20.453  1.00111.57           C
ATOM   3675  CG1 VAL A 535       4.485   3.845 -19.097  1.00109.81           C
ATOM   3676  CG2 VAL A 535       3.924   4.774 -21.358  1.00111.61           C
ATOM   3677  N   SER A 536       3.204   1.625 -23.045  1.00122.64           N
ATOM   3678  CA  SER A 536       2.799   1.502 -24.466  1.00123.95           C
ATOM   3679  C   SER A 536       1.276   1.578 -24.560  1.00131.42           C
ATOM   3680  O   SER A 536       0.592   1.343 -23.540  1.00139.09           O
ATOM   3681  CB  SER A 536       3.330   0.239 -25.075  1.00116.99           C
ATOM   3682  OG  SER A 536       2.734   0.007 -26.342  1.00117.05           O
ATOM   3683  N   GLN A 537       0.762   1.917 -25.738  1.00135.30           N
ATOM   3684  CA  GLN A 537      -0.694   2.126 -25.930  1.00134.31           C
ATOM   3685  C   GLN A 537      -1.140   1.572 -27.285  1.00137.73           C
ATOM   3686  O   GLN A 537      -0.318   1.497 -28.223  1.00144.90           O
ATOM   3687  CB  GLN A 537      -1.035   3.607 -25.764  1.00127.41           C
ATOM   3688  CG  GLN A 537      -0.746   4.135 -24.363  1.00117.91           C
ATOM   3689  CD  GLN A 537      -1.039   5.607 -24.214  1.00110.28           C
ATOM   3690  OE1 GLN A 537      -0.196   6.460 -24.483  1.00104.78           O
ATOM   3691  NE2 GLN A 537      -2.241   5.917 -23.761  1.00102.92           N
ATOM   3692  N   GLN A 538      -2.405   1.163 -27.352  1.00134.80           N
ATOM   3693  CA  GLN A 538      -3.094   0.758 -28.599  1.00123.82           C
ATOM   3694  C   GLN A 538      -4.436   1.477 -28.623  1.00121.28           C
ATOM   3695  O   GLN A 538      -5.370   1.075 -27.932  1.00127.73           O
ATOM   3696  CB  GLN A 538      -3.230  -0.762 -28.656  1.00119.64           C
ATOM   3697  CG  GLN A 538      -3.931  -1.268 -29.910  1.00123.41           C
ATOM   3698  CD  GLN A 538      -3.086  -1.138 -31.154  1.00138.40           C
ATOM   3699  OE1 GLN A 538      -2.909  -0.057 -31.720  1.00157.39           O
ATOM   3700  NE2 GLN A 538      -2.544  -2.260 -31.598  1.00147.83           N
ATOM   3701  N   PRO A 539      -4.560   2.574 -29.401  1.00117.75           N
ATOM   3702  CA  PRO A 539      -5.751   3.418 -29.348  1.00125.70           C
ATOM   3703  C   PRO A 539      -6.932   2.772 -30.062  1.00146.84           C
ATOM   3704  O   PRO A 539      -6.762   1.778 -30.768  1.00166.39           O
ATOM   3705  CB  PRO A 539      -5.306   4.694 -30.071  1.00114.24           C
ATOM   3706  CG  PRO A 539      -4.293   4.203 -31.077  1.00110.15           C
ATOM   3707  CD  PRO A 539      -3.588   3.043 -30.400  1.00112.39           C
ATOM   3708  N   PRO A 540      -8.166   3.293 -29.873  1.00164.63           N
ATOM   3709  CA  PRO A 540      -9.298   2.897 -30.711  1.00174.89           C
ATOM   3710  C   PRO A 540      -8.952   3.058 -32.200  1.00199.88           C
ATOM   3711  O   PRO A 540      -8.565   4.147 -32.598  1.00213.52           O
ATOM   3712  CB  PRO A 540     -10.419   3.854 -30.280  1.00165.91           C
ATOM   3713  CG  PRO A 540     -10.063   4.222 -28.855  1.00163.92           C
ATOM   3714  CD  PRO A 540      -8.548   4.245 -28.816  1.00165.50           C
ATOM   3715  N   GLY A 541      -9.044   1.966 -32.968  1.00212.54           N
ATOM   3716  CA  GLY A 541      -8.710   1.933 -34.406  1.00203.09           C
ATOM   3717  C   GLY A 541      -7.232   1.681 -34.663  1.00198.47           C
ATOM   3718  O   GLY A 541      -6.845   1.626 -35.846  1.00182.68           O
ATOM   3719  N   GLY A 542      -6.426   1.508 -33.613  1.00203.22           N
ATOM   3720  CA  GLY A 542      -4.998   1.153 -33.730  1.00195.84           C
ATOM   3721  C   GLY A 542      -4.800  -0.299 -34.140  1.00192.19           C
ATOM   3722  O   GLY A 542      -3.756  -0.606 -34.740  1.00186.77           O
ATOM   3723  N   ASN A 543      -5.755  -1.174 -33.822  1.00186.65           N
ATOM   3724  CA  ASN A 543      -5.609  -2.640 -34.016  1.00177.33           C
ATOM   3725  C   ASN A 543      -5.766  -3.001 -35.501  1.00185.10           C
ATOM   3726  O   ASN A 543      -4.937  -3.787 -35.997  1.00190.45           O
ATOM   3727  CB  ASN A 543      -6.593  -3.425 -33.150  1.00163.88           C
ATOM   3728  CG  ASN A 543      -6.453  -4.914 -33.363  1.00155.21           C
ATOM   3729  OD1 ASN A 543      -5.410  -5.486 -33.056  1.00141.94           O
ATOM   3730  ND2 ASN A 543      -7.481  -5.534 -33.920  1.00157.48           N
ATOM   3731  N   ASN A 544      -6.798  -2.491 -36.182  1.00185.19           N
ATOM   3732  CA  ASN A 544      -7.096  -2.870 -37.592  1.00174.72           C
ATOM   3733  C   ASN A 544      -7.879  -1.766 -38.317  1.00176.76           C
ATOM   3734  O   ASN A 544      -8.616  -2.098 -39.270  1.00179.46           O
ATOM   3735  CB  ASN A 544      -7.846  -4.204 -37.641  1.00163.31           C
ATOM   3736  CG  ASN A 544      -9.138  -4.184 -36.852  1.00155.16           C
ATOM   3737  OD1 ASN A 544      -9.589  -3.131 -36.405  1.00142.06           O
ATOM   3738  ND2 ASN A 544      -9.745  -5.346 -36.678  1.00151.68           N
ATOM   3739  N   PHE A 545      -7.717  -0.506 -37.898  1.00170.51           N
ATOM   3740  CA  PHE A 545      -8.356   0.687 -38.513  1.00156.22           C
ATOM   3741  C   PHE A 545      -9.858   0.711 -38.217  1.00160.67           C
ATOM   3742  O   PHE A 545     -10.462   1.786 -38.389  1.00162.04           O
ATOM   3743  CB  PHE A 545      -8.119   0.723 -40.023  1.00143.22           C
ATOM   3744  CG  PHE A 545      -6.666   0.761 -40.410  1.00135.83           C
ATOM   3745  CD1 PHE A 545      -5.930  -0.404 -40.573  1.00135.87           C
ATOM   3746  CD2 PHE A 545      -6.028   1.976 -40.583  1.00129.99           C
ATOM   3747  CE1 PHE A 545      -4.588  -0.347 -40.917  1.00130.84           C
ATOM   3748  CE2 PHE A 545      -4.688   2.031 -40.933  1.00131.84           C
ATOM   3749  CZ  PHE A 545      -3.973   0.868 -41.104  1.00130.18           C
ATOM   3750  N   ALA A 546     -10.451  -0.413 -37.794  1.00161.27           N
ATOM   3751  CA  ALA A 546     -11.895  -0.473 -37.468  1.00156.93           C
ATOM   3752  C   ALA A 546     -12.175   0.491 -36.311  1.00148.49           C
ATOM   3753  O   ALA A 546     -11.357   0.569 -35.372  1.00142.24           O
ATOM   3754  CB  ALA A 546     -12.337  -1.879 -37.147  1.00154.13           C
ATOM   3755  N   LEU A 547     -13.262   1.251 -36.421  1.00139.92           N
ATOM   3756  CA  LEU A 547     -13.825   2.054 -35.306  1.00127.94           C
ATOM   3757  C   LEU A 547     -15.262   1.588 -35.078  1.00129.83           C
ATOM   3758  O   LEU A 547     -15.891   1.094 -36.032  1.00128.29           O
ATOM   3759  CB  LEU A 547     -13.773   3.548 -35.643  1.00117.09           C
ATOM   3760  CG  LEU A 547     -12.383   4.160 -35.832  1.00112.82           C
ATOM   3761  CD1 LEU A 547     -12.491   5.614 -36.272  1.00110.31           C
ATOM   3762  CD2 LEU A 547     -11.553   4.061 -34.561  1.00112.19           C
ATOM   3763  N   ALA A 548     -15.752   1.723 -33.851  1.00139.68           N
ATOM   3764  CA  ALA A 548     -17.174   1.520 -33.506  1.00144.14           C
ATOM   3765  C   ALA A 548     -17.784   2.873 -33.147  1.00152.95           C
ATOM   3766  O   ALA A 548     -17.043   3.754 -32.633  1.00157.47           O
ATOM   3767  CB  ALA A 548     -17.308   0.538 -32.378  1.00141.18           C
ATOM   3768  N   GLN A 549     -19.080   3.034 -33.414  1.00156.09           N
ATOM   3769  CA  GLN A 549     -19.823   4.257 -33.029  1.00160.77           C
ATOM   3770  C   GLN A 549     -19.824   4.350 -31.501  1.00171.01           C
ATOM   3771  O   GLN A 549     -19.972   3.298 -30.839  1.00182.70           O
ATOM   3772  CB  GLN A 549     -21.245   4.269 -33.589  1.00152.86           C
ATOM   3773  CG  GLN A 549     -21.983   5.572 -33.316  1.00148.84           C
ATOM   3774  CD  GLN A 549     -21.211   6.779 -33.793  1.00148.64           C
ATOM   3775  OE1 GLN A 549     -20.204   7.173 -33.206  1.00153.87           O
ATOM   3776  NE2 GLN A 549     -21.683   7.387 -34.868  1.00143.17           N
ATOM   3777  N   SER A 550     -19.634   5.557 -30.970  1.00170.92           N
ATOM   3778  CA  SER A 550     -19.434   5.807 -29.518  1.00160.49           C
ATOM   3779  C   SER A 550     -20.748   5.625 -28.754  1.00150.23           C
ATOM   3780  O   SER A 550     -21.815   5.990 -29.288  1.00147.51           O
ATOM   3781  CB  SER A 550     -18.862   7.174 -29.268  1.00159.40           C
ATOM   3782  OG  SER A 550     -19.702   8.176 -29.815  1.00157.06           O
ATOM   3783  N   GLY A 551     -20.657   5.086 -27.540  1.00140.68           N
ATOM   3784  CA  GLY A 551     -21.713   5.208 -26.519  1.00138.07           C
ATOM   3785  C   GLY A 551     -22.359   3.888 -26.144  1.00135.98           C
ATOM   3786  O   GLY A 551     -22.889   3.814 -25.025  1.00139.70           O
ATOM   3787  N   SER A 552     -22.356   2.877 -27.016  1.00133.08           N
ATOM   3788  CA  SER A 552     -23.085   1.609 -26.742  1.00133.15           C
ATOM   3789  C   SER A 552     -22.577   0.474 -27.634  1.00133.98           C
ATOM   3790  O   SER A 552     -23.103   0.318 -28.749  1.00142.61           O
ATOM   3791  CB  SER A 552     -24.571   1.809 -26.884  1.00131.53           C
ATOM   3792  OG  SER A 552     -24.892   2.319 -28.167  1.00131.02           O
ATOM   3793  N   GLY A 553     -21.618  -0.298 -27.121  1.00127.63           N
ATOM   3794  CA  GLY A 553     -21.004  -1.458 -27.792  1.00121.56           C
ATOM   3795  C   GLY A 553     -19.856  -1.985 -26.960  1.00117.10           C
ATOM   3796  O   GLY A 553     -19.428  -1.266 -26.045  1.00111.58           O
ATOM   3797  N   ASN A 554     -19.362  -3.186 -27.249  1.00119.57           N
ATOM   3798  CA  ASN A 554     -18.278  -3.809 -26.446  1.00126.06           C
ATOM   3799  C   ASN A 554     -16.962  -3.738 -27.227  1.00133.31           C
ATOM   3800  O   ASN A 554     -16.017  -4.462 -26.855  1.00131.75           O
ATOM   3801  CB  ASN A 554     -18.642  -5.233 -26.033  1.00122.79           C
ATOM   3802  CG  ASN A 554     -18.601  -6.214 -27.179  1.00121.69           C
ATOM   3803  OD1 ASN A 554     -18.827  -5.837 -28.324  1.00126.24           O
ATOM   3804  ND2 ASN A 554     -18.317  -7.469 -26.875  1.00120.15           N
ATOM   3805  N   SER A 555     -16.896  -2.889 -28.256  1.00141.92           N
ATOM   3806  CA  SER A 555     -15.713  -2.753 -29.144  1.00149.03           C
ATOM   3807  C   SER A 555     -14.671  -1.841 -28.493  1.00158.59           C
ATOM   3808  O   SER A 555     -15.019  -0.699 -28.131  1.00165.36           O
ATOM   3809  CB  SER A 555     -16.095  -2.237 -30.499  1.00146.76           C
ATOM   3810  OG  SER A 555     -14.950  -2.146 -31.335  1.00148.68           O
ATOM   3811  N   ALA A 556     -13.426  -2.313 -28.400  1.00160.40           N
ATOM   3812  CA  ALA A 556     -12.264  -1.518 -27.938  1.00155.12           C
ATOM   3813  C   ALA A 556     -12.056  -0.318 -28.876  1.00157.56           C
ATOM   3814  O   ALA A 556     -11.352   0.623 -28.481  1.00156.27           O
ATOM   3815  CB  ALA A 556     -11.037  -2.392 -27.860  1.00146.82           C
ATOM   3816  N   ASN A 557     -12.683  -0.325 -30.055  1.00162.14           N
ATOM   3817  CA  ASN A 557     -12.457   0.710 -31.097  1.00163.51           C
ATOM   3818  C   ASN A 557     -13.542   1.793 -31.036  1.00162.92           C
ATOM   3819  O   ASN A 557     -13.584   2.637 -31.960  1.00179.63           O
ATOM   3820  CB  ASN A 557     -12.365   0.075 -32.483  1.00165.41           C
ATOM   3821  CG  ASN A 557     -11.213  -0.898 -32.593  1.00163.31           C
ATOM   3822  OD1 ASN A 557     -10.078  -0.559 -32.262  1.00161.16           O
ATOM   3823  ND2 ASN A 557     -11.496  -2.105 -33.054  1.00159.77           N
ATOM   3824  N   ARG A 558     -14.388   1.793 -30.005  1.00150.04           N
ATOM   3825  CA  ARG A 558     -15.332   2.916 -29.783  1.00140.08           C
ATOM   3826  C   ARG A 558     -14.516   4.208 -29.717  1.00137.32           C
ATOM   3827  O   ARG A 558     -13.511   4.237 -28.989  1.00137.80           O
ATOM   3828  CB  ARG A 558     -16.142   2.713 -28.505  1.00135.04           C
ATOM   3829  CG  ARG A 558     -17.333   1.786 -28.675  1.00130.13           C
ATOM   3830  CD  ARG A 558     -17.931   1.431 -27.336  1.00125.44           C
ATOM   3831  NE  ARG A 558     -18.427   2.588 -26.601  1.00125.82           N
ATOM   3832  CZ  ARG A 558     -19.190   2.515 -25.518  1.00127.81           C
ATOM   3833  NH1 ARG A 558     -19.583   3.619 -24.907  1.00129.43           N
ATOM   3834  NH2 ARG A 558     -19.551   1.337 -25.039  1.00127.80           N
ATOM   3835  N   THR A 559     -14.917   5.231 -30.465  1.00135.88           N
ATOM   3836  CA  THR A 559     -14.185   6.519 -30.526  1.00139.58           C
ATOM   3837  C   THR A 559     -14.168   7.174 -29.137  1.00144.78           C
ATOM   3838  O   THR A 559     -13.228   7.934 -28.877  1.00141.92           O
ATOM   3839  CB  THR A 559     -14.775   7.445 -31.594  1.00139.40           C
ATOM   3840  OG1 THR A 559     -16.109   7.777 -31.207  1.00133.51           O
ATOM   3841  CG2 THR A 559     -14.763   6.815 -32.970  1.00140.84           C
ATOM   3842  N   ASP A 560     -15.155   6.884 -28.282  1.00147.81           N
ATOM   3843  CA  ASP A 560     -15.258   7.480 -26.920  1.00143.25           C
ATOM   3844  C   ASP A 560     -14.317   6.763 -25.942  1.00149.08           C
ATOM   3845  O   ASP A 560     -14.007   7.369 -24.901  1.00153.51           O
ATOM   3846  CB  ASP A 560     -16.697   7.471 -26.397  1.00133.42           C
ATOM   3847  CG  ASP A 560     -17.289   6.083 -26.221  1.00127.20           C
ATOM   3848  OD1 ASP A 560     -16.966   5.199 -27.035  1.00128.16           O
ATOM   3849  OD2 ASP A 560     -18.068   5.898 -25.273  1.00119.21           O
ATOM   3850  N   PHE A 561     -13.872   5.539 -26.244  1.00150.38           N
ATOM   3851  CA  PHE A 561     -13.022   4.722 -25.332  1.00143.46           C
ATOM   3852  C   PHE A 561     -11.580   5.239 -25.325  1.00143.28           C
ATOM   3853  O   PHE A 561     -11.154   5.963 -26.248  1.00138.63           O
ATOM   3854  CB  PHE A 561     -13.079   3.237 -25.702  1.00138.24           C
ATOM   3855  CG  PHE A 561     -14.203   2.468 -25.057  1.00130.26           C
ATOM   3856  CD1 PHE A 561     -15.209   3.120 -24.356  1.00127.39           C
ATOM   3857  CD2 PHE A 561     -14.271   1.087 -25.174  1.00127.56           C
ATOM   3858  CE1 PHE A 561     -16.240   2.407 -23.768  1.00129.77           C
ATOM   3859  CE2 PHE A 561     -15.311   0.378 -24.593  1.00128.56           C
ATOM   3860  CZ  PHE A 561     -16.293   1.038 -23.892  1.00130.22           C
ATOM   3861  N   LYS A 562     -10.843   4.847 -24.289  1.00144.79           N
ATOM   3862  CA  LYS A 562      -9.417   5.209 -24.097  1.00146.68           C
ATOM   3863  C   LYS A 562      -8.540   4.147 -24.747  1.00144.53           C
ATOM   3864  O   LYS A 562      -8.997   3.038 -25.014  1.00151.00           O
ATOM   3865  CB  LYS A 562      -9.099   5.329 -22.607  1.00148.27           C
ATOM   3866  CG  LYS A 562      -9.944   6.345 -21.854  1.00147.11           C
ATOM   3867  CD  LYS A 562      -9.540   6.508 -20.406  1.00143.72           C
ATOM   3868  CE  LYS A 562      -9.766   5.253 -19.589  1.00144.11           C
ATOM   3869  NZ  LYS A 562      -9.658   5.514 -18.134  1.00144.43           N
ATOM   3870  N   PRO A 563      -7.246   4.442 -24.993  1.00137.70           N
ATOM   3871  CA  PRO A 563      -6.330   3.449 -25.550  1.00136.96           C
ATOM   3872  C   PRO A 563      -6.106   2.302 -24.556  1.00130.26           C
ATOM   3873  O   PRO A 563      -6.164   2.538 -23.363  1.00127.13           O
ATOM   3874  CB  PRO A 563      -5.024   4.225 -25.787  1.00137.06           C
ATOM   3875  CG  PRO A 563      -5.428   5.688 -25.710  1.00135.78           C
ATOM   3876  CD  PRO A 563      -6.585   5.730 -24.738  1.00135.01           C
ATOM   3877  N   GLN A 564      -5.880   1.091 -25.065  1.00126.15           N
ATOM   3878  CA  GLN A 564      -5.417  -0.051 -24.239  1.00120.77           C
ATOM   3879  C   GLN A 564      -3.986   0.262 -23.792  1.00123.23           C
ATOM   3880  O   GLN A 564      -3.100   0.365 -24.670  1.00133.17           O
ATOM   3881  CB  GLN A 564      -5.496  -1.358 -25.023  1.00117.15           C
ATOM   3882  CG  GLN A 564      -5.039  -2.566 -24.224  1.00114.65           C
ATOM   3883  CD  GLN A 564      -4.557  -3.673 -25.127  1.00115.75           C
ATOM   3884  OE1 GLN A 564      -3.638  -3.491 -25.925  1.00113.63           O
ATOM   3885  NE2 GLN A 564      -5.176  -4.835 -25.007  1.00116.44           N
ATOM   3886  N   LYS A 565      -3.782   0.436 -22.485  1.00121.97           N
ATOM   3887  CA  LYS A 565      -2.492   0.887 -21.904  1.00120.11           C
ATOM   3888  C   LYS A 565      -1.742  -0.305 -21.307  1.00119.03           C
ATOM   3889  O   LYS A 565      -2.346  -1.089 -20.553  1.00108.26           O
ATOM   3890  CB  LYS A 565      -2.740   1.970 -20.853  1.00119.96           C
ATOM   3891  CG  LYS A 565      -3.284   3.277 -21.414  1.00121.26           C
ATOM   3892  CD  LYS A 565      -2.833   4.520 -20.674  1.00126.92           C
ATOM   3893  CE  LYS A 565      -1.328   4.618 -20.512  1.00130.82           C
ATOM   3894  NZ  LYS A 565      -0.853   3.986 -19.255  1.00134.15           N
ATOM   3895  N   ALA A 566      -0.456  -0.420 -21.629  1.00125.13           N
ATOM   3896  CA  ALA A 566       0.437  -1.481 -21.120  1.00124.70           C
ATOM   3897  C   ALA A 566       1.615  -0.827 -20.394  1.00119.92           C
ATOM   3898  O   ALA A 566       2.286   0.044 -20.996  1.00130.05           O
ATOM   3899  CB  ALA A 566       0.890  -2.355 -22.257  1.00129.34           C
ATOM   3900  N   ASN A 567       1.821  -1.214 -19.134  1.00103.56           N
ATOM   3901  CA  ASN A 567       2.988  -0.804 -18.314  1.00 94.34           C
ATOM   3902  C   ASN A 567       3.850  -2.043 -18.094  1.00 80.61           C
ATOM   3903  O   ASN A 567       3.309  -3.073 -17.651  1.00 69.24           O
ATOM   3904  CB  ASN A 567       2.567  -0.153 -16.995  1.00103.62           C
ATOM   3905  CG  ASN A 567       1.668   1.050 -17.191  1.00112.06           C
ATOM   3906  OD1 ASN A 567       0.741   1.015 -17.998  1.00120.07           O
ATOM   3907  ND2 ASN A 567       1.919   2.117 -16.449  1.00119.27           N
ATOM   3908  N   THR A 568       5.136  -1.952 -18.423  1.00 76.34           N
ATOM   3909  CA  THR A 568       6.086  -3.081 -18.285  1.00 76.63           C
ATOM   3910  C   THR A 568       7.205  -2.716 -17.313  1.00 74.72           C
ATOM   3911  O   THR A 568       7.744  -1.599 -17.414  1.00 71.61           O
ATOM   3912  CB  THR A 568       6.696  -3.500 -19.622  1.00 79.14           C
ATOM   3913  OG1 THR A 568       5.634  -3.820 -20.523  1.00 87.58           O
ATOM   3914  CG2 THR A 568       7.623  -4.686 -19.462  1.00 79.60           C
ATOM   3915  N   SER A 569       7.549  -3.665 -16.443  1.00 72.91           N
ATOM   3916  CA  SER A 569       8.675  -3.584 -15.484  1.00 71.13           C
ATOM   3917  C   SER A 569       9.647  -4.729 -15.758  1.00 67.52           C
ATOM   3918  O   SER A 569       9.200  -5.837 -16.075  1.00 59.62           O
ATOM   3919  CB  SER A 569       8.173  -3.617 -14.080  1.00 75.61           C
ATOM   3920  OG  SER A 569       7.464  -2.428 -13.779  1.00 79.20           O
ATOM   3921  N   GLU A 570      10.942  -4.465 -15.655  1.00 70.21           N
ATOM   3922  CA  GLU A 570      11.969  -5.444 -16.072  1.00 75.94           C
ATOM   3923  C   GLU A 570      13.195  -5.282 -15.185  1.00 69.99           C
ATOM   3924  O   GLU A 570      13.636  -4.143 -14.975  1.00 62.71           O
ATOM   3925  CB  GLU A 570      12.298  -5.237 -17.549  1.00 90.25           C
ATOM   3926  CG  GLU A 570      12.941  -6.440 -18.218  1.00104.42           C
ATOM   3927  CD  GLU A 570      13.191  -6.269 -19.709  1.00114.76           C
ATOM   3928  OE1 GLU A 570      12.402  -5.561 -20.376  1.00121.04           O
ATOM   3929  OE2 GLU A 570      14.183  -6.836 -20.203  1.00129.95           O
ATOM   3930  N   ILE A 571      13.711  -6.395 -14.682  1.00 70.89           N
ATOM   3931  CA  ILE A 571      15.001  -6.439 -13.943  1.00 74.07           C
ATOM   3932  C   ILE A 571      15.810  -7.612 -14.476  1.00 72.36           C
ATOM   3933  O   ILE A 571      15.289  -8.732 -14.479  1.00 70.93           O
ATOM   3934  CB  ILE A 571      14.771  -6.589 -12.434  1.00 82.97           C
ATOM   3935  CG1 ILE A 571      13.909  -5.450 -11.880  1.00 91.41           C
ATOM   3936  CG2 ILE A 571      16.110  -6.731 -11.726  1.00 83.37           C
ATOM   3937  CD1 ILE A 571      13.702  -5.486 -10.375  1.00 93.95           C
ATOM   3938  N   GLY A 572      17.059  -7.386 -14.865  1.00 71.25           N
ATOM   3939  CA  GLY A 572      17.833  -8.477 -15.474  1.00 71.46           C
ATOM   3940  C   GLY A 572      19.327  -8.332 -15.344  1.00 71.09           C
ATOM   3941  O   GLY A 572      19.820  -7.324 -14.818  1.00 64.07           O
ATOM   3942  N   THR A 573      20.019  -9.349 -15.831  1.00 78.91           N
ATOM   3943  CA  THR A 573      21.491  -9.422 -15.861  1.00 87.67           C
ATOM   3944  C   THR A 573      21.893  -9.949 -17.233  1.00 94.27           C
ATOM   3945  O   THR A 573      21.263 -10.919 -17.707  1.00 95.85           O
ATOM   3946  CB  THR A 573      22.018 -10.284 -14.710  1.00 90.03           C
ATOM   3947  OG1 THR A 573      23.443 -10.238 -14.764  1.00 94.93           O
ATOM   3948  CG2 THR A 573      21.544 -11.720 -14.771  1.00 88.21           C
ATOM   3949  N   LYS A 574      22.879  -9.304 -17.850  1.00 98.43           N
ATOM   3950  CA  LYS A 574      23.458  -9.739 -19.144  1.00101.98           C
ATOM   3951  C   LYS A 574      24.960  -9.931 -18.947  1.00104.12           C
ATOM   3952  O   LYS A 574      25.602  -9.094 -18.283  1.00101.09           O
ATOM   3953  CB  LYS A 574      23.160  -8.747 -20.271  1.00100.87           C
ATOM   3954  CG  LYS A 574      21.700  -8.336 -20.425  1.00100.33           C
ATOM   3955  CD  LYS A 574      21.365  -7.724 -21.787  1.00 92.46           C
ATOM   3956  CE  LYS A 574      19.916  -7.291 -21.899  1.00 84.42           C
ATOM   3957  NZ  LYS A 574      19.616  -6.668 -23.207  1.00 76.84           N
ATOM   3958  N   TRP A 575      25.487 -11.021 -19.488  1.00105.34           N
ATOM   3959  CA  TRP A 575      26.908 -11.402 -19.323  1.00104.27           C
ATOM   3960  C   TRP A 575      27.494 -11.733 -20.694  1.00 99.57           C
ATOM   3961  O   TRP A 575      26.950 -12.626 -21.361  1.00 94.32           O
ATOM   3962  CB  TRP A 575      27.020 -12.554 -18.326  1.00107.19           C
ATOM   3963  CG  TRP A 575      26.734 -12.122 -16.921  1.00104.03           C
ATOM   3964  CD1 TRP A 575      25.518 -11.868 -16.354  1.00 99.21           C
ATOM   3965  CD2 TRP A 575      27.718 -11.856 -15.906  1.00 98.19           C
ATOM   3966  NE1 TRP A 575      25.680 -11.485 -15.049  1.00 95.61           N
ATOM   3967  CE2 TRP A 575      27.017 -11.461 -14.748  1.00 95.97           C
ATOM   3968  CE3 TRP A 575      29.117 -11.907 -15.871  1.00 95.99           C
ATOM   3969  CZ2 TRP A 575      27.675 -11.122 -13.566  1.00 98.71           C
ATOM   3970  CZ3 TRP A 575      29.766 -11.579 -14.703  1.00 93.06           C
ATOM   3971  CH2 TRP A 575      29.052 -11.195 -13.567  1.00 97.70           C
ATOM   3972  N   GLN A 576      28.529 -10.991 -21.098  1.00 97.58           N
ATOM   3973  CA  GLN A 576      29.319 -11.237 -22.330  1.00 96.51           C
ATOM   3974  C   GLN A 576      30.528 -12.092 -21.954  1.00 94.42           C
ATOM   3975  O   GLN A 576      31.470 -11.570 -21.355  1.00 85.68           O
ATOM   3976  CB  GLN A 576      29.741  -9.919 -22.978  1.00 97.54           C
ATOM   3977  CG  GLN A 576      28.579  -9.158 -23.599  1.00 97.57           C
ATOM   3978  CD  GLN A 576      29.031  -7.967 -24.409  1.00 95.99           C
ATOM   3979  OE1 GLN A 576      28.932  -7.947 -25.632  1.00 97.48           O
ATOM   3980  NE2 GLN A 576      29.540  -6.953 -23.730  1.00 94.51           N
ATOM   3981  N   VAL A 577      30.497 -13.368 -22.316  1.00 98.76           N
ATOM   3982  CA  VAL A 577      31.428 -14.393 -21.776  1.00105.77           C
ATOM   3983  C   VAL A 577      32.322 -14.908 -22.906  1.00110.70           C
ATOM   3984  O   VAL A 577      31.926 -14.794 -24.087  1.00122.89           O
ATOM   3985  CB  VAL A 577      30.616 -15.507 -21.095  1.00108.36           C
ATOM   3986  CG1 VAL A 577      31.356 -16.833 -21.029  1.00110.94           C
ATOM   3987  CG2 VAL A 577      30.153 -15.071 -19.715  1.00109.18           C
ATOM   3988  N   LEU A 578      33.488 -15.446 -22.538  1.00107.15           N
ATOM   3989  CA  LEU A 578      34.459 -16.080 -23.465  1.00102.24           C
ATOM   3990  C   LEU A 578      34.843 -15.056 -24.538  1.00100.65           C
ATOM   3991  O   LEU A 578      34.541 -15.295 -25.718  1.00103.87           O
ATOM   3992  CB  LEU A 578      33.839 -17.341 -24.083  1.00102.86           C
ATOM   3993  CG  LEU A 578      33.310 -18.381 -23.097  1.00105.01           C
ATOM   3994  CD1 LEU A 578      32.962 -19.678 -23.800  1.00104.23           C
ATOM   3995  CD2 LEU A 578      34.298 -18.641 -21.972  1.00108.21           C
ATOM   3996  N   ASP A 579      35.449 -13.939 -24.122  1.00 98.08           N
ATOM   3997  CA  ASP A 579      35.999 -12.892 -25.026  1.00 96.36           C
ATOM   3998  C   ASP A 579      34.858 -12.224 -25.807  1.00 90.02           C
ATOM   3999  O   ASP A 579      35.070 -11.867 -26.982  1.00 83.41           O
ATOM   4000  CB  ASP A 579      37.043 -13.490 -25.975  1.00101.04           C
ATOM   4001  CG  ASP A 579      38.054 -14.390 -25.286  1.00100.80           C
ATOM   4002  OD1 ASP A 579      38.663 -13.931 -24.307  1.00101.74           O
ATOM   4003  OD2 ASP A 579      38.219 -15.546 -25.724  1.00100.18           O
ATOM   4004  N   LYS A 580      33.684 -12.089 -25.185  1.00 86.86           N
ATOM   4005  CA  LYS A 580      32.534 -11.323 -25.738  1.00 82.43           C
ATOM   4006  C   LYS A 580      31.924 -12.058 -26.940  1.00 76.36           C
ATOM   4007  O   LYS A 580      31.281 -11.388 -27.762  1.00 68.97           O
ATOM   4008  CB  LYS A 580      33.003  -9.923 -26.151  1.00 82.49           C
ATOM   4009  CG  LYS A 580      31.906  -8.968 -26.603  1.00 84.85           C
ATOM   4010  CD  LYS A 580      32.456  -7.675 -27.131  1.00 87.23           C
ATOM   4011  CE  LYS A 580      32.949  -6.779 -26.014  1.00 90.81           C
ATOM   4012  NZ  LYS A 580      33.436  -5.478 -26.527  1.00 95.77           N
ATOM   4013  N   ARG A 581      32.091 -13.377 -27.036  1.00 78.68           N
ATOM   4014  CA  ARG A 581      31.527 -14.170 -28.160  1.00 80.65           C
ATOM   4015  C   ARG A 581      30.271 -14.924 -27.715  1.00 79.81           C
ATOM   4016  O   ARG A 581      29.655 -15.576 -28.567  1.00 68.57           O
ATOM   4017  CB  ARG A 581      32.572 -15.143 -28.710  1.00 81.05           C
ATOM   4018  CG  ARG A 581      33.779 -14.465 -29.342  1.00 80.75           C
ATOM   4019  CD  ARG A 581      34.394 -15.326 -30.432  1.00 82.07           C
ATOM   4020  NE  ARG A 581      33.964 -14.939 -31.775  1.00 82.19           N
ATOM   4021  CZ  ARG A 581      33.839 -15.762 -32.817  1.00 80.43           C
ATOM   4022  NH1 ARG A 581      34.086 -17.057 -32.697  1.00 84.97           N
ATOM   4023  NH2 ARG A 581      33.467 -15.282 -33.989  1.00 74.56           N
ATOM   4024  N   LEU A 582      29.912 -14.864 -26.434  1.00 86.99           N
ATOM   4025  CA  LEU A 582      28.761 -15.623 -25.882  1.00 95.28           C
ATOM   4026  C   LEU A 582      27.969 -14.694 -24.964  1.00103.45           C
ATOM   4027  O   LEU A 582      28.527 -14.266 -23.934  1.00115.25           O
ATOM   4028  CB  LEU A 582      29.285 -16.858 -25.138  1.00 95.43           C
ATOM   4029  CG  LEU A 582      28.241 -17.890 -24.707  1.00 92.16           C
ATOM   4030  CD1 LEU A 582      27.555 -18.526 -25.908  1.00 94.37           C
ATOM   4031  CD2 LEU A 582      28.884 -18.960 -23.840  1.00 89.68           C
ATOM   4032  N   LEU A 583      26.727 -14.389 -25.340  1.00105.04           N
ATOM   4033  CA  LEU A 583      25.831 -13.483 -24.578  1.00104.90           C
ATOM   4034  C   LEU A 583      24.843 -14.315 -23.751  1.00108.80           C
ATOM   4035  O   LEU A 583      24.095 -15.124 -24.340  1.00110.40           O
ATOM   4036  CB  LEU A 583      25.101 -12.565 -25.559  1.00100.10           C
ATOM   4037  CG  LEU A 583      24.206 -11.515 -24.908  1.00 98.68           C
ATOM   4038  CD1 LEU A 583      25.036 -10.447 -24.216  1.00 95.31           C
ATOM   4039  CD2 LEU A 583      23.278 -10.892 -25.932  1.00 97.86           C
ATOM   4040  N   LEU A 584      24.837 -14.112 -22.433  1.00103.07           N
ATOM   4041  CA  LEU A 584      23.916 -14.808 -21.498  1.00 91.56           C
ATOM   4042  C   LEU A 584      22.996 -13.768 -20.869  1.00 84.95           C
ATOM   4043  O   LEU A 584      23.495 -12.727 -20.436  1.00 73.86           O
ATOM   4044  CB  LEU A 584      24.733 -15.549 -20.439  1.00 88.79           C
ATOM   4045  CG  LEU A 584      25.679 -16.617 -20.985  1.00 88.51           C
ATOM   4046  CD1 LEU A 584      26.921 -16.735 -20.122  1.00 88.52           C
ATOM   4047  CD2 LEU A 584      24.977 -17.961 -21.097  1.00 87.86           C
ATOM   4048  N   THR A 585      21.699 -14.048 -20.840  1.00 86.42           N
ATOM   4049  CA  THR A 585      20.669 -13.101 -20.355  1.00 87.10           C
ATOM   4050  C   THR A 585      19.759 -13.818 -19.359  1.00 87.19           C
ATOM   4051  O   THR A 585      19.535 -15.035 -19.498  1.00 86.41           O
ATOM   4052  CB  THR A 585      19.923 -12.481 -21.543  1.00 86.71           C
ATOM   4053  OG1 THR A 585      20.724 -11.393 -22.002  1.00 85.78           O
ATOM   4054  CG2 THR A 585      18.522 -12.010 -21.212  1.00 86.58           C
ATOM   4055  N   ALA A 586      19.258 -13.068 -18.384  1.00 85.52           N
ATOM   4056  CA  ALA A 586      18.228 -13.523 -17.431  1.00 82.32           C
ATOM   4057  C   ALA A 586      17.484 -12.299 -16.905  1.00 81.24           C
ATOM   4058  O   ALA A 586      18.164 -11.363 -16.443  1.00 76.28           O
ATOM   4059  CB  ALA A 586      18.882 -14.301 -16.324  1.00 84.23           C
ATOM   4060  N   ALA A 587      16.152 -12.295 -16.990  1.00 80.20           N
ATOM   4061  CA  ALA A 587      15.324 -11.125 -16.627  1.00 80.45           C
ATOM   4062  C   ALA A 587      14.031 -11.547 -15.925  1.00 81.98           C
ATOM   4063  O   ALA A 587      13.475 -12.615 -16.246  1.00 78.22           O
ATOM   4064  CB  ALA A 587      15.033 -10.311 -17.857  1.00 80.86           C
ATOM   4065  N   LEU A 588      13.587 -10.707 -14.987  1.00 82.57           N
ATOM   4066  CA  LEU A 588      12.242 -10.766 -14.352  1.00 82.72           C
ATOM   4067  C   LEU A 588      11.416  -9.658 -15.016  1.00 78.50           C
ATOM   4068  O   LEU A 588      11.937  -8.525 -15.159  1.00 67.45           O
ATOM   4069  CB  LEU A 588      12.341 -10.533 -12.832  1.00 86.48           C
ATOM   4070  CG  LEU A 588      12.745 -11.680 -11.883  1.00 87.79           C
ATOM   4071  CD1 LEU A 588      11.983 -12.973 -12.149  1.00 87.33           C
ATOM   4072  CD2 LEU A 588      14.251 -11.934 -11.874  1.00 85.70           C
ATOM   4073  N   PHE A 589      10.187  -9.956 -15.424  1.00 82.00           N
ATOM   4074  CA  PHE A 589       9.315  -8.967 -16.096  1.00 88.93           C
ATOM   4075  C   PHE A 589       7.873  -9.123 -15.629  1.00 77.87           C
ATOM   4076  O   PHE A 589       7.442 -10.238 -15.296  1.00 67.10           O
ATOM   4077  CB  PHE A 589       9.369  -9.148 -17.611  1.00111.25           C
ATOM   4078  CG  PHE A 589       8.603 -10.353 -18.100  1.00135.73           C
ATOM   4079  CD1 PHE A 589       9.219 -11.595 -18.187  1.00151.53           C
ATOM   4080  CD2 PHE A 589       7.258 -10.258 -18.435  1.00150.68           C
ATOM   4081  CE1 PHE A 589       8.513 -12.709 -18.620  1.00161.05           C
ATOM   4082  CE2 PHE A 589       6.554 -11.373 -18.866  1.00161.90           C
ATOM   4083  CZ  PHE A 589       7.184 -12.596 -18.962  1.00164.67           C
ATOM   4084  N   ARG A 590       7.143  -8.014 -15.667  1.00 76.10           N
ATOM   4085  CA  ARG A 590       5.672  -7.997 -15.521  1.00 80.52           C
ATOM   4086  C   ARG A 590       5.067  -6.941 -16.443  1.00 83.47           C
ATOM   4087  O   ARG A 590       5.482  -5.765 -16.361  1.00 85.80           O
ATOM   4088  CB  ARG A 590       5.266  -7.656 -14.092  1.00 82.75           C
ATOM   4089  CG  ARG A 590       3.821  -7.192 -14.005  1.00 85.07           C
ATOM   4090  CD  ARG A 590       3.491  -6.643 -12.641  1.00 83.74           C
ATOM   4091  NE  ARG A 590       3.452  -7.683 -11.631  1.00 81.75           N
ATOM   4092  CZ  ARG A 590       3.112  -7.465 -10.373  1.00 87.13           C
ATOM   4093  NH1 ARG A 590       2.781  -6.243  -9.983  1.00 89.92           N
ATOM   4094  NH2 ARG A 590       3.100  -8.466  -9.512  1.00 91.44           N
ATOM   4095  N   THR A 591       4.072  -7.330 -17.233  1.00 83.56           N
ATOM   4096  CA  THR A 591       3.281  -6.372 -18.033  1.00 85.38           C
ATOM   4097  C   THR A 591       1.872  -6.298 -17.452  1.00 78.22           C
ATOM   4098  O   THR A 591       1.176  -7.326 -17.418  1.00 61.66           O
ATOM   4099  CB  THR A 591       3.279  -6.722 -19.521  1.00 97.91           C
ATOM   4100  OG1 THR A 591       4.633  -6.789 -19.977  1.00106.17           O
ATOM   4101  CG2 THR A 591       2.509  -5.703 -20.331  1.00103.42           C
ATOM   4102  N   ASP A 592       1.482  -5.103 -17.025  1.00 87.05           N
ATOM   4103  CA  ASP A 592       0.120  -4.819 -16.510  1.00 98.36           C
ATOM   4104  C   ASP A 592      -0.650  -4.104 -17.624  1.00 95.69           C
ATOM   4105  O   ASP A 592      -0.204  -3.024 -18.069  1.00 87.69           O
ATOM   4106  CB  ASP A 592       0.180  -4.038 -15.190  1.00109.70           C
ATOM   4107  CG  ASP A 592       0.485  -4.883 -13.951  1.00116.09           C
ATOM   4108  OD1 ASP A 592       0.141  -6.085 -13.947  1.00131.24           O
ATOM   4109  OD2 ASP A 592       1.055  -4.328 -12.979  1.00115.07           O
ATOM   4110  N   ILE A 593      -1.752  -4.703 -18.070  1.00 96.96           N
ATOM   4111  CA  ILE A 593      -2.593  -4.171 -19.180  1.00100.82           C
ATOM   4112  C   ILE A 593      -3.921  -3.685 -18.600  1.00 92.96           C
ATOM   4113  O   ILE A 593      -4.570  -4.453 -17.880  1.00 78.77           O
ATOM   4114  CB  ILE A 593      -2.802  -5.238 -20.268  1.00114.40           C
ATOM   4115  CG1 ILE A 593      -1.469  -5.838 -20.729  1.00123.17           C
ATOM   4116  CG2 ILE A 593      -3.606  -4.664 -21.427  1.00116.42           C
ATOM   4117  CD1 ILE A 593      -1.603  -6.937 -21.770  1.00126.51           C
ATOM   4118  N   GLU A 594      -4.325  -2.466 -18.952  1.00100.24           N
ATOM   4119  CA  GLU A 594      -5.543  -1.820 -18.398  1.00110.37           C
ATOM   4120  C   GLU A 594      -6.410  -1.272 -19.540  1.00114.46           C
ATOM   4121  O   GLU A 594      -6.031  -1.410 -20.721  1.00110.53           O
ATOM   4122  CB  GLU A 594      -5.150  -0.770 -17.349  1.00114.55           C
ATOM   4123  CG  GLU A 594      -4.134   0.259 -17.810  1.00114.93           C
ATOM   4124  CD  GLU A 594      -3.609   1.169 -16.703  1.00111.71           C
ATOM   4125  OE1 GLU A 594      -4.333   1.408 -15.710  1.00107.42           O
ATOM   4126  OE2 GLU A 594      -2.472   1.650 -16.837  1.00113.08           O
ATOM   4127  N   ASN A 595      -7.566  -0.713 -19.187  1.00120.12           N
ATOM   4128  CA  ASN A 595      -8.556  -0.123 -20.129  1.00119.37           C
ATOM   4129  C   ASN A 595      -9.097  -1.203 -21.074  1.00116.74           C
ATOM   4130  O   ASN A 595      -9.491  -0.846 -22.197  1.00114.06           O
ATOM   4131  CB  ASN A 595      -7.965   1.055 -20.907  1.00121.42           C
ATOM   4132  CG  ASN A 595      -7.462   2.155 -19.997  1.00124.49           C
ATOM   4133  OD1 ASN A 595      -7.835   2.228 -18.830  1.00135.47           O
ATOM   4134  ND2 ASN A 595      -6.615   3.024 -20.520  1.00124.03           N
ATOM   4135  N   GLU A 596      -9.142  -2.464 -20.637  1.00116.71           N
ATOM   4136  CA  GLU A 596      -9.812  -3.551 -21.397  1.00115.33           C
ATOM   4137  C   GLU A 596     -11.326  -3.360 -21.268  1.00121.01           C
ATOM   4138  O   GLU A 596     -11.810  -2.998 -20.171  1.00126.92           O
ATOM   4139  CB  GLU A 596      -9.392  -4.940 -20.909  1.00108.96           C
ATOM   4140  CG  GLU A 596      -7.912  -5.226 -21.067  1.00104.46           C
ATOM   4141  CD  GLU A 596      -7.462  -5.422 -22.502  1.00102.96           C
ATOM   4142  OE1 GLU A 596      -7.434  -6.579 -22.957  1.00102.02           O
ATOM   4143  OE2 GLU A 596      -7.132  -4.417 -23.156  1.00102.18           O
ATOM   4144  N   VAL A 597     -12.055  -3.592 -22.354  1.00124.23           N
ATOM   4145  CA  VAL A 597     -13.539  -3.475 -22.355  1.00122.08           C
ATOM   4146  C   VAL A 597     -14.101  -4.669 -21.582  1.00116.95           C
ATOM   4147  O   VAL A 597     -13.753  -5.815 -21.920  1.00112.47           O
ATOM   4148  CB  VAL A 597     -14.120  -3.404 -23.776  1.00125.84           C
ATOM   4149  CG1 VAL A 597     -15.603  -3.079 -23.729  1.00125.68           C
ATOM   4150  CG2 VAL A 597     -13.362  -2.407 -24.642  1.00128.06           C
ATOM   4151  N   GLU A 598     -14.918  -4.403 -20.564  1.00115.83           N
ATOM   4152  CA  GLU A 598     -15.638  -5.455 -19.803  1.00119.12           C
ATOM   4153  C   GLU A 598     -17.100  -5.030 -19.639  1.00114.25           C
ATOM   4154  O   GLU A 598     -17.410  -3.847 -19.868  1.00103.83           O
ATOM   4155  CB  GLU A 598     -14.951  -5.706 -18.458  1.00127.71           C
ATOM   4156  CG  GLU A 598     -13.555  -6.306 -18.570  1.00132.76           C
ATOM   4157  CD  GLU A 598     -13.492  -7.743 -19.071  1.00138.61           C
ATOM   4158  OE1 GLU A 598     -12.373  -8.204 -19.376  1.00145.28           O
ATOM   4159  OE2 GLU A 598     -14.555  -8.402 -19.151  1.00142.53           O
ATOM   4160  N   GLN A 599     -17.970  -5.967 -19.262  1.00116.64           N
ATOM   4161  CA  GLN A 599     -19.430  -5.710 -19.153  1.00122.48           C
ATOM   4162  C   GLN A 599     -19.785  -5.350 -17.707  1.00136.18           C
ATOM   4163  O   GLN A 599     -19.340  -6.061 -16.786  1.00137.26           O
ATOM   4164  CB  GLN A 599     -20.239  -6.919 -19.619  1.00116.32           C
ATOM   4165  CG  GLN A 599     -21.711  -6.598 -19.838  1.00113.90           C
ATOM   4166  CD  GLN A 599     -22.478  -7.762 -20.414  1.00116.53           C
ATOM   4167  OE1 GLN A 599     -22.316  -8.908 -20.001  1.00122.62           O
ATOM   4168  NE2 GLN A 599     -23.332  -7.476 -21.383  1.00112.30           N
ATOM   4169  N   ASN A 600     -20.608  -4.313 -17.535  1.00148.04           N
ATOM   4170  CA  ASN A 600     -21.092  -3.816 -16.216  1.00150.93           C
ATOM   4171  C   ASN A 600     -22.259  -4.686 -15.724  1.00155.21           C
ATOM   4172  O   ASN A 600     -22.633  -5.634 -16.448  1.00166.55           O
ATOM   4173  CB  ASN A 600     -21.469  -2.335 -16.305  1.00149.20           C
ATOM   4174  CG  ASN A 600     -20.280  -1.454 -16.625  1.00146.80           C
ATOM   4175  OD1 ASN A 600     -20.376  -0.545 -17.441  1.00149.60           O
ATOM   4176  ND2 ASN A 600     -19.149  -1.717 -15.990  1.00143.89           N
ATOM   4177  N   ASP A 601     -22.803  -4.379 -14.537  1.00150.09           N
ATOM   4178  CA  ASP A 601     -23.948  -5.103 -13.917  1.00147.70           C
ATOM   4179  C   ASP A 601     -25.119  -5.144 -14.905  1.00153.90           C
ATOM   4180  O   ASP A 601     -25.668  -6.236 -15.132  1.00161.11           O
ATOM   4181  CB  ASP A 601     -24.391  -4.461 -12.599  1.00139.90           C
ATOM   4182  CG  ASP A 601     -23.398  -4.605 -11.464  1.00139.85           C
ATOM   4183  OD1 ASP A 601     -22.589  -5.551 -11.500  1.00141.09           O
ATOM   4184  OD2 ASP A 601     -23.449  -3.771 -10.553  1.00144.52           O
ATOM   4185  N   ASP A 602     -25.471  -3.996 -15.483  1.00157.88           N
ATOM   4186  CA  ASP A 602     -26.484  -3.895 -16.566  1.00160.23           C
ATOM   4187  C   ASP A 602     -25.817  -4.327 -17.882  1.00159.66           C
ATOM   4188  O   ASP A 602     -24.728  -4.937 -17.831  1.00175.81           O
ATOM   4189  CB  ASP A 602     -27.087  -2.488 -16.598  1.00163.72           C
ATOM   4190  CG  ASP A 602     -26.053  -1.373 -16.629  1.00170.89           C
ATOM   4191  OD1 ASP A 602     -24.874  -1.665 -16.924  1.00182.39           O
ATOM   4192  OD2 ASP A 602     -26.431  -0.227 -16.324  1.00171.60           O
ATOM   4193  N   GLY A 603     -26.445  -4.029 -19.024  1.00142.28           N
ATOM   4194  CA  GLY A 603     -25.905  -4.333 -20.362  1.00127.35           C
ATOM   4195  C   GLY A 603     -24.630  -3.561 -20.661  1.00119.41           C
ATOM   4196  O   GLY A 603     -23.835  -4.052 -21.483  1.00111.06           O
ATOM   4197  N   THR A 604     -24.437  -2.400 -20.026  1.00119.83           N
ATOM   4198  CA  THR A 604     -23.353  -1.427 -20.339  1.00124.37           C
ATOM   4199  C   THR A 604     -21.991  -2.127 -20.427  1.00134.28           C
ATOM   4200  O   THR A 604     -21.754  -3.106 -19.695  1.00135.90           O
ATOM   4201  CB  THR A 604     -23.298  -0.289 -19.311  1.00121.17           C
ATOM   4202  OG1 THR A 604     -24.441   0.536 -19.535  1.00119.68           O
ATOM   4203  CG2 THR A 604     -22.047   0.559 -19.416  1.00118.55           C
ATOM   4204  N   TYR A 605     -21.115  -1.615 -21.285  1.00143.83           N
ATOM   4205  CA  TYR A 605     -19.680  -1.987 -21.316  1.00149.31           C
ATOM   4206  C   TYR A 605     -18.847  -0.798 -20.838  1.00141.71           C
ATOM   4207  O   TYR A 605     -19.207   0.362 -21.108  1.00139.92           O
ATOM   4208  CB  TYR A 605     -19.288  -2.454 -22.714  1.00160.00           C
ATOM   4209  CG  TYR A 605     -20.073  -3.651 -23.183  1.00168.90           C
ATOM   4210  CD1 TYR A 605     -21.270  -3.498 -23.863  1.00171.14           C
ATOM   4211  CD2 TYR A 605     -19.626  -4.938 -22.933  1.00173.47           C
ATOM   4212  CE1 TYR A 605     -21.995  -4.594 -24.303  1.00170.85           C
ATOM   4213  CE2 TYR A 605     -20.342  -6.045 -23.361  1.00172.41           C
ATOM   4214  CZ  TYR A 605     -21.531  -5.872 -24.048  1.00170.27           C
ATOM   4215  OH  TYR A 605     -22.241  -6.955 -24.477  1.00169.96           O
ATOM   4216  N   SER A 606     -17.758  -1.090 -20.132  1.00131.41           N
ATOM   4217  CA  SER A 606     -16.818  -0.081 -19.590  1.00125.34           C
ATOM   4218  C   SER A 606     -15.396  -0.634 -19.679  1.00119.68           C
ATOM   4219  O   SER A 606     -15.226  -1.787 -20.127  1.00112.27           O
ATOM   4220  CB  SER A 606     -17.202   0.312 -18.187  1.00127.47           C
ATOM   4221  OG  SER A 606     -18.376   1.114 -18.194  1.00130.98           O
ATOM   4222  N   GLN A 607     -14.410   0.166 -19.287  1.00119.77           N
ATOM   4223  CA  GLN A 607     -12.980  -0.168 -19.484  1.00126.09           C
ATOM   4224  C   GLN A 607     -12.305  -0.381 -18.127  1.00132.15           C
ATOM   4225  O   GLN A 607     -11.207   0.156 -17.921  1.00141.31           O
ATOM   4226  CB  GLN A 607     -12.324   0.936 -20.310  1.00123.19           C
ATOM   4227  CG  GLN A 607     -12.543   0.774 -21.804  1.00120.61           C
ATOM   4228  CD  GLN A 607     -11.969   1.949 -22.551  1.00114.58           C
ATOM   4229  OE1 GLN A 607     -12.378   3.089 -22.350  1.00113.39           O
ATOM   4230  NE2 GLN A 607     -11.001   1.684 -23.414  1.00104.63           N
ATOM   4231  N   TYR A 608     -12.913  -1.171 -17.244  1.00129.38           N
ATOM   4232  CA  TYR A 608     -12.341  -1.483 -15.907  1.00123.97           C
ATOM   4233  C   TYR A 608     -11.473  -2.747 -15.983  1.00117.96           C
ATOM   4234  O   TYR A 608     -10.897  -3.124 -14.949  1.00117.47           O
ATOM   4235  CB  TYR A 608     -13.452  -1.597 -14.859  1.00127.05           C
ATOM   4236  CG  TYR A 608     -14.413  -2.743 -15.056  1.00127.58           C
ATOM   4237  CD1 TYR A 608     -14.052  -4.047 -14.750  1.00128.59           C
ATOM   4238  CD2 TYR A 608     -15.694  -2.521 -15.535  1.00126.27           C
ATOM   4239  CE1 TYR A 608     -14.932  -5.103 -14.926  1.00129.16           C
ATOM   4240  CE2 TYR A 608     -16.590  -3.565 -15.710  1.00128.27           C
ATOM   4241  CZ  TYR A 608     -16.208  -4.860 -15.405  1.00131.05           C
ATOM   4242  OH  TYR A 608     -17.081  -5.895 -15.579  1.00133.52           O
ATOM   4243  N   GLY A 609     -11.384  -3.389 -17.153  1.00112.87           N
ATOM   4244  CA  GLY A 609     -10.649  -4.656 -17.326  1.00109.03           C
ATOM   4245  C   GLY A 609      -9.152  -4.465 -17.158  1.00105.11           C
ATOM   4246  O   GLY A 609      -8.655  -3.339 -17.372  1.00103.88           O
ATOM   4247  N   LYS A 610      -8.459  -5.530 -16.766  1.00100.16           N
ATOM   4248  CA  LYS A 610      -6.992  -5.535 -16.561  1.00 97.76           C
ATOM   4249  C   LYS A 610      -6.468  -6.938 -16.863  1.00 90.75           C
ATOM   4250  O   LYS A 610      -7.160  -7.922 -16.539  1.00 88.64           O
ATOM   4251  CB  LYS A 610      -6.650  -5.103 -15.131  1.00106.06           C
ATOM   4252  CG  LYS A 610      -6.807  -3.613 -14.845  1.00109.19           C
ATOM   4253  CD  LYS A 610      -6.642  -3.226 -13.385  1.00111.16           C
ATOM   4254  CE  LYS A 610      -7.163  -1.836 -13.067  1.00109.18           C
ATOM   4255  NZ  LYS A 610      -6.613  -0.800 -13.973  1.00108.24           N
ATOM   4256  N   LYS A 611      -5.288  -7.024 -17.467  1.00 86.48           N
ATOM   4257  CA  LYS A 611      -4.597  -8.316 -17.687  1.00 88.44           C
ATOM   4258  C   LYS A 611      -3.167  -8.200 -17.177  1.00 78.84           C
ATOM   4259  O   LYS A 611      -2.661  -7.075 -17.018  1.00 70.52           O
ATOM   4260  CB  LYS A 611      -4.609  -8.710 -19.166  1.00103.98           C
ATOM   4261  CG  LYS A 611      -5.964  -9.130 -19.726  1.00113.68           C
ATOM   4262  CD  LYS A 611      -5.914  -9.497 -21.210  1.00111.92           C
ATOM   4263  CE  LYS A 611      -7.268  -9.821 -21.811  1.00107.64           C
ATOM   4264  NZ  LYS A 611      -8.097  -8.605 -22.002  1.00105.44           N
ATOM   4265  N   ARG A 612      -2.536  -9.340 -16.943  1.00 78.32           N
ATOM   4266  CA  ARG A 612      -1.132  -9.368 -16.491  1.00 82.44           C
ATOM   4267  C   ARG A 612      -0.396 -10.516 -17.166  1.00 76.42           C
ATOM   4268  O   ARG A 612      -0.975 -11.603 -17.339  1.00 73.68           O
ATOM   4269  CB  ARG A 612      -1.054  -9.511 -14.973  1.00 93.93           C
ATOM   4270  CG  ARG A 612       0.355  -9.797 -14.470  1.00100.68           C
ATOM   4271  CD  ARG A 612       0.485  -9.641 -12.964  1.00 99.38           C
ATOM   4272  NE  ARG A 612       0.130  -8.292 -12.542  1.00 98.97           N
ATOM   4273  CZ  ARG A 612      -0.155  -7.931 -11.299  1.00 97.36           C
ATOM   4274  NH1 ARG A 612      -0.122  -8.821 -10.320  1.00 92.47           N
ATOM   4275  NH2 ARG A 612      -0.473  -6.673 -11.037  1.00100.14           N
ATOM   4276  N   VAL A 613       0.854 -10.257 -17.512  1.00 75.15           N
ATOM   4277  CA  VAL A 613       1.801 -11.299 -17.978  1.00 79.37           C
ATOM   4278  C   VAL A 613       3.093 -11.052 -17.216  1.00 73.44           C
ATOM   4279  O   VAL A 613       3.635  -9.935 -17.300  1.00 66.93           O
ATOM   4280  CB  VAL A 613       2.002 -11.259 -19.503  1.00 91.79           C
ATOM   4281  CG1 VAL A 613       2.507 -12.594 -20.034  1.00 95.47           C
ATOM   4282  CG2 VAL A 613       0.734 -10.840 -20.236  1.00 97.02           C
ATOM   4283  N   GLU A 614       3.526 -12.042 -16.448  1.00 73.61           N
ATOM   4284  CA  GLU A 614       4.733 -11.891 -15.607  1.00 76.21           C
ATOM   4285  C   GLU A 614       5.531 -13.184 -15.671  1.00 73.28           C
ATOM   4286  O   GLU A 614       4.943 -14.242 -15.938  1.00 69.26           O
ATOM   4287  CB  GLU A 614       4.359 -11.476 -14.179  1.00 81.37           C
ATOM   4288  CG  GLU A 614       3.549 -12.493 -13.377  1.00 81.63           C
ATOM   4289  CD  GLU A 614       3.400 -12.186 -11.886  1.00 76.57           C
ATOM   4290  OE1 GLU A 614       3.353 -10.992 -11.510  1.00 69.77           O
ATOM   4291  OE2 GLU A 614       3.359 -13.152 -11.090  1.00 72.88           O
ATOM   4292  N   GLY A 615       6.830 -13.078 -15.431  1.00 71.23           N
ATOM   4293  CA  GLY A 615       7.694 -14.258 -15.326  1.00 73.54           C
ATOM   4294  C   GLY A 615       9.139 -13.898 -15.530  1.00 75.65           C
ATOM   4295  O   GLY A 615       9.545 -12.766 -15.212  1.00 67.94           O
ATOM   4296  N   TYR A 616       9.910 -14.850 -16.026  1.00 87.45           N
ATOM   4297  CA  TYR A 616      11.349 -14.636 -16.272  1.00105.41           C
ATOM   4298  C   TYR A 616      11.700 -15.180 -17.650  1.00123.99           C
ATOM   4299  O   TYR A 616      10.935 -15.988 -18.232  1.00138.90           O
ATOM   4300  CB  TYR A 616      12.188 -15.232 -15.142  1.00110.39           C
ATOM   4301  CG  TYR A 616      12.103 -16.727 -14.969  1.00116.31           C
ATOM   4302  CD1 TYR A 616      13.004 -17.569 -15.598  1.00120.88           C
ATOM   4303  CD2 TYR A 616      11.153 -17.304 -14.139  1.00120.69           C
ATOM   4304  CE1 TYR A 616      12.950 -18.944 -15.428  1.00124.88           C
ATOM   4305  CE2 TYR A 616      11.080 -18.677 -13.964  1.00124.93           C
ATOM   4306  CZ  TYR A 616      11.984 -19.502 -14.609  1.00126.62           C
ATOM   4307  OH  TYR A 616      11.928 -20.858 -14.443  1.00131.29           O
ATOM   4308  N   GLU A 617      12.825 -14.685 -18.154  1.00136.21           N
ATOM   4309  CA  GLU A 617      13.357 -14.976 -19.504  1.00141.11           C
ATOM   4310  C   GLU A 617      14.837 -15.305 -19.353  1.00131.39           C
ATOM   4311  O   GLU A 617      15.554 -14.533 -18.695  1.00123.12           O
ATOM   4312  CB  GLU A 617      13.127 -13.779 -20.430  1.00158.50           C
ATOM   4313  CG  GLU A 617      11.952 -13.960 -21.375  1.00174.87           C
ATOM   4314  CD  GLU A 617      12.305 -14.562 -22.724  1.00193.18           C
ATOM   4315  OE1 GLU A 617      13.329 -15.258 -22.816  1.00212.28           O
ATOM   4316  OE2 GLU A 617      11.564 -14.316 -23.686  1.00204.55           O
ATOM   4317  N   ILE A 618      15.256 -16.437 -19.911  1.00124.71           N
ATOM   4318  CA  ILE A 618      16.689 -16.828 -19.995  1.00126.39           C
ATOM   4319  C   ILE A 618      17.042 -16.959 -21.472  1.00129.72           C
ATOM   4320  O   ILE A 618      16.285 -17.630 -22.192  1.00147.09           O
ATOM   4321  CB  ILE A 618      16.953 -18.136 -19.233  1.00128.08           C
ATOM   4322  CG1 ILE A 618      16.565 -18.009 -17.759  1.00133.62           C
ATOM   4323  CG2 ILE A 618      18.399 -18.573 -19.411  1.00126.78           C
ATOM   4324  CD1 ILE A 618      17.221 -16.842 -17.061  1.00138.68           C
ATOM   4325  N   SER A 619      18.149 -16.355 -21.902  1.00117.39           N
ATOM   4326  CA  SER A 619      18.631 -16.486 -23.298  1.00102.37           C
ATOM   4327  C   SER A 619      20.139 -16.720 -23.334  1.00 93.65           C
ATOM   4328  O   SER A 619      20.868 -16.330 -22.402  1.00 90.18           O
ATOM   4329  CB  SER A 619      18.221 -15.319 -24.147  1.00 98.51           C
ATOM   4330  OG  SER A 619      18.953 -14.156 -23.804  1.00 95.08           O
ATOM   4331  N   VAL A 620      20.569 -17.383 -24.395  1.00 89.71           N
ATOM   4332  CA  VAL A 620      21.999 -17.617 -24.715  1.00 93.14           C
ATOM   4333  C   VAL A 620      22.157 -17.440 -26.221  1.00 99.65           C
ATOM   4334  O   VAL A 620      21.192 -17.716 -26.960  1.00111.29           O
ATOM   4335  CB  VAL A 620      22.463 -19.011 -24.263  1.00 90.77           C
ATOM   4336  CG1 VAL A 620      21.665 -20.121 -24.938  1.00 87.59           C
ATOM   4337  CG2 VAL A 620      23.960 -19.183 -24.488  1.00 90.33           C
ATOM   4338  N   ALA A 621      23.332 -16.992 -26.649  1.00 97.88           N
ATOM   4339  CA  ALA A 621      23.639 -16.758 -28.072  1.00 94.44           C
ATOM   4340  C   ALA A 621      25.142 -16.546 -28.238  1.00 91.23           C
ATOM   4341  O   ALA A 621      25.734 -15.777 -27.459  1.00 92.02           O
ATOM   4342  CB  ALA A 621      22.846 -15.576 -28.569  1.00 97.54           C
ATOM   4343  N   GLY A 622      25.736 -17.218 -29.221  1.00 85.19           N
ATOM   4344  CA  GLY A 622      27.120 -16.947 -29.639  1.00 83.89           C
ATOM   4345  C   GLY A 622      27.956 -18.203 -29.748  1.00 81.64           C
ATOM   4346  O   GLY A 622      27.448 -19.226 -30.225  1.00 72.04           O
ATOM   4347  N   ASN A 623      29.218 -18.108 -29.343  1.00 86.91           N
ATOM   4348  CA  ASN A 623      30.209 -19.199 -29.482  1.00 93.27           C
ATOM   4349  C   ASN A 623      30.646 -19.657 -28.095  1.00 98.45           C
ATOM   4350  O   ASN A 623      31.106 -18.807 -27.309  1.00 87.03           O
ATOM   4351  CB  ASN A 623      31.407 -18.761 -30.320  1.00 95.34           C
ATOM   4352  CG  ASN A 623      31.179 -18.967 -31.801  1.00 96.47           C
ATOM   4353  OD1 ASN A 623      30.418 -18.234 -32.428  1.00 97.76           O
ATOM   4354  ND2 ASN A 623      31.845 -19.960 -32.367  1.00 97.50           N
ATOM   4355  N   ILE A 624      30.523 -20.958 -27.833  1.00112.78           N
ATOM   4356  CA  ILE A 624      31.041 -21.597 -26.591  1.00120.87           C
ATOM   4357  C   ILE A 624      32.524 -21.893 -26.808  1.00123.40           C
ATOM   4358  O   ILE A 624      33.307 -21.742 -25.862  1.00128.42           O
ATOM   4359  CB  ILE A 624      30.248 -22.867 -26.234  1.00122.58           C
ATOM   4360  CG1 ILE A 624      28.754 -22.573 -26.072  1.00123.27           C
ATOM   4361  CG2 ILE A 624      30.841 -23.511 -24.991  1.00125.52           C
ATOM   4362  CD1 ILE A 624      27.881 -23.804 -26.016  1.00120.83           C
ATOM   4363  N   THR A 625      32.872 -22.340 -28.012  1.00127.68           N
ATOM   4364  CA  THR A 625      34.265 -22.513 -28.490  1.00132.09           C
ATOM   4365  C   THR A 625      34.327 -21.990 -29.918  1.00141.49           C
ATOM   4366  O   THR A 625      33.291 -21.778 -30.545  1.00159.80           O
ATOM   4367  CB  THR A 625      34.699 -23.983 -28.403  1.00128.05           C
ATOM   4368  OG1 THR A 625      34.179 -24.676 -29.538  1.00128.67           O
ATOM   4369  CG2 THR A 625      34.225 -24.657 -27.135  1.00126.38           C
ATOM   4370  N   PRO A 626      35.530 -21.804 -30.500  1.00135.86           N
ATOM   4371  CA  PRO A 626      35.626 -21.416 -31.906  1.00136.34           C
ATOM   4372  C   PRO A 626      34.793 -22.323 -32.830  1.00139.89           C
ATOM   4373  O   PRO A 626      34.340 -21.839 -33.851  1.00144.97           O
ATOM   4374  CB  PRO A 626      37.128 -21.538 -32.194  1.00130.02           C
ATOM   4375  CG  PRO A 626      37.784 -21.311 -30.850  1.00123.54           C
ATOM   4376  CD  PRO A 626      36.843 -21.962 -29.858  1.00126.06           C
ATOM   4377  N   ALA A 627      34.591 -23.593 -32.457  1.00135.12           N
ATOM   4378  CA  ALA A 627      33.917 -24.619 -33.292  1.00128.60           C
ATOM   4379  C   ALA A 627      32.459 -24.828 -32.864  1.00123.01           C
ATOM   4380  O   ALA A 627      31.765 -25.623 -33.522  1.00123.98           O
ATOM   4381  CB  ALA A 627      34.687 -25.915 -33.219  1.00128.18           C
ATOM   4382  N   TRP A 628      31.994 -24.160 -31.809  1.00118.46           N
ATOM   4383  CA  TRP A 628      30.708 -24.515 -31.157  1.00115.98           C
ATOM   4384  C   TRP A 628      29.846 -23.266 -30.975  1.00105.76           C
ATOM   4385  O   TRP A 628      30.136 -22.452 -30.079  1.00106.70           O
ATOM   4386  CB  TRP A 628      30.976 -25.255 -29.841  1.00121.46           C
ATOM   4387  CG  TRP A 628      29.765 -25.902 -29.242  1.00122.62           C
ATOM   4388  CD1 TRP A 628      28.521 -26.008 -29.794  1.00122.77           C
ATOM   4389  CD2 TRP A 628      29.697 -26.581 -27.976  1.00121.13           C
ATOM   4390  NE1 TRP A 628      27.682 -26.682 -28.948  1.00121.59           N
ATOM   4391  CE2 TRP A 628      28.373 -27.048 -27.827  1.00119.81           C
ATOM   4392  CE3 TRP A 628      30.615 -26.830 -26.951  1.00122.78           C
ATOM   4393  CZ2 TRP A 628      27.948 -27.745 -26.698  1.00119.46           C
ATOM   4394  CZ3 TRP A 628      30.193 -27.517 -25.832  1.00124.45           C
ATOM   4395  CH2 TRP A 628      28.878 -27.967 -25.710  1.00121.39           C
ATOM   4396  N   GLN A 629      28.811 -23.143 -31.802  1.00 98.05           N
ATOM   4397  CA  GLN A 629      27.863 -22.003 -31.780  1.00 94.91           C
ATOM   4398  C   GLN A 629      26.558 -22.452 -31.117  1.00 87.15           C
ATOM   4399  O   GLN A 629      26.189 -23.639 -31.230  1.00 85.34           O
ATOM   4400  CB  GLN A 629      27.616 -21.489 -33.200  1.00 99.65           C
ATOM   4401  CG  GLN A 629      28.884 -21.036 -33.920  1.00 98.05           C
ATOM   4402  CD  GLN A 629      28.661 -20.727 -35.383  1.00 90.78           C
ATOM   4403  OE1 GLN A 629      28.864 -19.605 -35.839  1.00 79.73           O
ATOM   4404  NE2 GLN A 629      28.244 -21.733 -36.135  1.00 88.62           N
ATOM   4405  N   VAL A 630      25.870 -21.527 -30.458  1.00 79.68           N
ATOM   4406  CA  VAL A 630      24.590 -21.842 -29.771  1.00 76.78           C
ATOM   4407  C   VAL A 630      23.665 -20.630 -29.821  1.00 77.53           C
ATOM   4408  O   VAL A 630      24.156 -19.490 -29.876  1.00 73.20           O
ATOM   4409  CB  VAL A 630      24.860 -22.283 -28.327  1.00 76.45           C
ATOM   4410  CG1 VAL A 630      25.402 -21.130 -27.494  1.00 76.12           C
ATOM   4411  CG2 VAL A 630      23.616 -22.888 -27.699  1.00 78.22           C
ATOM   4412  N   ILE A 631      22.362 -20.887 -29.812  1.00 81.39           N
ATOM   4413  CA  ILE A 631      21.319 -19.841 -29.631  1.00 88.43           C
ATOM   4414  C   ILE A 631      20.065 -20.537 -29.123  1.00 89.98           C
ATOM   4415  O   ILE A 631      19.725 -21.609 -29.642  1.00 78.65           O
ATOM   4416  CB  ILE A 631      21.053 -19.041 -30.922  1.00 96.56           C
ATOM   4417  CG1 ILE A 631      20.118 -17.856 -30.653  1.00 96.95           C
ATOM   4418  CG2 ILE A 631      20.519 -19.943 -32.028  1.00102.34           C
ATOM   4419  CD1 ILE A 631      19.986 -16.890 -31.810  1.00 97.68           C
ATOM   4420  N   GLY A 632      19.421 -19.947 -28.125  1.00103.02           N
ATOM   4421  CA  GLY A 632      18.255 -20.567 -27.485  1.00110.36           C
ATOM   4422  C   GLY A 632      17.783 -19.786 -26.283  1.00114.69           C
ATOM   4423  O   GLY A 632      18.499 -18.862 -25.839  1.00115.69           O
ATOM   4424  N   GLY A 633      16.607 -20.158 -25.784  1.00116.65           N
ATOM   4425  CA  GLY A 633      15.993 -19.531 -24.608  1.00116.85           C
ATOM   4426  C   GLY A 633      14.985 -20.433 -23.925  1.00119.27           C
ATOM   4427  O   GLY A 633      14.510 -21.412 -24.542  1.00116.85           O
ATOM   4428  N   TYR A 634      14.679 -20.099 -22.676  1.00121.33           N
ATOM   4429  CA  TYR A 634      13.563 -20.667 -21.887  1.00115.32           C
ATOM   4430  C   TYR A 634      12.792 -19.499 -21.280  1.00101.58           C
ATOM   4431  O   TYR A 634      13.411 -18.519 -20.819  1.00 87.56           O
ATOM   4432  CB  TYR A 634      14.084 -21.631 -20.821  1.00121.19           C
ATOM   4433  CG  TYR A 634      13.051 -22.070 -19.811  1.00127.68           C
ATOM   4434  CD1 TYR A 634      12.297 -23.220 -20.001  1.00129.18           C
ATOM   4435  CD2 TYR A 634      12.818 -21.336 -18.660  1.00130.67           C
ATOM   4436  CE1 TYR A 634      11.345 -23.627 -19.076  1.00126.03           C
ATOM   4437  CE2 TYR A 634      11.873 -21.731 -17.723  1.00128.84           C
ATOM   4438  CZ  TYR A 634      11.129 -22.880 -17.931  1.00125.42           C
ATOM   4439  OH  TYR A 634      10.202 -23.269 -17.008  1.00116.82           O
ATOM   4440  N   THR A 635      11.472 -19.608 -21.277  1.00 97.11           N
ATOM   4441  CA  THR A 635      10.591 -18.575 -20.697  1.00101.34           C
ATOM   4442  C   THR A 635       9.515 -19.247 -19.856  1.00107.39           C
ATOM   4443  O   THR A 635       9.074 -20.365 -20.189  1.00 97.83           O
ATOM   4444  CB  THR A 635       9.967 -17.683 -21.772  1.00102.64           C
ATOM   4445  OG1 THR A 635       9.263 -16.638 -21.098  1.00 99.22           O
ATOM   4446  CG2 THR A 635       9.037 -18.445 -22.690  1.00105.22           C
ATOM   4447  N   GLN A 636       9.132 -18.561 -18.790  1.00118.77           N
ATOM   4448  CA  GLN A 636       7.955 -18.908 -17.971  1.00121.17           C
ATOM   4449  C   GLN A 636       7.145 -17.630 -17.802  1.00120.49           C
ATOM   4450  O   GLN A 636       7.665 -16.674 -17.213  1.00110.03           O
ATOM   4451  CB  GLN A 636       8.372 -19.523 -16.641  1.00124.92           C
ATOM   4452  CG  GLN A 636       7.184 -19.867 -15.756  1.00129.35           C
ATOM   4453  CD  GLN A 636       7.592 -20.424 -14.413  1.00131.23           C
ATOM   4454  OE1 GLN A 636       6.808 -20.451 -13.467  1.00136.23           O
ATOM   4455  NE2 GLN A 636       8.830 -20.880 -14.317  1.00130.64           N
ATOM   4456  N   GLN A 637       5.928 -17.643 -18.332  1.00125.28           N
ATOM   4457  CA  GLN A 637       5.059 -16.452 -18.481  1.00127.73           C
ATOM   4458  C   GLN A 637       3.658 -16.855 -18.020  1.00123.79           C
ATOM   4459  O   GLN A 637       3.077 -17.776 -18.629  1.00142.98           O
ATOM   4460  CB  GLN A 637       5.097 -15.954 -19.931  1.00133.13           C
ATOM   4461  CG  GLN A 637       5.059 -17.060 -20.988  1.00130.49           C
ATOM   4462  CD  GLN A 637       4.893 -16.577 -22.416  1.00124.05           C
ATOM   4463  OE1 GLN A 637       5.315 -15.482 -22.792  1.00120.04           O
ATOM   4464  NE2 GLN A 637       4.278 -17.409 -23.247  1.00113.20           N
ATOM   4465  N   LYS A 638       3.151 -16.238 -16.955  1.00107.26           N
ATOM   4466  CA  LYS A 638       1.763 -16.487 -16.504  1.00104.14           C
ATOM   4467  C   LYS A 638       0.903 -15.320 -16.978  1.00 91.11           C
ATOM   4468  O   LYS A 638       1.045 -14.217 -16.442  1.00 68.00           O
ATOM   4469  CB  LYS A 638       1.688 -16.699 -14.993  1.00114.71           C
ATOM   4470  CG  LYS A 638       0.340 -17.210 -14.497  1.00124.87           C
ATOM   4471  CD  LYS A 638      -0.025 -18.593 -15.008  1.00130.28           C
ATOM   4472  CE  LYS A 638      -1.266 -19.161 -14.348  1.00133.19           C
ATOM   4473  NZ  LYS A 638      -1.517 -20.564 -14.751  1.00136.51           N
ATOM   4474  N   ALA A 639       0.073 -15.580 -17.983  1.00 96.52           N
ATOM   4475  CA  ALA A 639      -0.877 -14.615 -18.573  1.00107.26           C
ATOM   4476  C   ALA A 639      -2.254 -14.855 -17.959  1.00116.63           C
ATOM   4477  O   ALA A 639      -2.734 -16.015 -17.999  1.00117.05           O
ATOM   4478  CB  ALA A 639      -0.902 -14.784 -20.066  1.00109.08           C
ATOM   4479  N   THR A 640      -2.871 -13.812 -17.402  1.00125.43           N
ATOM   4480  CA  THR A 640      -4.133 -13.959 -16.635  1.00130.47           C
ATOM   4481  C   THR A 640      -5.024 -12.721 -16.761  1.00122.48           C
ATOM   4482  O   THR A 640      -4.502 -11.607 -17.000  1.00102.93           O
ATOM   4483  CB  THR A 640      -3.828 -14.279 -15.168  1.00140.26           C
ATOM   4484  OG1 THR A 640      -2.943 -13.265 -14.691  1.00150.41           O
ATOM   4485  CG2 THR A 640      -3.208 -15.646 -14.977  1.00141.69           C
ATOM   4486  N   ILE A 641      -6.327 -12.928 -16.570  1.00124.98           N
ATOM   4487  CA  ILE A 641      -7.326 -11.835 -16.415  1.00131.92           C
ATOM   4488  C   ILE A 641      -7.239 -11.328 -14.978  1.00131.87           C
ATOM   4489  O   ILE A 641      -7.379 -12.151 -14.051  1.00128.89           O
ATOM   4490  CB  ILE A 641      -8.746 -12.314 -16.759  1.00136.64           C
ATOM   4491  CG1 ILE A 641      -8.839 -12.794 -18.211  1.00142.61           C
ATOM   4492  CG2 ILE A 641      -9.758 -11.221 -16.447  1.00135.40           C
ATOM   4493  CD1 ILE A 641      -9.023 -11.681 -19.227  1.00145.91           C
ATOM   4494  N   LYS A 642      -7.029 -10.021 -14.810  1.00133.81           N
ATOM   4495  CA  LYS A 642      -6.801  -9.384 -13.489  1.00134.03           C
ATOM   4496  C   LYS A 642      -8.090  -8.702 -13.018  1.00138.95           C
ATOM   4497  O   LYS A 642      -8.295  -8.650 -11.795  1.00143.34           O
ATOM   4498  CB  LYS A 642      -5.615  -8.421 -13.575  1.00127.51           C
ATOM   4499  CG  LYS A 642      -4.944  -8.094 -12.247  1.00118.96           C
ATOM   4500  CD  LYS A 642      -5.134  -6.662 -11.799  1.00116.19           C
ATOM   4501  CE  LYS A 642      -4.646  -6.424 -10.388  1.00118.63           C
ATOM   4502  NZ  LYS A 642      -4.998  -5.065  -9.916  1.00123.37           N
ATOM   4503  N   ASN A 643      -8.896  -8.180 -13.950  1.00143.18           N
ATOM   4504  CA  ASN A 643     -10.293  -7.732 -13.715  1.00144.78           C
ATOM   4505  C   ASN A 643     -11.116  -8.052 -14.964  1.00138.84           C
ATOM   4506  O   ASN A 643     -10.669  -7.701 -16.070  1.00129.32           O
ATOM   4507  CB  ASN A 643     -10.380  -6.239 -13.384  1.00153.38           C
ATOM   4508  CG  ASN A 643      -9.849  -5.887 -12.010  1.00159.98           C
ATOM   4509  OD1 ASN A 643      -9.977  -6.661 -11.066  1.00174.16           O
ATOM   4510  ND2 ASN A 643      -9.269  -4.705 -11.879  1.00160.13           N
ATOM   4511  N   GLY A 644     -12.262  -8.710 -14.792  1.00138.28           N
ATOM   4512  CA  GLY A 644     -13.229  -8.954 -15.877  1.00138.77           C
ATOM   4513  C   GLY A 644     -13.523 -10.427 -16.088  1.00139.40           C
ATOM   4514  O   GLY A 644     -13.036 -11.267 -15.302  1.00134.16           O
ATOM   4515  N   LYS A 645     -14.308 -10.725 -17.125  1.00146.12           N
ATOM   4516  CA  LYS A 645     -14.829 -12.087 -17.400  1.00150.37           C
ATOM   4517  C   LYS A 645     -13.668 -13.001 -17.801  1.00156.68           C
ATOM   4518  O   LYS A 645     -12.762 -12.540 -18.536  1.00166.27           O
ATOM   4519  CB  LYS A 645     -15.899 -12.048 -18.493  1.00151.73           C
ATOM   4520  CG  LYS A 645     -16.739 -13.313 -18.607  1.00152.53           C
ATOM   4521  CD  LYS A 645     -17.504 -13.426 -19.913  1.00155.57           C
ATOM   4522  CE  LYS A 645     -18.793 -12.629 -19.933  1.00157.15           C
ATOM   4523  NZ  LYS A 645     -19.854 -13.278 -19.127  1.00160.98           N
ATOM   4524  N   ASP A 646     -13.698 -14.247 -17.327  1.00157.93           N
ATOM   4525  CA  ASP A 646     -12.716 -15.299 -17.702  1.00161.68           C
ATOM   4526  C   ASP A 646     -12.822 -15.574 -19.208  1.00174.29           C
ATOM   4527  O   ASP A 646     -13.948 -15.680 -19.718  1.00179.78           O
ATOM   4528  CB  ASP A 646     -12.908 -16.562 -16.861  1.00148.33           C
ATOM   4529  CG  ASP A 646     -12.409 -16.402 -15.438  1.00137.91           C
ATOM   4530  OD1 ASP A 646     -11.699 -15.412 -15.176  1.00133.66           O
ATOM   4531  OD2 ASP A 646     -12.739 -17.258 -14.606  1.00126.92           O
ATOM   4532  N   VAL A 647     -11.679 -15.666 -19.890  1.00178.27           N
ATOM   4533  CA  VAL A 647     -11.598 -15.818 -21.373  1.00169.75           C
ATOM   4534  C   VAL A 647     -11.148 -17.240 -21.734  1.00169.76           C
ATOM   4535  O   VAL A 647     -11.053 -17.534 -22.939  1.00162.30           O
ATOM   4536  CB  VAL A 647     -10.661 -14.759 -21.980  1.00160.94           C
ATOM   4537  CG1 VAL A 647     -11.217 -13.358 -21.782  1.00153.47           C
ATOM   4538  CG2 VAL A 647      -9.245 -14.871 -21.430  1.00157.01           C
ATOM   4539  N   ALA A 648     -10.869 -18.087 -20.740  1.00168.67           N
ATOM   4540  CA  ALA A 648     -10.471 -19.499 -20.945  1.00169.17           C
ATOM   4541  C   ALA A 648     -11.719 -20.386 -20.944  1.00179.50           C
ATOM   4542  O   ALA A 648     -12.646 -20.131 -20.140  1.00178.56           O
ATOM   4543  CB  ALA A 648      -9.490 -19.932 -19.889  1.00164.29           C
ATOM   4544  N   GLN A 649     -11.728 -21.404 -21.805  1.00195.52           N
ATOM   4545  CA  GLN A 649     -12.883 -22.325 -21.977  1.00201.96           C
ATOM   4546  C   GLN A 649     -13.228 -22.975 -20.628  1.00203.74           C
ATOM   4547  O   GLN A 649     -14.420 -22.966 -20.270  1.00210.51           O
ATOM   4548  CB  GLN A 649     -12.579 -23.366 -23.054  1.00199.67           C
ATOM   4549  CG  GLN A 649     -13.667 -24.422 -23.211  1.00192.13           C
ATOM   4550  CD  GLN A 649     -15.000 -23.831 -23.602  1.00184.52           C
ATOM   4551  OE1 GLN A 649     -15.077 -22.848 -24.337  1.00175.28           O
ATOM   4552  NE2 GLN A 649     -16.070 -24.432 -23.110  1.00181.11           N
ATOM   4553  N   ASP A 650     -12.225 -23.474 -19.893  1.00191.96           N
ATOM   4554  CA  ASP A 650     -12.416 -24.224 -18.620  1.00175.51           C
ATOM   4555  C   ASP A 650     -12.684 -23.258 -17.453  1.00173.03           C
ATOM   4556  O   ASP A 650     -12.727 -23.739 -16.305  1.00162.99           O
ATOM   4557  CB  ASP A 650     -11.222 -25.136 -18.328  1.00167.58           C
ATOM   4558  CG  ASP A 650      -9.970 -24.420 -17.847  1.00166.96           C
ATOM   4559  OD1 ASP A 650      -9.993 -23.175 -17.732  1.00169.24           O
ATOM   4560  OD2 ASP A 650      -8.976 -25.120 -17.591  1.00166.88           O
ATOM   4561  N   GLY A 651     -12.816 -21.954 -17.720  1.00173.13           N
ATOM   4562  CA  GLY A 651     -13.325 -20.965 -16.750  1.00163.79           C
ATOM   4563  C   GLY A 651     -12.280 -20.496 -15.748  1.00156.80           C
ATOM   4564  O   GLY A 651     -12.676 -19.772 -14.818  1.00152.78           O
ATOM   4565  N   SER A 652     -10.999 -20.847 -15.915  1.00151.40           N
ATOM   4566  CA  SER A 652      -9.887 -20.305 -15.086  1.00147.13           C
ATOM   4567  C   SER A 652      -9.501 -18.905 -15.593  1.00151.61           C
ATOM   4568  O   SER A 652     -10.090 -18.440 -16.583  1.00157.71           O
ATOM   4569  CB  SER A 652      -8.711 -21.252 -15.047  1.00140.75           C
ATOM   4570  OG  SER A 652      -8.001 -21.252 -16.275  1.00139.13           O
ATOM   4571  N   SER A 653      -8.538 -18.242 -14.949  1.00153.57           N
ATOM   4572  CA  SER A 653      -8.167 -16.833 -15.250  1.00155.05           C
ATOM   4573  C   SER A 653      -7.089 -16.760 -16.341  1.00151.70           C
ATOM   4574  O   SER A 653      -6.720 -15.630 -16.713  1.00140.61           O
ATOM   4575  CB  SER A 653      -7.728 -16.109 -14.005  1.00162.60           C
ATOM   4576  OG  SER A 653      -6.582 -16.725 -13.435  1.00174.98           O
ATOM   4577  N   SER A 654      -6.599 -17.897 -16.845  1.00157.23           N
ATOM   4578  CA  SER A 654      -5.471 -17.938 -17.817  1.00162.78           C
ATOM   4579  C   SER A 654      -5.913 -17.371 -19.175  1.00172.01           C
ATOM   4580  O   SER A 654      -7.099 -17.527 -19.539  1.00168.65           O
ATOM   4581  CB  SER A 654      -4.922 -19.328 -17.955  1.00157.18           C
ATOM   4582  OG  SER A 654      -4.512 -19.835 -16.694  1.00153.41           O
ATOM   4583  N   LEU A 655      -4.994 -16.726 -19.898  1.00181.63           N
ATOM   4584  CA  LEU A 655      -5.263 -16.194 -21.263  1.00189.63           C
ATOM   4585  C   LEU A 655      -5.052 -17.308 -22.285  1.00189.59           C
ATOM   4586  O   LEU A 655      -4.107 -18.090 -22.175  1.00188.93           O
ATOM   4587  CB  LEU A 655      -4.355 -14.994 -21.552  1.00192.97           C
ATOM   4588  CG  LEU A 655      -4.599 -13.742 -20.708  1.00190.02           C
ATOM   4589  CD1 LEU A 655      -3.785 -12.570 -21.237  1.00185.35           C
ATOM   4590  CD2 LEU A 655      -6.076 -13.372 -20.669  1.00188.40           C
ATOM   4591  N   PRO A 656      -5.909 -17.405 -23.327  1.00183.93           N
ATOM   4592  CA  PRO A 656      -5.818 -18.500 -24.288  1.00175.89           C
ATOM   4593  C   PRO A 656      -4.627 -18.361 -25.248  1.00165.75           C
ATOM   4594  O   PRO A 656      -4.008 -17.305 -25.311  1.00149.87           O
ATOM   4595  CB  PRO A 656      -7.157 -18.424 -25.039  1.00178.48           C
ATOM   4596  CG  PRO A 656      -7.517 -16.955 -24.996  1.00177.93           C
ATOM   4597  CD  PRO A 656      -6.994 -16.467 -23.657  1.00182.30           C
ATOM   4598  N   TYR A 657      -4.326 -19.457 -25.952  1.00162.47           N
ATOM   4599  CA  TYR A 657      -3.305 -19.546 -27.028  1.00155.38           C
ATOM   4600  C   TYR A 657      -1.971 -18.993 -26.517  1.00150.91           C
ATOM   4601  O   TYR A 657      -1.235 -18.372 -27.296  1.00155.31           O
ATOM   4602  CB  TYR A 657      -3.797 -18.798 -28.270  1.00149.93           C
ATOM   4603  CG  TYR A 657      -5.291 -18.842 -28.456  1.00149.67           C
ATOM   4604  CD1 TYR A 657      -5.942 -20.027 -28.764  1.00149.30           C
ATOM   4605  CD2 TYR A 657      -6.062 -17.704 -28.283  1.00152.18           C
ATOM   4606  CE1 TYR A 657      -7.319 -20.073 -28.923  1.00153.26           C
ATOM   4607  CE2 TYR A 657      -7.439 -17.733 -28.435  1.00155.54           C
ATOM   4608  CZ  TYR A 657      -8.070 -18.921 -28.756  1.00157.06           C
ATOM   4609  OH  TYR A 657      -9.427 -18.948 -28.908  1.00159.28           O
ATOM   4610  N   THR A 658      -1.670 -19.206 -25.234  1.00136.97           N
ATOM   4611  CA  THR A 658      -0.413 -18.735 -24.603  1.00122.98           C
ATOM   4612  C   THR A 658       0.185 -19.829 -23.727  1.00125.76           C
ATOM   4613  O   THR A 658      -0.365 -20.164 -22.683  1.00136.41           O
ATOM   4614  CB  THR A 658      -0.636 -17.486 -23.750  1.00110.34           C
ATOM   4615  OG1 THR A 658      -1.214 -16.481 -24.582  1.00 94.12           O
ATOM   4616  CG2 THR A 658       0.658 -17.014 -23.127  1.00108.81           C
ATOM   4617  N   PRO A 659       1.376 -20.360 -24.071  1.00124.75           N
ATOM   4618  CA  PRO A 659       2.019 -21.374 -23.246  1.00123.09           C
ATOM   4619  C   PRO A 659       2.644 -20.705 -22.014  1.00129.29           C
ATOM   4620  O   PRO A 659       3.074 -19.561 -22.100  1.00138.72           O
ATOM   4621  CB  PRO A 659       3.063 -22.005 -24.174  1.00121.80           C
ATOM   4622  CG  PRO A 659       3.330 -20.973 -25.264  1.00127.40           C
ATOM   4623  CD  PRO A 659       2.215 -19.945 -25.201  1.00130.65           C
ATOM   4624  N   GLU A 660       2.662 -21.418 -20.890  1.00127.62           N
ATOM   4625  CA  GLU A 660       3.205 -20.903 -19.607  1.00126.75           C
ATOM   4626  C   GLU A 660       4.700 -21.226 -19.509  1.00125.42           C
ATOM   4627  O   GLU A 660       5.445 -20.436 -18.909  1.00120.80           O
ATOM   4628  CB  GLU A 660       2.426 -21.501 -18.444  1.00127.70           C
ATOM   4629  CG  GLU A 660       2.978 -21.109 -17.092  1.00130.23           C
ATOM   4630  CD  GLU A 660       2.219 -21.739 -15.939  1.00133.75           C
ATOM   4631  OE1 GLU A 660       2.764 -21.767 -14.820  1.00141.33           O
ATOM   4632  OE2 GLU A 660       1.078 -22.196 -16.162  1.00132.07           O
ATOM   4633  N   HIS A 661       5.102 -22.383 -20.024  1.00125.87           N
ATOM   4634  CA  HIS A 661       6.522 -22.779 -20.194  1.00124.58           C
ATOM   4635  C   HIS A 661       6.797 -22.894 -21.692  1.00130.30           C
ATOM   4636  O   HIS A 661       5.929 -23.408 -22.414  1.00140.90           O
ATOM   4637  CB  HIS A 661       6.810 -24.092 -19.459  1.00121.79           C
ATOM   4638  CG  HIS A 661       6.417 -24.089 -18.020  1.00116.09           C
ATOM   4639  ND1 HIS A 661       7.291 -23.701 -17.026  1.00113.05           N
ATOM   4640  CD2 HIS A 661       5.267 -24.440 -17.405  1.00112.35           C
ATOM   4641  CE1 HIS A 661       6.694 -23.810 -15.857  1.00113.34           C
ATOM   4642  NE2 HIS A 661       5.446 -24.250 -16.062  1.00111.92           N
ATOM   4643  N   ALA A 662       7.949 -22.418 -22.151  1.00127.95           N
ATOM   4644  CA  ALA A 662       8.395 -22.608 -23.547  1.00124.50           C
ATOM   4645  C   ALA A 662       9.921 -22.584 -23.595  1.00121.52           C
ATOM   4646  O   ALA A 662      10.543 -21.734 -22.926  1.00128.29           O
ATOM   4647  CB  ALA A 662       7.780 -21.565 -24.442  1.00126.05           C
ATOM   4648  N   PHE A 663      10.497 -23.507 -24.353  1.00114.37           N
ATOM   4649  CA  PHE A 663      11.961 -23.718 -24.424  1.00114.53           C
ATOM   4650  C   PHE A 663      12.365 -23.900 -25.887  1.00129.88           C
ATOM   4651  O   PHE A 663      11.649 -24.590 -26.634  1.00148.56           O
ATOM   4652  CB  PHE A 663      12.338 -24.914 -23.552  1.00100.72           C
ATOM   4653  CG  PHE A 663      13.759 -25.380 -23.721  1.00 91.79           C
ATOM   4654  CD1 PHE A 663      14.075 -26.337 -24.672  1.00 89.99           C
ATOM   4655  CD2 PHE A 663      14.777 -24.861 -22.937  1.00 86.20           C
ATOM   4656  CE1 PHE A 663      15.381 -26.774 -24.829  1.00 88.59           C
ATOM   4657  CE2 PHE A 663      16.083 -25.294 -23.099  1.00 84.99           C
ATOM   4658  CZ  PHE A 663      16.382 -26.252 -24.041  1.00 86.16           C
ATOM   4659  N   THR A 664      13.490 -23.309 -26.281  1.00127.88           N
ATOM   4660  CA  THR A 664      14.074 -23.481 -27.634  1.00116.45           C
ATOM   4661  C   THR A 664      15.594 -23.380 -27.555  1.00113.57           C
ATOM   4662  O   THR A 664      16.099 -22.447 -26.909  1.00120.99           O
ATOM   4663  CB  THR A 664      13.539 -22.443 -28.622  1.00114.89           C
ATOM   4664  OG1 THR A 664      14.160 -22.718 -29.879  1.00118.43           O
ATOM   4665  CG2 THR A 664      13.828 -21.024 -28.191  1.00112.92           C
ATOM   4666  N   LEU A 665      16.286 -24.313 -28.200  1.00107.43           N
ATOM   4667  CA  LEU A 665      17.766 -24.333 -28.233  1.00108.59           C
ATOM   4668  C   LEU A 665      18.229 -24.901 -29.567  1.00112.43           C
ATOM   4669  O   LEU A 665      17.746 -25.972 -29.967  1.00107.65           O
ATOM   4670  CB  LEU A 665      18.311 -25.170 -27.073  1.00110.55           C
ATOM   4671  CG  LEU A 665      19.836 -25.172 -26.956  1.00108.64           C
ATOM   4672  CD1 LEU A 665      20.367 -23.753 -26.824  1.00105.75           C
ATOM   4673  CD2 LEU A 665      20.296 -26.026 -25.785  1.00109.13           C
ATOM   4674  N   TRP A 666      19.141 -24.188 -30.216  1.00119.34           N
ATOM   4675  CA  TRP A 666      19.806 -24.638 -31.459  1.00123.20           C
ATOM   4676  C   TRP A 666      21.314 -24.564 -31.253  1.00121.76           C
ATOM   4677  O   TRP A 666      21.787 -23.590 -30.648  1.00110.73           O
ATOM   4678  CB  TRP A 666      19.361 -23.791 -32.652  1.00126.63           C
ATOM   4679  CG  TRP A 666      20.202 -24.040 -33.862  1.00119.89           C
ATOM   4680  CD1 TRP A 666      21.278 -23.318 -34.283  1.00112.83           C
ATOM   4681  CD2 TRP A 666      20.056 -25.130 -34.785  1.00113.97           C
ATOM   4682  NE1 TRP A 666      21.803 -23.873 -35.420  1.00108.94           N
ATOM   4683  CE2 TRP A 666      21.073 -24.984 -35.751  1.00111.89           C
ATOM   4684  CE3 TRP A 666      19.152 -26.191 -34.902  1.00108.00           C
ATOM   4685  CZ2 TRP A 666      21.205 -25.872 -36.816  1.00111.92           C
ATOM   4686  CZ3 TRP A 666      19.292 -27.076 -35.946  1.00104.19           C
ATOM   4687  CH2 TRP A 666      20.302 -26.911 -36.892  1.00108.89           C
ATOM   4688  N   SER A 667      22.047 -25.548 -31.757  1.00123.50           N
ATOM   4689  CA  SER A 667      23.522 -25.578 -31.627  1.00125.24           C
ATOM   4690  C   SER A 667      24.147 -26.211 -32.866  1.00122.04           C
ATOM   4691  O   SER A 667      23.565 -27.169 -33.409  1.00114.38           O
ATOM   4692  CB  SER A 667      23.928 -26.294 -30.379  1.00128.67           C
ATOM   4693  OG  SER A 667      25.334 -26.243 -30.234  1.00131.04           O
ATOM   4694  N   GLN A 668      25.301 -25.688 -33.282  1.00122.54           N
ATOM   4695  CA  GLN A 668      26.072 -26.237 -34.423  1.00120.79           C
ATOM   4696  C   GLN A 668      27.554 -26.346 -34.057  1.00122.53           C
ATOM   4697  O   GLN A 668      28.121 -25.400 -33.465  1.00123.24           O
ATOM   4698  CB  GLN A 668      25.890 -25.391 -35.678  1.00119.72           C
ATOM   4699  CG  GLN A 668      26.454 -26.066 -36.916  1.00121.63           C
ATOM   4700  CD  GLN A 668      26.155 -25.284 -38.169  1.00125.07           C
ATOM   4701  OE1 GLN A 668      25.041 -25.299 -38.683  1.00131.57           O
ATOM   4702  NE2 GLN A 668      27.161 -24.594 -38.677  1.00126.34           N
ATOM   4703  N   TYR A 669      28.158 -27.473 -34.424  1.00123.78           N
ATOM   4704  CA  TYR A 669      29.567 -27.808 -34.106  1.00124.44           C
ATOM   4705  C   TYR A 669      30.303 -28.168 -35.397  1.00119.60           C
ATOM   4706  O   TYR A 669      29.845 -29.080 -36.123  1.00113.97           O
ATOM   4707  CB  TYR A 669      29.638 -28.942 -33.080  1.00126.18           C
ATOM   4708  CG  TYR A 669      31.040 -29.332 -32.685  1.00123.71           C
ATOM   4709  CD1 TYR A 669      31.830 -28.477 -31.928  1.00117.74           C
ATOM   4710  CD2 TYR A 669      31.586 -30.548 -33.072  1.00122.26           C
ATOM   4711  CE1 TYR A 669      33.121 -28.817 -31.561  1.00113.63           C
ATOM   4712  CE2 TYR A 669      32.877 -30.905 -32.714  1.00119.50           C
ATOM   4713  CZ  TYR A 669      33.647 -30.034 -31.958  1.00116.26           C
ATOM   4714  OH  TYR A 669      34.922 -30.366 -31.601  1.00114.52           O
ATOM   4715  N   GLN A 670      31.411 -27.472 -35.662  1.00115.01           N
ATOM   4716  CA  GLN A 670      32.327 -27.774 -36.792  1.00108.49           C
ATOM   4717  C   GLN A 670      33.214 -28.954 -36.386  1.00111.88           C
ATOM   4718  O   GLN A 670      34.305 -28.711 -35.825  1.00115.28           O
ATOM   4719  CB  GLN A 670      33.152 -26.545 -37.182  1.00 99.23           C
ATOM   4720  CG  GLN A 670      33.809 -26.679 -38.546  1.00 94.14           C
ATOM   4721  CD  GLN A 670      32.787 -26.761 -39.655  1.00 92.98           C
ATOM   4722  OE1 GLN A 670      31.810 -26.019 -39.675  1.00 91.82           O
ATOM   4723  NE2 GLN A 670      33.003 -27.670 -40.593  1.00 92.85           N
ATOM   4724  N   ALA A 671      32.749 -30.177 -36.650  1.00111.78           N
ATOM   4725  CA  ALA A 671      33.403 -31.435 -36.215  1.00109.92           C
ATOM   4726  C   ALA A 671      34.762 -31.572 -36.913  1.00114.58           C
ATOM   4727  O   ALA A 671      35.742 -31.880 -36.217  1.00118.43           O
ATOM   4728  CB  ALA A 671      32.502 -32.615 -36.476  1.00105.06           C
ATOM   4729  N   THR A 672      34.827 -31.306 -38.222  1.00114.69           N
ATOM   4730  CA  THR A 672      36.080 -31.327 -39.030  1.00108.59           C
ATOM   4731  C   THR A 672      36.101 -30.111 -39.964  1.00111.24           C
ATOM   4732  O   THR A 672      35.186 -29.272 -39.859  1.00118.04           O
ATOM   4733  CB  THR A 672      36.211 -32.651 -39.795  1.00100.40           C
ATOM   4734  OG1 THR A 672      35.336 -32.607 -40.920  1.00 92.34           O
ATOM   4735  CG2 THR A 672      35.876 -33.857 -38.947  1.00 99.38           C
ATOM   4736  N   ASP A 673      37.086 -30.030 -40.862  1.00107.72           N
ATOM   4737  CA  ASP A 673      37.201 -28.931 -41.863  1.00101.36           C
ATOM   4738  C   ASP A 673      35.991 -28.981 -42.804  1.00 96.91           C
ATOM   4739  O   ASP A 673      35.541 -27.912 -43.245  1.00 87.32           O
ATOM   4740  CB  ASP A 673      38.502 -29.027 -42.666  1.00 99.38           C
ATOM   4741  CG  ASP A 673      39.768 -28.953 -41.835  1.00 97.52           C
ATOM   4742  OD1 ASP A 673      39.654 -28.717 -40.619  1.00 99.65           O
ATOM   4743  OD2 ASP A 673      40.858 -29.137 -42.416  1.00 91.91           O
ATOM   4744  N   ASP A 674      35.491 -30.184 -43.094  1.00 98.55           N
ATOM   4745  CA  ASP A 674      34.435 -30.419 -44.109  1.00 97.81           C
ATOM   4746  C   ASP A 674      33.084 -30.675 -43.436  1.00 92.29           C
ATOM   4747  O   ASP A 674      32.063 -30.277 -44.021  1.00 92.48           O
ATOM   4748  CB  ASP A 674      34.838 -31.567 -45.032  1.00102.08           C
ATOM   4749  CG  ASP A 674      36.111 -31.279 -45.814  1.00104.59           C
ATOM   4750  OD1 ASP A 674      36.490 -30.090 -45.902  1.00103.89           O
ATOM   4751  OD2 ASP A 674      36.713 -32.241 -46.333  1.00108.71           O
ATOM   4752  N   ILE A 675      33.060 -31.336 -42.279  1.00 89.37           N
ATOM   4753  CA  ILE A 675      31.793 -31.814 -41.653  1.00 86.95           C
ATOM   4754  C   ILE A 675      31.373 -30.831 -40.556  1.00 89.64           C
ATOM   4755  O   ILE A 675      32.204 -30.512 -39.692  1.00 88.79           O
ATOM   4756  CB  ILE A 675      31.942 -33.255 -41.122  1.00 78.98           C
ATOM   4757  CG1 ILE A 675      32.252 -34.247 -42.243  1.00 74.32           C
ATOM   4758  CG2 ILE A 675      30.705 -33.670 -40.341  1.00 76.84           C
ATOM   4759  CD1 ILE A 675      31.085 -34.530 -43.158  1.00 73.80           C
ATOM   4760  N   SER A 676      30.120 -30.378 -40.601  1.00 92.23           N
ATOM   4761  CA  SER A 676      29.459 -29.641 -39.496  1.00 92.11           C
ATOM   4762  C   SER A 676      28.197 -30.402 -39.081  1.00 98.16           C
ATOM   4763  O   SER A 676      27.615 -31.135 -39.914  1.00109.94           O
ATOM   4764  CB  SER A 676      29.170 -28.215 -39.869  1.00 86.51           C
ATOM   4765  OG  SER A 676      28.246 -28.138 -40.942  1.00 80.84           O
ATOM   4766  N   VAL A 677      27.815 -30.282 -37.815  1.00 94.82           N
ATOM   4767  CA  VAL A 677      26.636 -31.013 -37.276  1.00 88.09           C
ATOM   4768  C   VAL A 677      25.801 -30.044 -36.450  1.00 82.44           C
ATOM   4769  O   VAL A 677      26.373 -29.301 -35.640  1.00 74.77           O
ATOM   4770  CB  VAL A 677      27.045 -32.246 -36.458  1.00 86.95           C
ATOM   4771  CG1 VAL A 677      25.875 -32.751 -35.631  1.00 87.21           C
ATOM   4772  CG2 VAL A 677      27.601 -33.353 -37.340  1.00 86.23           C
ATOM   4773  N   GLY A 678      24.487 -30.092 -36.653  1.00 80.29           N
ATOM   4774  CA  GLY A 678      23.521 -29.218 -35.974  1.00 80.47           C
ATOM   4775  C   GLY A 678      22.378 -30.017 -35.386  1.00 81.45           C
ATOM   4776  O   GLY A 678      21.980 -31.051 -35.983  1.00 82.63           O
ATOM   4777  N   ALA A 679      21.859 -29.549 -34.254  1.00 78.19           N
ATOM   4778  CA  ALA A 679      20.716 -30.163 -33.550  1.00 73.39           C
ATOM   4779  C   ALA A 679      19.871 -29.058 -32.919  1.00 71.93           C
ATOM   4780  O   ALA A 679      20.421 -27.985 -32.604  1.00 66.34           O
ATOM   4781  CB  ALA A 679      21.214 -31.156 -32.535  1.00 70.48           C
ATOM   4782  N   GLY A 680      18.574 -29.324 -32.772  1.00 74.21           N
ATOM   4783  CA  GLY A 680      17.589 -28.368 -32.240  1.00 76.96           C
ATOM   4784  C   GLY A 680      16.582 -29.063 -31.348  1.00 80.90           C
ATOM   4785  O   GLY A 680      16.228 -30.227 -31.615  1.00 81.56           O
ATOM   4786  N   ALA A 681      16.135 -28.382 -30.305  1.00 84.65           N
ATOM   4787  CA  ALA A 681      15.088 -28.902 -29.408  1.00 90.54           C
ATOM   4788  C   ALA A 681      14.174 -27.746 -29.020  1.00 94.07           C
ATOM   4789  O   ALA A 681      14.679 -26.724 -28.515  1.00 86.09           O
ATOM   4790  CB  ALA A 681      15.721 -29.571 -28.217  1.00 92.85           C
ATOM   4791  N   ARG A 682      12.885 -27.903 -29.299  1.00102.48           N
ATOM   4792  CA  ARG A 682      11.844 -26.912 -28.949  1.00111.30           C
ATOM   4793  C   ARG A 682      10.746 -27.617 -28.159  1.00115.23           C
ATOM   4794  O   ARG A 682      10.247 -28.662 -28.620  1.00115.59           O
ATOM   4795  CB  ARG A 682      11.277 -26.258 -30.208  1.00113.64           C
ATOM   4796  CG  ARG A 682      12.107 -25.093 -30.721  1.00111.84           C
ATOM   4797  CD  ARG A 682      11.438 -24.390 -31.885  1.00108.49           C
ATOM   4798  NE  ARG A 682      11.243 -25.257 -33.043  1.00103.15           N
ATOM   4799  CZ  ARG A 682      10.124 -25.915 -33.349  1.00 96.94           C
ATOM   4800  NH1 ARG A 682       9.041 -25.821 -32.593  1.00 94.87           N
ATOM   4801  NH2 ARG A 682      10.090 -26.657 -34.443  1.00 95.23           N
ATOM   4802  N   TYR A 683      10.403 -27.055 -27.005  1.00118.60           N
ATOM   4803  CA  TYR A 683       9.224 -27.460 -26.213  1.00121.64           C
ATOM   4804  C   TYR A 683       8.252 -26.287 -26.138  1.00122.53           C
ATOM   4805  O   TYR A 683       8.615 -25.232 -25.595  1.00116.36           O
ATOM   4806  CB  TYR A 683       9.615 -27.896 -24.807  1.00125.34           C
ATOM   4807  CG  TYR A 683       8.417 -28.247 -23.967  1.00131.72           C
ATOM   4808  CD1 TYR A 683       7.903 -29.533 -23.968  1.00135.11           C
ATOM   4809  CD2 TYR A 683       7.765 -27.284 -23.213  1.00133.52           C
ATOM   4810  CE1 TYR A 683       6.792 -29.865 -23.209  1.00135.46           C
ATOM   4811  CE2 TYR A 683       6.653 -27.599 -22.449  1.00136.56           C
ATOM   4812  CZ  TYR A 683       6.162 -28.893 -22.451  1.00136.33           C
ATOM   4813  OH  TYR A 683       5.071 -29.216 -21.699  1.00140.84           O
ATOM   4814  N   ILE A 684       7.049 -26.488 -26.664  1.00130.79           N
ATOM   4815  CA  ILE A 684       5.908 -25.543 -26.509  1.00138.01           C
ATOM   4816  C   ILE A 684       4.961 -26.154 -25.476  1.00135.40           C
ATOM   4817  O   ILE A 684       4.589 -27.332 -25.639  1.00146.29           O
ATOM   4818  CB  ILE A 684       5.216 -25.276 -27.861  1.00145.47           C
ATOM   4819  CG1 ILE A 684       6.158 -24.608 -28.869  1.00144.51           C
ATOM   4820  CG2 ILE A 684       3.939 -24.473 -27.663  1.00147.34           C
ATOM   4821  CD1 ILE A 684       6.564 -23.186 -28.510  1.00137.34           C
ATOM   4822  N   GLY A 685       4.596 -25.379 -24.456  1.00123.61           N
ATOM   4823  CA  GLY A 685       3.808 -25.862 -23.310  1.00115.79           C
ATOM   4824  C   GLY A 685       2.328 -25.942 -23.624  1.00109.48           C
ATOM   4825  O   GLY A 685       1.912 -25.581 -24.746  1.00107.99           O
ATOM   4826  N   SER A 686       1.550 -26.401 -22.648  1.00108.01           N
ATOM   4827  CA  SER A 686       0.074 -26.487 -22.731  1.00112.61           C
ATOM   4828  C   SER A 686      -0.501 -25.075 -22.777  1.00113.75           C
ATOM   4829  O   SER A 686       0.088 -24.162 -22.167  1.00112.57           O
ATOM   4830  CB  SER A 686      -0.499 -27.263 -21.582  1.00119.87           C
ATOM   4831  OG  SER A 686      -0.144 -28.632 -21.676  1.00131.80           O
ATOM   4832  N   MET A 687      -1.620 -24.906 -23.471  1.00119.18           N
ATOM   4833  CA  MET A 687      -2.345 -23.616 -23.490  1.00124.88           C
ATOM   4834  C   MET A 687      -3.852 -23.869 -23.501  1.00123.02           C
ATOM   4835  O   MET A 687      -4.286 -25.007 -23.782  1.00112.26           O
ATOM   4836  CB  MET A 687      -1.927 -22.762 -24.690  1.00134.53           C
ATOM   4837  CG  MET A 687      -1.297 -23.550 -25.814  1.00147.95           C
ATOM   4838  SD  MET A 687      -0.522 -22.496 -27.052  1.00173.84           S
ATOM   4839  CE  MET A 687       0.605 -23.683 -27.782  1.00166.98           C
ATOM   4840  N   HIS A 688      -4.607 -22.831 -23.154  1.00129.76           N
ATOM   4841  CA  HIS A 688      -6.086 -22.854 -23.082  1.00138.15           C
ATOM   4842  C   HIS A 688      -6.665 -22.401 -24.418  1.00137.19           C
ATOM   4843  O   HIS A 688      -6.103 -21.483 -25.046  1.00142.55           O
ATOM   4844  CB  HIS A 688      -6.591 -21.967 -21.942  1.00147.81           C
ATOM   4845  CG  HIS A 688      -6.234 -22.478 -20.587  1.00154.45           C
ATOM   4846  ND1 HIS A 688      -5.315 -21.838 -19.779  1.00157.23           N
ATOM   4847  CD2 HIS A 688      -6.657 -23.562 -19.899  1.00154.52           C
ATOM   4848  CE1 HIS A 688      -5.192 -22.500 -18.646  1.00157.79           C
ATOM   4849  NE2 HIS A 688      -6.005 -23.564 -18.696  1.00154.94           N
ATOM   4850  N   LYS A 689      -7.765 -23.022 -24.821  1.00135.86           N
ATOM   4851  CA  LYS A 689      -8.631 -22.486 -25.891  1.00139.58           C
ATOM   4852  C   LYS A 689      -9.471 -21.351 -25.300  1.00149.49           C
ATOM   4853  O   LYS A 689      -9.754 -21.377 -24.080  1.00161.57           O
ATOM   4854  CB  LYS A 689      -9.517 -23.592 -26.457  1.00134.28           C
ATOM   4855  CG  LYS A 689     -10.296 -23.202 -27.702  1.00135.82           C
ATOM   4856  CD  LYS A 689     -11.306 -24.245 -28.110  1.00132.25           C
ATOM   4857  CE  LYS A 689     -12.438 -24.404 -27.116  1.00125.57           C
ATOM   4858  NZ  LYS A 689     -13.351 -23.237 -27.134  1.00125.92           N
ATOM   4859  N   GLY A 690      -9.859 -20.393 -26.142  1.00152.38           N
ATOM   4860  CA  GLY A 690     -10.816 -19.332 -25.781  1.00148.95           C
ATOM   4861  C   GLY A 690     -12.161 -19.930 -25.405  1.00153.37           C
ATOM   4862  O   GLY A 690     -12.468 -21.059 -25.853  1.00166.08           O
ATOM   4863  N   SER A 691     -12.943 -19.226 -24.591  1.00149.06           N
ATOM   4864  CA  SER A 691     -14.326 -19.643 -24.254  1.00147.61           C
ATOM   4865  C   SER A 691     -15.205 -19.467 -25.497  1.00148.70           C
ATOM   4866  O   SER A 691     -15.179 -18.375 -26.098  1.00142.56           O
ATOM   4867  CB  SER A 691     -14.858 -18.900 -23.060  1.00145.81           C
ATOM   4868  OG  SER A 691     -14.963 -17.513 -23.337  1.00147.80           O
ATOM   4869  N   ASP A 692     -15.896 -20.530 -25.905  1.00156.07           N
ATOM   4870  CA  ASP A 692     -16.888 -20.498 -27.012  1.00160.00           C
ATOM   4871  C   ASP A 692     -18.118 -21.297 -26.576  1.00152.14           C
ATOM   4872  O   ASP A 692     -17.958 -22.221 -25.750  1.00166.71           O
ATOM   4873  CB  ASP A 692     -16.288 -21.032 -28.316  1.00169.90           C
ATOM   4874  CG  ASP A 692     -17.164 -20.789 -29.536  1.00175.42           C
ATOM   4875  OD1 ASP A 692     -17.085 -19.684 -30.104  1.00168.47           O
ATOM   4876  OD2 ASP A 692     -17.923 -21.708 -29.908  1.00192.08           O
ATOM   4877  N   GLY A 693     -19.290 -20.950 -27.122  1.00129.98           N
ATOM   4878  CA  GLY A 693     -20.572 -21.637 -26.869  1.00113.33           C
ATOM   4879  C   GLY A 693     -20.534 -23.093 -27.300  1.00101.72           C
ATOM   4880  O   GLY A 693     -21.392 -23.867 -26.839  1.00 88.63           O
ATOM   4881  N   ALA A 694     -19.576 -23.467 -28.152  1.00100.00           N
ATOM   4882  CA  ALA A 694     -19.493 -24.822 -28.748  1.00100.97           C
ATOM   4883  C   ALA A 694     -19.403 -25.879 -27.644  1.00 96.99           C
ATOM   4884  O   ALA A 694     -18.739 -25.637 -26.628  1.00 97.64           O
ATOM   4885  CB  ALA A 694     -18.325 -24.917 -29.698  1.00105.15           C
ATOM   4886  N   VAL A 695     -20.067 -27.013 -27.847  1.00 94.45           N
ATOM   4887  CA  VAL A 695     -20.153 -28.116 -26.847  1.00 94.80           C
ATOM   4888  C   VAL A 695     -19.192 -29.241 -27.249  1.00 96.22           C
ATOM   4889  O   VAL A 695     -19.169 -29.616 -28.432  1.00 91.63           O
ATOM   4890  CB  VAL A 695     -21.598 -28.622 -26.716  1.00 92.12           C
[truncated: 471,169 more chars]
