# Supplementary material for: The structure of the bacterial iron–catecholate transporter Fiu suggests that it imports substrates via a two-step mechanism
Source: J Biol Chem. 2019 Nov 11;294(51):19523–34. doi: 10.1074/jbc.RA119.011018 (PMC6926462; doi:10.1074/jbc.RA119.011018)
Supplement: Supporting Information [file supp_RA119.011018_155766_2_supp_424707_q0wyww.zip › Fiu_Dock_Receptor.pdb]

HELIX    1   1 VAL D   68  ASP D   70  1                                   3
HELIX    2   2 GLU D   80  GLN D   86  1                                   7
HELIX    3   3 LEU D   91  ASN D   97  1                                   7
HELIX    4   4 SER D  126  SER D  128  1                                   3
HELIX    5   5 ALA D  279  ASN D  285  1                                   7
HELIX    6   6 ALA D  346  ASN D  348  1                                   3
HELIX    7   7 VAL D  356  SER D  358  1                                   3
SHEET    1   1 1 THR D  74  SER D  79  0
SHEET    2   2 1 ILE D 129  ILE D 131  0
SHEET    3   3 1 THR D 147  LYS D 154  0
SHEET    4   4 1 GLY D 168  SER D 174  0
SHEET    5   5 1 GLY D 182  GLY D 190  0
SHEET    6   6 1 PHE D 194  VAL D 204  0
SHEET    7   7 1 THR D 209  HIS D 221  0
SHEET    8   8 1 LYS D 229  PHE D 241  0
SHEET    9   9 1 ASN D 247  THR D 261  0
SHEET   10  10 1 TYR D 302  ASN D 319  0
SHEET   11  11 1 THR D 322  MET D 343  0
SHEET   12  12 1 SER D 362  THR D 387  0
SHEET   13  13 1 ILE D 390  ASN D 407  0
SHEET   14  14 1 ALA D 439  GLN D 455  0
SHEET   15  15 1 PHE D 460  ALA D 480  0
SHEET   16  16 1 PRO D 500  HIS D 522  0
SHEET   17  17 1 GLY D 527  SER D 536  0
SHEET   18  18 1 LYS D 565  VAL D 577  0
SHEET   19  19 1 LEU D 582  GLU D 594  0
SHEET   20  20 1 LYS D 610  ASN D 623  0
SHEET   21  21 1 TRP D 628  ASN D 643  0
SHEET   22  22 1 HIS D 661  GLN D 670  0
SHEET   23  23 1 ILE D 675  ILE D 684  0
SHEET   24  24 1 TYR D 704  ARG D 714  0
SHEET   25  25 1 LEU D 719  TYR D 726  0
SHEET   26  26 1 VAL D 734  ILE D 737  0
SHEET   27  27 1 TYR D 744  PRO D 746  0
SHEET   28  28 1 THR D 751  HIS D 759  0
ATOM      1  N   THR D  50      68.791 -36.576 126.542  1.00 84.37           N
ANISOU    1  N   THR D  50    10935  10694  10429    769    458    302       N
ATOM      2  CA  THR D  50      69.832 -37.206 125.733  1.00 93.17           C
ANISOU    2  CA  THR D  50    12037  11820  11543    751    442    293       C
ATOM      3  C   THR D  50      69.403 -37.279 124.257  1.00 98.86           C
ANISOU    3  C   THR D  50    12743  12544  12275    735    437    298       C
ATOM      4  O   THR D  50      68.264 -37.651 123.968  1.00 98.31           O
ANISOU    4  O   THR D  50    12663  12471  12218    735    447    311       O
ATOM      5  CB  THR D  50      70.154 -38.620 126.251  1.00 95.34           C
ANISOU    5  CB  THR D  50    12301  12102  11821    748    443    292       C
ATOM      6  CG2 THR D  50      69.985 -38.669 127.770  1.00 92.99           C
ANISOU    6  CG2 THR D  50    12016  11799  11517    766    455    293       C
ATOM      7  OG1 THR D  50      69.258 -39.572 125.657  1.00 99.01           O
ANISOU    7  OG1 THR D  50    12748  12569  12301    739    449    304       O
ATOM      8  HA  THR D  50      70.735 -36.600 125.800  1.00  0.00           H
ATOM      9  HB  THR D  50      71.181 -38.877 125.991  1.00  0.00           H
ATOM     10  H1  THR D  50      68.386 -35.805 126.030  1.00  0.00           H
ATOM     11  H2  THR D  50      68.074 -37.253 126.754  1.00  0.00           H
ATOM     12  H3  THR D  50      69.195 -36.233 127.403  1.00  0.00           H
ATOM     13 HG21 THR D  50      70.500 -39.544 128.165  1.00  0.00           H
ATOM     14 HG22 THR D  50      68.925 -38.729 128.015  1.00  0.00           H
ATOM     15 HG23 THR D  50      70.410 -37.767 128.211  1.00  0.00           H
ATOM     16  HG1 THR D  50      69.355 -39.551 124.702  1.00  0.00           H
ATOM     17  N   PRO D  51      70.306 -36.940 123.327  1.00 99.77           N
ANISOU   17  N   PRO D  51    12856  12666  12387    721    422    288       N
ATOM     18  CA  PRO D  51      69.938 -36.987 121.904  1.00 87.15           C
ANISOU   18  CA  PRO D  51    11244  11071  10799    706    416    292       C
ATOM     19  C   PRO D  51      69.632 -38.409 121.457  1.00 69.63           C
ANISOU   19  C   PRO D  51     9005   8858   8594    694    417    298       C
ATOM     20  O   PRO D  51      70.151 -39.389 121.998  1.00 57.24           O
ANISOU   20  O   PRO D  51     7431   7295   7023    693    416    295       O
ATOM     21  CB  PRO D  51      71.184 -36.438 121.183  1.00 91.42           C
ANISOU   21  CB  PRO D  51    11787  11618  11331    694    398    277       C
ATOM     22  CG  PRO D  51      72.035 -35.792 122.251  1.00 91.97           C
ANISOU   22  CG  PRO D  51    11875  11685  11384    706    396    267       C
ATOM     23  CD  PRO D  51      71.721 -36.558 123.515  1.00 98.11           C
ANISOU   23  CD  PRO D  51    12655  12461  12163    719    408    272       C
ATOM     24  HA  PRO D  51      69.080 -36.342 121.717  1.00  0.00           H
ATOM     25  HB2 PRO D  51      71.732 -37.248 120.702  1.00  0.00           H
ATOM     26  HB3 PRO D  51      70.889 -35.696 120.442  1.00  0.00           H
ATOM     27  HG2 PRO D  51      71.773 -34.740 122.365  1.00  0.00           H
ATOM     28  HG3 PRO D  51      73.091 -35.893 122.002  1.00  0.00           H
ATOM     29  HD2 PRO D  51      72.356 -37.439 123.607  1.00  0.00           H
ATOM     30  HD3 PRO D  51      71.830 -35.915 124.388  1.00  0.00           H
ATOM     31  N   SER D  52      68.738 -38.519 120.487  1.00 70.81           N
ANISOU   31  N   SER D  52     9142   9006   8756    686    419    308       N
ATOM     32  CA  SER D  52      68.508 -39.806 119.850  1.00 65.63           C
ANISOU   32  CA  SER D  52     8467   8358   8113    672    418    314       C
ATOM     33  C   SER D  52      69.661 -40.076 118.902  1.00 49.00           C
ANISOU   33  C   SER D  52     6352   6261   6004    654    401    302       C
ATOM     34  O   SER D  52      70.144 -39.156 118.236  1.00 51.40           O
ANISOU   34  O   SER D  52     6661   6565   6302    649    391    295       O
ATOM     35  CB  SER D  52      67.177 -39.807 119.092  1.00 71.62           C
ANISOU   35  CB  SER D  52     9216   9112   8886    669    426    328       C
ATOM     36  OG  SER D  52      66.964 -41.037 118.423  1.00 68.58           O
ANISOU   36  OG  SER D  52     8811   8732   8513    655    424    334       O
ATOM     37  H   SER D  52      68.216 -37.708 120.189  1.00  0.00           H
ATOM     38  HA  SER D  52      68.484 -40.583 120.614  1.00  0.00           H
ATOM     39  HB2 SER D  52      67.187 -39.001 118.358  1.00  0.00           H
ATOM     40  HB3 SER D  52      66.364 -39.639 119.798  1.00  0.00           H
ATOM     41  HG  SER D  52      66.349 -41.574 118.928  1.00  0.00           H
ATOM     42  N   LEU D  53      70.139 -41.328 118.871  1.00 37.56           N
ANISOU   42  N   LEU D  53     4892   4821   4560    644    397    301       N
ATOM     43  CA  LEU D  53      71.213 -41.651 117.931  1.00 48.30           C
ANISOU   43  CA  LEU D  53     6243   6190   5918    626    381    290       C
ATOM     44  C   LEU D  53      70.777 -41.521 116.479  1.00 63.25           C
ANISOU   44  C   LEU D  53     8126   8085   7823    612    375    294       C
ATOM     45  O   LEU D  53      71.628 -41.290 115.614  1.00 77.39           O
ANISOU   45  O   LEU D  53     9914   9881   9610    599    361    285       O
ATOM     46  CB  LEU D  53      71.769 -43.058 118.164  1.00 52.56           C
ANISOU   46  CB  LEU D  53     6772   6738   6461    619    378    288       C
ATOM     47  CG  LEU D  53      72.865 -43.298 119.202  1.00 51.97           C
ANISOU   47  CG  LEU D  53     6706   6668   6373    625    374    278       C
ATOM     48  CD1 LEU D  53      73.097 -44.790 119.387  1.00 54.29           C
ANISOU   48  CD1 LEU D  53     6987   6968   6672    618    375    279       C
ATOM     49  CD2 LEU D  53      74.159 -42.637 118.720  1.00 55.40           C
ANISOU   49  CD2 LEU D  53     7146   7107   6797    618    359    263       C
ATOM     50  H   LEU D  53      69.763 -42.036 119.485  1.00  0.00           H
ATOM     51  HA  LEU D  53      72.024 -40.943 118.098  1.00  0.00           H
ATOM     52  HB2 LEU D  53      72.165 -43.399 117.208  1.00  0.00           H
ATOM     53  HB3 LEU D  53      70.929 -43.704 118.419  1.00  0.00           H
ATOM     54  HG  LEU D  53      72.567 -42.858 120.154  1.00  0.00           H
ATOM     55 HD11 LEU D  53      72.176 -45.262 119.730  1.00  0.00           H
ATOM     56 HD12 LEU D  53      73.398 -45.230 118.437  1.00  0.00           H
ATOM     57 HD13 LEU D  53      73.883 -44.947 120.125  1.00  0.00           H
ATOM     58 HD21 LEU D  53      74.947 -42.803 119.454  1.00  0.00           H
ATOM     59 HD22 LEU D  53      73.996 -41.567 118.598  1.00  0.00           H
ATOM     60 HD23 LEU D  53      74.454 -43.071 117.765  1.00  0.00           H
ATOM     61  N   TYR D  54      69.478 -41.628 116.196  1.00 61.64           N
ANISOU   61  N   TYR D  54     7915   7875   7631    613    386    308       N
ATOM     62  CA  TYR D  54      68.954 -41.505 114.844  1.00 57.90           C
ANISOU   62  CA  TYR D  54     7430   7401   7167    600    382    313       C
ATOM     63  C   TYR D  54      68.587 -40.073 114.479  1.00 52.72           C
ANISOU   63  C   TYR D  54     6784   6738   6507    605    382    313       C
ATOM     64  O   TYR D  54      68.186 -39.814 113.342  1.00 65.34           O
ANISOU   64  O   TYR D  54     8376   8337   8114    595    378    316       O
ATOM     65  CB  TYR D  54      67.729 -42.404 114.653  1.00 67.58           C
ANISOU   65  CB  TYR D  54     8643   8626   8410    598    392    329       C
ATOM     66  CG  TYR D  54      68.020 -43.795 114.130  1.00 69.67           C
ANISOU   66  CG  TYR D  54     8890   8898   8683    582    387    330       C
ATOM     67  CD1 TYR D  54      69.257 -44.398 114.329  1.00 71.01           C
ANISOU   67  CD1 TYR D  54     9059   9077   8846    576    377    318       C
ATOM     68  CD2 TYR D  54      67.052 -44.499 113.416  1.00 70.02           C
ANISOU   68  CD2 TYR D  54     8919   8942   8742    573    391    342       C
ATOM     69  CE1 TYR D  54      69.522 -45.687 113.836  1.00 68.44           C
ANISOU   69  CE1 TYR D  54     8718   8758   8528    561    372    320       C
ATOM     70  CE2 TYR D  54      67.302 -45.779 112.925  1.00 73.97           C
ANISOU   70  CE2 TYR D  54     9405   9450   9251    558    386    344       C
ATOM     71  CZ  TYR D  54      68.540 -46.370 113.136  1.00 71.66           C
ANISOU   71  CZ  TYR D  54     9111   9165   8950    552    376    332       C
ATOM     72  OH  TYR D  54      68.787 -47.641 112.646  1.00 64.26           O
ANISOU   72  OH  TYR D  54     8160   8235   8021    538    372    333       O
ATOM     73  H   TYR D  54      68.831 -41.802 116.952  1.00  0.00           H
ATOM     74  HA  TYR D  54      69.727 -41.840 114.152  1.00  0.00           H
ATOM     75  HB2 TYR D  54      67.058 -41.913 113.949  1.00  0.00           H
ATOM     76  HB3 TYR D  54      67.216 -42.495 115.610  1.00  0.00           H
ATOM     77  HD1 TYR D  54      70.026 -43.867 114.870  1.00  0.00           H
ATOM     78  HD2 TYR D  54      66.089 -44.043 113.240  1.00  0.00           H
ATOM     79  HE1 TYR D  54      70.486 -46.143 114.003  1.00  0.00           H
ATOM     80  HE2 TYR D  54      66.534 -46.310 112.381  1.00  0.00           H
ATOM     81  HH  TYR D  54      69.692 -47.891 112.849  1.00  0.00           H
ATOM     82  N   ALA D  55      68.707 -39.132 115.405  1.00 39.98           N
ANISOU   82  N   ALA D  55     5189   5120   4883    621    387    309       N
ATOM     83  CA  ALA D  55      68.427 -37.728 115.117  1.00 44.39           C
ANISOU   83  CA  ALA D  55     5759   5672   5436    627    387    309       C
ATOM     84  C   ALA D  55      69.468 -36.872 115.829  1.00 62.52           C
ANISOU   84  C   ALA D  55     8073   7967   7715    636    381    296       C
ATOM     85  O   ALA D  55      69.253 -36.422 116.963  1.00 64.76           O
ANISOU   85  O   ALA D  55     8370   8244   7991    653    390    297       O
ATOM     86  CB  ALA D  55      67.006 -37.350 115.538  1.00 30.31           C
ANISOU   86  CB  ALA D  55     3979   3877   3659    641    403    323       C
ATOM     87  H   ALA D  55      69.001 -39.394 116.336  1.00  0.00           H
ATOM     88  HA  ALA D  55      68.524 -37.569 114.044  1.00  0.00           H
ATOM     89  HB1 ALA D  55      67.008 -37.034 116.581  1.00  0.00           H
ATOM     90  HB2 ALA D  55      66.646 -36.534 114.911  1.00  0.00           H
ATOM     91  HB3 ALA D  55      66.351 -38.213 115.422  1.00  0.00           H
ATOM     92  N   PRO D  56      70.634 -36.657 115.208  1.00 69.87           N
ANISOU   92  N   PRO D  56     9004   8905   8639    624    365    283       N
ATOM     93  CA  PRO D  56      71.609 -35.731 115.795  1.00 64.44           C
ANISOU   93  CA  PRO D  56     8333   8217   7934    632    359    270       C
ATOM     94  C   PRO D  56      70.984 -34.357 115.992  1.00 67.31           C
ANISOU   94  C   PRO D  56     8712   8570   8292    645    365    274       C
ATOM     95  O   PRO D  56      70.280 -33.847 115.118  1.00 69.43           O
ANISOU   95  O   PRO D  56     8977   8835   8567    640    366    279       O
ATOM     96  CB  PRO D  56      72.740 -35.705 114.759  1.00 62.11           C
ANISOU   96  CB  PRO D  56     8032   7930   7636    615    341    258       C
ATOM     97  CG  PRO D  56      72.635 -36.997 114.048  1.00 66.80           C
ANISOU   97  CG  PRO D  56     8607   8532   8244    600    338    262       C
ATOM     98  CD  PRO D  56      71.154 -37.283 113.979  1.00 78.16           C
ANISOU   98  CD  PRO D  56    10038   9964   9696    604    352    278       C
ATOM     99  HA  PRO D  56      71.975 -36.121 116.745  1.00  0.00           H
ATOM    100  HB2 PRO D  56      72.607 -34.874 114.066  1.00  0.00           H
ATOM    101  HB3 PRO D  56      73.707 -35.628 115.258  1.00  0.00           H
ATOM    102  HG2 PRO D  56      73.151 -37.782 114.600  1.00  0.00           H
ATOM    103  HG3 PRO D  56      73.048 -36.909 113.043  1.00  0.00           H
ATOM    104  HD2 PRO D  56      70.963 -38.356 113.976  1.00  0.00           H
ATOM    105  HD3 PRO D  56      70.716 -36.815 113.098  1.00  0.00           H
ATOM    106  N   GLN D  57      71.276 -33.740 117.146  1.00 72.23           N
ANISOU  106  N   GLN D  57     9352   9188   8903    660    370    270       N
ATOM    107  CA  GLN D  57      70.532 -32.555 117.557  1.00 68.96           C
ANISOU  107  CA  GLN D  57     8953   8763   8485    675    379    275       C
ATOM    108  C   GLN D  57      71.050 -31.275 116.920  1.00 64.19           C
ANISOU  108  C   GLN D  57     8360   8158   7871    672    369    266       C
ATOM    109  O   GLN D  57      70.281 -30.317 116.786  1.00 59.83           O
ANISOU  109  O   GLN D  57     7817   7599   7319    680    375    272       O
ATOM    110  CB  GLN D  57      70.548 -32.428 119.084  1.00 66.90           C
ANISOU  110  CB  GLN D  57     8708   8497   8215    694    389    275       C
ATOM    111  CG  GLN D  57      69.576 -33.379 119.758  1.00 82.74           C
ANISOU  111  CG  GLN D  57    10706  10499  10231    702    404    287       C
ATOM    112  CD  GLN D  57      69.433 -33.118 121.239  1.00 93.19           C
ANISOU  112  CD  GLN D  57    12045  11816  11546    721    415    288       C
ATOM    113  NE2 GLN D  57      68.626 -33.942 121.913  1.00 89.94           N
ANISOU  113  NE2 GLN D  57    11628  11402  11143    729    428    299       N
ATOM    114  OE1 GLN D  57      70.024 -32.177 121.775  1.00 95.41           O
ANISOU  114  OE1 GLN D  57    12343  12094  11814    730    411    280       O
ATOM    115  H   GLN D  57      72.015 -34.098 117.733  1.00  0.00           H
ATOM    116  HA  GLN D  57      69.495 -32.687 117.245  1.00  0.00           H
ATOM    117  HB2 GLN D  57      71.554 -32.646 119.441  1.00  0.00           H
ATOM    118  HB3 GLN D  57      70.289 -31.406 119.357  1.00  0.00           H
ATOM    119  HG2 GLN D  57      69.933 -34.399 119.617  1.00  0.00           H
ATOM    120  HG3 GLN D  57      68.599 -33.279 119.285  1.00  0.00           H
ATOM    121 HE21 GLN D  57      68.157 -34.695 121.431  1.00  0.00           H
ATOM    122 HE22 GLN D  57      68.486 -33.811 122.904  1.00  0.00           H
ATOM    123  N   GLN D  58      72.312 -31.239 116.494  1.00 52.72           N
ANISOU  123  N   GLN D  58     6907   6714   6411    661    353    253       N
ATOM    124  CA  GLN D  58      72.783 -30.070 115.772  1.00 58.83           C
ANISOU  124  CA  GLN D  58     7689   7487   7176    657    343    245       C
ATOM    125  C   GLN D  58      73.795 -30.452 114.701  1.00 60.57           C
ANISOU  125  C   GLN D  58     7898   7719   7398    637    326    235       C
ATOM    126  O   GLN D  58      74.442 -31.501 114.753  1.00 65.82           O
ANISOU  126  O   GLN D  58     8553   8391   8065    629    321    231       O
ATOM    127  CB  GLN D  58      73.394 -29.003 116.686  1.00 62.09           C
ANISOU  127  CB  GLN D  58     8124   7895   7573    670    342    237       C
ATOM    128  CG  GLN D  58      73.517 -27.699 115.931  1.00 72.71           C
ANISOU  128  CG  GLN D  58     9478   9238   8911    667    334    233       C
ATOM    129  CD  GLN D  58      73.883 -26.547 116.780  1.00 83.18           C
ANISOU  129  CD  GLN D  58    10826  10557  10221    681    335    228       C
ATOM    130  NE2 GLN D  58      73.602 -26.657 118.068  1.00 86.69           N
ANISOU  130  NE2 GLN D  58    11280  10996  10662    697    346    232       N
ATOM    131  OE1 GLN D  58      74.392 -25.537 116.285  1.00 90.85           O
ANISOU  131  OE1 GLN D  58    11807  11528  11184    678    326    220       O
ATOM    132  H   GLN D  58      72.934 -32.016 116.671  1.00  0.00           H
ATOM    133  HA  GLN D  58      71.925 -29.623 115.271  1.00  0.00           H
ATOM    134  HB2 GLN D  58      74.382 -29.328 117.013  1.00  0.00           H
ATOM    135  HB3 GLN D  58      72.753 -28.860 117.555  1.00  0.00           H
ATOM    136  HG2 GLN D  58      72.559 -27.484 115.458  1.00  0.00           H
ATOM    137  HG3 GLN D  58      74.272 -27.814 115.155  1.00  0.00           H
ATOM    138 HE21 GLN D  58      73.173 -27.501 118.421  1.00  0.00           H
ATOM    139 HE22 GLN D  58      73.816 -25.897 118.698  1.00  0.00           H
ATOM    140  N   SER D  59      73.888 -29.570 113.712  1.00 51.11           N
ANISOU  140  N   SER D  59     6702   6520   6198    630    318    232       N
ATOM    141  CA  SER D  59      74.862 -29.657 112.645  1.00 57.85           C
ANISOU  141  CA  SER D  59     7547   7382   7050    612    301    221       C
ATOM    142  C   SER D  59      76.277 -29.480 113.177  1.00 57.52           C
ANISOU  142  C   SER D  59     7514   7346   6994    612    290    207       C
ATOM    143  O   SER D  59      76.503 -28.821 114.198  1.00 65.72           O
ANISOU  143  O   SER D  59     8570   8379   8021    626    293    204       O
ATOM    144  CB  SER D  59      74.566 -28.579 111.599  1.00 59.41           C
ANISOU  144  CB  SER D  59     7748   7578   7248    607    297    221       C
ATOM    145  OG  SER D  59      75.721 -28.245 110.852  1.00 56.78           O
ANISOU  145  OG  SER D  59     7415   7251   6907    594    280    208       O
ATOM    146  H   SER D  59      73.242 -28.794 113.705  1.00  0.00           H
ATOM    147  HA  SER D  59      74.782 -30.637 112.174  1.00  0.00           H
ATOM    148  HB2 SER D  59      74.202 -27.686 112.106  1.00  0.00           H
ATOM    149  HB3 SER D  59      73.796 -28.943 110.919  1.00  0.00           H
ATOM    150  HG  SER D  59      75.915 -28.949 110.229  1.00  0.00           H
ATOM    151  N   ALA D  60      77.231 -30.107 112.480  1.00 39.28           N
ANISOU  151  N   ALA D  60     5194   5046   4686    596    277    198       N
ATOM    152  CA  ALA D  60      78.657 -29.934 112.736  1.00 45.56           C
ANISOU  152  CA  ALA D  60     5996   5847   5468    593    264    184       C
ATOM    153  C   ALA D  60      79.208 -28.622 112.185  1.00 39.99           C
ANISOU  153  C   ALA D  60     5301   5141   4752    591    253    176       C
ATOM    154  O   ALA D  60      80.424 -28.386 112.289  1.00 49.35           O
ANISOU  154  O   ALA D  60     6493   6332   5927    587    241    164       O
ATOM    155  CB  ALA D  60      79.466 -31.096 112.150  1.00 18.63           C
ANISOU  155  CB  ALA D  60     2568   2447   2063    577    253    179       C
ATOM    156  H   ALA D  60      76.950 -30.733 111.739  1.00  0.00           H
ATOM    157  HA  ALA D  60      78.806 -29.933 113.815  1.00  0.00           H
ATOM    158  HB1 ALA D  60      79.919 -31.668 112.960  1.00  0.00           H
ATOM    159  HB2 ALA D  60      80.248 -30.704 111.501  1.00  0.00           H
ATOM    160  HB3 ALA D  60      78.806 -31.744 111.573  1.00  0.00           H
ATOM    161  N   ASP D  61      78.373 -27.780 111.577  1.00 28.40           N
ANISOU  161  N   ASP D  61     3837   3667   3287    592    257    181       N
ATOM    162  CA  ASP D  61      78.899 -26.631 110.855  1.00 42.81           C
ANISOU  162  CA  ASP D  61     5671   5492   5103    587    246    173       C
ATOM    163  C   ASP D  61      78.642 -25.355 111.641  1.00 43.91           C
ANISOU  163  C   ASP D  61     5831   5622   5231    604    252    174       C
ATOM    164  O   ASP D  61      77.482 -25.041 111.944  1.00 45.03           O
ANISOU  164  O   ASP D  61     5977   5755   5376    614    265    185       O
ATOM    165  CB  ASP D  61      78.279 -26.545 109.450  1.00 37.63           C
ANISOU  165  CB  ASP D  61     5003   4837   4458    574    243    177       C
ATOM    166  CG  ASP D  61      79.113 -25.691 108.491  1.00 55.29           C
ANISOU  166  CG  ASP D  61     7243   7078   6687    563    228    166       C
ATOM    167  OD1 ASP D  61      79.575 -24.579 108.844  1.00 47.06           O
ANISOU  167  OD1 ASP D  61     6217   6032   5631    570    224    160       O
ATOM    168  OD2 ASP D  61      79.370 -26.197 107.376  1.00 69.76           O
ANISOU  168  OD2 ASP D  61     9061   8917   8527    546    219    164       O
ATOM    169  H   ASP D  61      77.376 -27.940 111.617  1.00  0.00           H
ATOM    170  HA  ASP D  61      79.976 -26.757 110.748  1.00  0.00           H
ATOM    171  HB2 ASP D  61      78.199 -27.552 109.042  1.00  0.00           H
ATOM    172  HB3 ASP D  61      77.281 -26.115 109.530  1.00  0.00           H
ATOM    173  N   PRO D  62      79.677 -24.579 111.970  1.00 44.49           N
ANISOU  173  N   PRO D  62     5919   5697   5289    606    242    163       N
ATOM    174  CA  PRO D  62      79.467 -23.387 112.802  1.00 51.23           C
ANISOU  174  CA  PRO D  62     6794   6541   6130    622    248    163       C
ATOM    175  C   PRO D  62      78.720 -22.257 112.107  1.00 54.82           C
ANISOU  175  C   PRO D  62     7256   6989   6585    624    250    168       C
ATOM    176  O   PRO D  62      78.421 -21.244 112.756  1.00 67.06           O
ANISOU  176  O   PRO D  62     8824   8531   8126    638    256    170       O
ATOM    177  CB  PRO D  62      80.897 -22.975 113.174  1.00 52.14           C
ANISOU  177  CB  PRO D  62     6919   6660   6230    621    234    150       C
ATOM    178  CG  PRO D  62      81.751 -23.527 112.064  1.00 50.02           C
ANISOU  178  CG  PRO D  62     6636   6404   5967    602    219    141       C
ATOM    179  CD  PRO D  62      81.097 -24.813 111.657  1.00 46.69           C
ANISOU  179  CD  PRO D  62     6194   5985   5562    594    226    149       C
ATOM    180  HA  PRO D  62      78.930 -23.671 113.707  1.00  0.00           H
ATOM    181  HB2 PRO D  62      80.984 -21.890 113.222  1.00  0.00           H
ATOM    182  HB3 PRO D  62      81.183 -23.420 114.127  1.00  0.00           H
ATOM    183  HG2 PRO D  62      81.780 -22.832 111.225  1.00  0.00           H
ATOM    184  HG3 PRO D  62      82.760 -23.718 112.428  1.00  0.00           H
ATOM    185  HD2 PRO D  62      81.491 -25.651 112.232  1.00  0.00           H
ATOM    186  HD3 PRO D  62      81.229 -24.987 110.590  1.00  0.00           H
ATOM    187  N   LYS D  63      78.359 -22.406 110.831  1.00 51.54           N
ANISOU  187  N   LYS D  63     6827   6577   6179    610    246    170       N
ATOM    188  CA  LYS D  63      77.473 -21.435 110.199  1.00 50.50           C
ANISOU  188  CA  LYS D  63     6700   6438   6048    612    251    176       C
ATOM    189  C   LYS D  63      76.014 -21.634 110.591  1.00 46.71           C
ANISOU  189  C   LYS D  63     6219   5951   5579    623    269    191       C
ATOM    190  O   LYS D  63      75.205 -20.714 110.407  1.00 40.31           O
ANISOU  190  O   LYS D  63     5417   5132   4767    630    276    198       O
ATOM    191  CB  LYS D  63      77.606 -21.462 108.664  1.00 36.78           C
ANISOU  191  CB  LYS D  63     4950   4708   4318    593    240    173       C
ATOM    192  CG  LYS D  63      78.970 -21.874 108.095  1.00 40.47           C
ANISOU  192  CG  LYS D  63     5409   5185   4782    578    222    160       C
ATOM    193  CD  LYS D  63      79.172 -21.184 106.752  1.00 52.79           C
ANISOU  193  CD  LYS D  63     6966   6749   6341    565    211    154       C
ATOM    194  CE  LYS D  63      80.604 -21.303 106.259  1.00 55.10           C
ANISOU  194  CE  LYS D  63     7256   7051   6627    551    193    140       C
ATOM    195  NZ  LYS D  63      80.755 -20.713 104.901  1.00 46.94           N
ANISOU  195  NZ  LYS D  63     6219   6021   5595    538    182    135       N
ATOM    196  H   LYS D  63      78.701 -23.194 110.301  1.00  0.00           H
ATOM    197  HA  LYS D  63      77.773 -20.444 110.539  1.00  0.00           H
ATOM    198  HB2 LYS D  63      77.384 -20.460 108.296  1.00  0.00           H
ATOM    199  HB3 LYS D  63      76.853 -22.144 108.269  1.00  0.00           H
ATOM    200  HG2 LYS D  63      79.759 -21.573 108.784  1.00  0.00           H
ATOM    201  HG3 LYS D  63      78.998 -22.955 107.959  1.00  0.00           H
ATOM    202  HD2 LYS D  63      78.508 -21.642 106.018  1.00  0.00           H
ATOM    203  HD3 LYS D  63      78.916 -20.129 106.853  1.00  0.00           H
ATOM    204  HE2 LYS D  63      81.262 -20.777 106.950  1.00  0.00           H
ATOM    205  HE3 LYS D  63      80.886 -22.355 106.226  1.00  0.00           H
ATOM    206  HZ1 LYS D  63      81.566 -21.111 104.449  1.00  0.00           H
ATOM    207  HZ2 LYS D  63      80.870 -19.713 104.979  1.00  0.00           H
ATOM    208  HZ3 LYS D  63      79.931 -20.916 104.353  1.00  0.00           H
ATOM    209  N   PHE D  64      75.671 -22.787 111.168  1.00 48.88           N
ANISOU  209  N   PHE D  64     6483   6226   5862    626    277    198       N
ATOM    210  CA  PHE D  64      74.316 -23.065 111.638  1.00 56.58           C
ANISOU  210  CA  PHE D  64     7456   7193   6847    637    295    212       C
ATOM    211  C   PHE D  64      74.256 -22.898 113.157  1.00 58.82           C
ANISOU  211  C   PHE D  64     7756   7471   7123    656    305    214       C
ATOM    212  O   PHE D  64      74.861 -23.668 113.909  1.00 61.62           O
ANISOU  212  O   PHE D  64     8108   7829   7476    657    304    210       O
ATOM    213  CB  PHE D  64      73.888 -24.452 111.167  1.00 42.60           C
ANISOU  213  CB  PHE D  64     5664   5429   5094    626    298    219       C
ATOM    214  CG  PHE D  64      73.731 -24.522 109.687  1.00 41.44           C
ANISOU  214  CG  PHE D  64     5503   5286   4955    609    290    219       C
ATOM    215  CD1 PHE D  64      74.836 -24.570 108.858  1.00 47.47           C
ANISOU  215  CD1 PHE D  64     6261   6059   5716    594    273    207       C
ATOM    216  CD2 PHE D  64      72.487 -24.435 109.117  1.00 52.56           C
ANISOU  216  CD2 PHE D  64     6906   6690   6376    609    299    231       C
ATOM    217  CE1 PHE D  64      74.691 -24.585 107.485  1.00 50.82           C
ANISOU  217  CE1 PHE D  64     6674   6487   6148    579    266    207       C
ATOM    218  CE2 PHE D  64      72.338 -24.459 107.739  1.00 64.77           C
ANISOU  218  CE2 PHE D  64     8440   8240   7930    594    292    231       C
ATOM    219  CZ  PHE D  64      73.442 -24.536 106.926  1.00 56.57           C
ANISOU  219  CZ  PHE D  64     7396   7211   6889    578    275    218       C
ATOM    220  H   PHE D  64      76.379 -23.497 111.286  1.00  0.00           H
ATOM    221  HA  PHE D  64      73.645 -22.332 111.190  1.00  0.00           H
ATOM    222  HB2 PHE D  64      74.643 -25.175 111.474  1.00  0.00           H
ATOM    223  HB3 PHE D  64      72.938 -24.708 111.637  1.00  0.00           H
ATOM    224  HD1 PHE D  64      75.825 -24.595 109.290  1.00  0.00           H
ATOM    225  HD2 PHE D  64      71.614 -24.347 109.748  1.00  0.00           H
ATOM    226  HE1 PHE D  64      75.564 -24.636 106.852  1.00  0.00           H
ATOM    227  HE2 PHE D  64      71.351 -24.418 107.304  1.00  0.00           H
ATOM    228  HZ  PHE D  64      73.326 -24.557 105.852  1.00  0.00           H
ATOM    229  N   SER D  65      73.542 -21.873 113.603  1.00 51.47           N
ANISOU  229  N   SER D  65     6841   6529   6187    670    315    220       N
ATOM    230  CA  SER D  65      73.611 -21.439 114.985  1.00 52.39           C
ANISOU  230  CA  SER D  65     6975   6639   6293    688    322    220       C
ATOM    231  C   SER D  65      72.437 -21.893 115.848  1.00 60.93           C
ANISOU  231  C   SER D  65     8056   7712   7382    702    341    234       C
ATOM    232  O   SER D  65      72.274 -21.365 116.951  1.00 62.84           O
ANISOU  232  O   SER D  65     8314   7945   7615    718    350    235       O
ATOM    233  CB  SER D  65      73.745 -19.922 115.032  1.00 59.05           C
ANISOU  233  CB  SER D  65     7839   7475   7122    695    320    216       C
ATOM    234  OG  SER D  65      74.908 -19.514 114.344  1.00 59.68           O
ANISOU  234  OG  SER D  65     7920   7562   7194    683    303    203       O
ATOM    235  H   SER D  65      72.935 -21.382 112.963  1.00  0.00           H
ATOM    236  HA  SER D  65      74.519 -21.862 115.417  1.00  0.00           H
ATOM    237  HB2 SER D  65      72.871 -19.469 114.563  1.00  0.00           H
ATOM    238  HB3 SER D  65      73.807 -19.597 116.071  1.00  0.00           H
ATOM    239  HG  SER D  65      74.984 -18.558 114.380  1.00  0.00           H
ATOM    240  N   ARG D  66      71.618 -22.844 115.394  1.00 64.75           N
ANISOU  240  N   ARG D  66     8522   8198   7882    696    348    243       N
ATOM    241  CA  ARG D  66      70.546 -23.393 116.226  1.00 57.79           C
ANISOU  241  CA  ARG D  66     7639   7310   7009    708    365    256       C
ATOM    242  C   ARG D  66      70.428 -24.883 115.955  1.00 55.63           C
ANISOU  242  C   ARG D  66     7344   7044   6749    698    365    260       C
ATOM    243  O   ARG D  66      70.797 -25.350 114.871  1.00 65.00           O
ANISOU  243  O   ARG D  66     8516   8239   7942    681    355    256       O
ATOM    244  CB  ARG D  66      69.175 -22.732 115.977  1.00 55.40           C
ANISOU  244  CB  ARG D  66     7340   6998   6713    716    378    269       C
ATOM    245  CG  ARG D  66      69.186 -21.279 116.310  1.00 65.00           C
ANISOU  245  CG  ARG D  66     8578   8205   7915    728    379    267       C
ATOM    246  CD  ARG D  66      69.244 -21.157 117.815  1.00 72.25           C
ANISOU  246  CD  ARG D  66     9512   9117   8825    746    389    267       C
ATOM    247  NE  ARG D  66      69.754 -19.848 118.199  1.00 73.25           N
ANISOU  247  NE  ARG D  66     9660   9237   8934    754    385    260       N
ATOM    248  CZ  ARG D  66      69.093 -18.947 118.900  1.00 75.64           C
ANISOU  248  CZ  ARG D  66     9980   9528   9231    771    396    266       C
ATOM    249  NH1 ARG D  66      67.877 -19.211 119.326  1.00 80.54           N
ANISOU  249  NH1 ARG D  66    10599  10142   9862    781    413    280       N
ATOM    250  NH2 ARG D  66      69.662 -17.785 119.185  1.00 75.29           N
ANISOU  250  NH2 ARG D  66     9956   9480   9172    777    391    259       N
ATOM    251  H   ARG D  66      71.741 -23.193 114.454  1.00  0.00           H
ATOM    252  HA  ARG D  66      70.813 -23.253 117.274  1.00  0.00           H
ATOM    253  HB2 ARG D  66      68.914 -22.850 114.925  1.00  0.00           H
ATOM    254  HB3 ARG D  66      68.422 -23.232 116.588  1.00  0.00           H
ATOM    255  HG2 ARG D  66      70.059 -20.803 115.865  1.00  0.00           H
ATOM    256  HG3 ARG D  66      68.277 -20.807 115.937  1.00  0.00           H
ATOM    257  HD2 ARG D  66      68.242 -21.285 118.225  1.00  0.00           H
ATOM    258  HD3 ARG D  66      69.900 -21.930 118.215  1.00  0.00           H
ATOM    259  HE  ARG D  66      70.690 -19.610 117.904  1.00  0.00           H
ATOM    260 HH11 ARG D  66      67.448 -20.099 119.111  1.00  0.00           H
ATOM    261 HH12 ARG D  66      67.372 -18.524 119.867  1.00  0.00           H
ATOM    262 HH21 ARG D  66      70.599 -17.588 118.861  1.00  0.00           H
ATOM    263 HH22 ARG D  66      69.160 -17.096 119.726  1.00  0.00           H
ATOM    264  N   PRO D  67      69.925 -25.653 116.919  1.00 52.12           N
ANISOU  264  N   PRO D  67     6898   6597   6310    708    377    267       N
ATOM    265  CA  PRO D  67      69.709 -27.089 116.681  1.00 48.52           C
ANISOU  265  CA  PRO D  67     6421   6148   5868    699    379    272       C
ATOM    266  C   PRO D  67      68.775 -27.307 115.494  1.00 59.66           C
ANISOU  266  C   PRO D  67     7816   7559   7293    688    381    281       C
ATOM    267  O   PRO D  67      67.960 -26.446 115.149  1.00 53.45           O
ANISOU  267  O   PRO D  67     7035   6765   6508    693    387    288       O
ATOM    268  CB  PRO D  67      69.078 -27.580 117.995  1.00 35.07           C
ANISOU  268  CB  PRO D  67     4722   4438   4166    715    394    280       C
ATOM    269  CG  PRO D  67      69.483 -26.586 118.993  1.00 41.90           C
ANISOU  269  CG  PRO D  67     5609   5297   5016    730    396    274       C
ATOM    270  CD  PRO D  67      69.549 -25.257 118.287  1.00 40.25           C
ANISOU  270  CD  PRO D  67     5410   5084   4799    728    390    271       C
ATOM    271  HA  PRO D  67      70.661 -27.590 116.509  1.00  0.00           H
ATOM    272  HB2 PRO D  67      69.459 -28.568 118.259  1.00  0.00           H
ATOM    273  HB3 PRO D  67      67.992 -27.606 117.906  1.00  0.00           H
ATOM    274  HG2 PRO D  67      68.751 -26.545 119.799  1.00  0.00           H
ATOM    275  HG3 PRO D  67      70.463 -26.841 119.394  1.00  0.00           H
ATOM    276  HD2 PRO D  67      70.305 -24.610 118.732  1.00  0.00           H
ATOM    277  HD3 PRO D  67      68.574 -24.770 118.292  1.00  0.00           H
ATOM    278  N   VAL D  68      68.910 -28.475 114.858  1.00 71.31           N
ANISOU  278  N   VAL D  68     9272   9043   8779    673    376    282       N
ATOM    279  CA  VAL D  68      68.091 -28.785 113.684  1.00 70.04           C
ANISOU  279  CA  VAL D  68     9096   8883   8633    662    377    290       C
ATOM    280  C   VAL D  68      66.632 -28.434 113.943  1.00 71.30           C
ANISOU  280  C   VAL D  68     9259   9033   8800    674    394    306       C
ATOM    281  O   VAL D  68      65.964 -27.816 113.101  1.00 75.37           O
ANISOU  281  O   VAL D  68     9773   9545   9321    671    395    311       O
ATOM    282  CB  VAL D  68      68.244 -30.271 113.303  1.00 60.07           C
ANISOU  282  CB  VAL D  68     7813   7630   7382    648    374    292       C
ATOM    283  CG1 VAL D  68      67.251 -30.641 112.221  1.00 67.83           C
ANISOU  283  CG1 VAL D  68     8779   8611   8380    638    377    302       C
ATOM    284  CG2 VAL D  68      69.677 -30.590 112.906  1.00 45.09           C
ANISOU  284  CG2 VAL D  68     5911   5742   5478    635    356    277       C
ATOM    285  H   VAL D  68      69.584 -29.150 115.190  1.00  0.00           H
ATOM    286  HA  VAL D  68      68.446 -28.180 112.850  1.00  0.00           H
ATOM    287  HB  VAL D  68      68.007 -30.864 114.186  1.00  0.00           H
ATOM    288 HG21 VAL D  68      69.754 -31.645 112.643  1.00  0.00           H
ATOM    289 HG22 VAL D  68      69.961 -29.980 112.050  1.00  0.00           H
ATOM    290 HG23 VAL D  68      70.342 -30.374 113.743  1.00  0.00           H
ATOM    291 HG11 VAL D  68      67.370 -31.693 111.962  1.00  0.00           H
ATOM    292 HG12 VAL D  68      66.238 -30.470 112.585  1.00  0.00           H
ATOM    293 HG13 VAL D  68      67.429 -30.027 111.339  1.00  0.00           H
ATOM    294  N   ALA D  69      66.132 -28.758 115.140  1.00 60.04           N
ANISOU  294  N   ALA D  69     7838   7601   7375    689    407    312       N
ATOM    295  CA  ALA D  69      64.714 -28.556 115.425  1.00 58.70           C
ANISOU  295  CA  ALA D  69     7669   7421   7212    701    424    328       C
ATOM    296  C   ALA D  69      64.350 -27.080 115.530  1.00 49.56           C
ANISOU  296  C   ALA D  69     6530   6255   6047    712    428    329       C
ATOM    297  O   ALA D  69      63.181 -26.724 115.341  1.00 33.93           O
ANISOU  297  O   ALA D  69     4550   4267   4074    718    439    341       O
ATOM    298  CB  ALA D  69      64.315 -29.283 116.708  1.00 61.33           C
ANISOU  298  CB  ALA D  69     8004   7751   7548    714    437    334       C
ATOM    299  H   ALA D  69      66.737 -29.144 115.849  1.00  0.00           H
ATOM    300  HA  ALA D  69      64.141 -28.986 114.603  1.00  0.00           H
ATOM    301  HB1 ALA D  69      63.255 -29.121 116.904  1.00  0.00           H
ATOM    302  HB2 ALA D  69      64.503 -30.350 116.594  1.00  0.00           H
ATOM    303  HB3 ALA D  69      64.901 -28.897 117.542  1.00  0.00           H
ATOM    304  N   ASP D  70      65.313 -26.209 115.806  1.00 48.01           N
ANISOU  304  N   ASP D  70     6349   6059   5835    716    420    317       N
ATOM    305  CA  ASP D  70      65.017 -24.790 115.863  1.00 53.89           C
ANISOU  305  CA  ASP D  70     7111   6794   6570    726    423    317       C
ATOM    306  C   ASP D  70      65.669 -24.053 114.722  1.00 38.93           C
ANISOU  306  C   ASP D  70     5217   4904   4670    713    408    308       C
ATOM    307  O   ASP D  70      65.802 -22.827 114.783  1.00 49.04           O
ANISOU  307  O   ASP D  70     6515   6179   5940    719    407    304       O
ATOM    308  CB  ASP D  70      65.429 -24.200 117.214  1.00 74.97           C
ANISOU  308  CB  ASP D  70     9802   9458   9226    743    427    313       C
ATOM    309  CG  ASP D  70      64.839 -24.973 118.376  1.00104.78           C
ANISOU  309  CG  ASP D  70    13577  13230  13006    755    442    321       C
ATOM    310  OD1 ASP D  70      63.592 -24.996 118.500  1.00114.36           O
ANISOU  310  OD1 ASP D  70    14787  14435  14228    763    456    335       O
ATOM    311  OD2 ASP D  70      65.614 -25.569 119.154  1.00126.38           O
ANISOU  311  OD2 ASP D  70    16314  15969  15736    757    439    314       O
ATOM    312  H   ASP D  70      66.253 -26.535 115.977  1.00  0.00           H
ATOM    313  HA  ASP D  70      63.938 -24.670 115.763  1.00  0.00           H
ATOM    314  HB2 ASP D  70      65.084 -23.168 117.266  1.00  0.00           H
ATOM    315  HB3 ASP D  70      66.516 -24.216 117.291  1.00  0.00           H
ATOM    316  N   THR D  71      66.084 -24.791 113.691  1.00 37.75           N
ANISOU  316  N   THR D  71     5051   4765   4529    694    397    304       N
ATOM    317  CA  THR D  71      66.640 -24.220 112.472  1.00 39.34           C
ANISOU  317  CA  THR D  71     5250   4971   4727    680    383    296       C
ATOM    318  C   THR D  71      65.512 -24.008 111.461  1.00 45.87           C
ANISOU  318  C   THR D  71     6068   5794   5566    675    388    307       C
ATOM    319  O   THR D  71      64.788 -24.950 111.105  1.00 35.38           O
ANISOU  319  O   THR D  71     4723   4468   4253    669    394    316       O
ATOM    320  CB  THR D  71      67.735 -25.124 111.890  1.00 45.27           C
ANISOU  320  CB  THR D  71     5987   5734   5479    663    368    285       C
ATOM    321  CG2 THR D  71      68.381 -24.492 110.672  1.00 46.50           C
ANISOU  321  CG2 THR D  71     6142   5895   5631    648    353    276       C
ATOM    322  OG1 THR D  71      68.759 -25.343 112.866  1.00 41.61           O
ANISOU  322  OG1 THR D  71     5532   5274   5005    668    363    275       O
ATOM    323  H   THR D  71      66.008 -25.795 113.758  1.00  0.00           H
ATOM    324  HA  THR D  71      67.079 -23.252 112.710  1.00  0.00           H
ATOM    325  HB  THR D  71      67.297 -26.082 111.608  1.00  0.00           H
ATOM    326  HG1 THR D  71      68.418 -25.902 113.569  1.00  0.00           H
ATOM    327 HG21 THR D  71      69.153 -25.157 110.284  1.00  0.00           H
ATOM    328 HG22 THR D  71      68.831 -23.539 110.953  1.00  0.00           H
ATOM    329 HG23 THR D  71      67.625 -24.325 109.905  1.00  0.00           H
ATOM    330  N   THR D  72      65.395 -22.774 110.972  1.00 38.20           N
ANISOU  330  N   THR D  72     5108   4819   4588    677    386    305       N
ATOM    331  CA  THR D  72      64.297 -22.394 110.097  1.00 33.10           C
ANISOU  331  CA  THR D  72     4456   4168   3951    674    392    316       C
ATOM    332  C   THR D  72      64.570 -22.862 108.673  1.00 45.00           C
ANISOU  332  C   THR D  72     5946   5684   5467    653    380    312       C
ATOM    333  O   THR D  72      64.577 -22.063 107.726  1.00 43.26           O
ANISOU  333  O   THR D  72     5728   5465   5245    646    373    309       O
ATOM    334  CB  THR D  72      64.105 -20.888 110.103  1.00 48.35           C
ANISOU  334  CB  THR D  72     6407   6092   5872    684    394    315       C
ATOM    335  CG2 THR D  72      63.512 -20.455 111.432  1.00 61.04           C
ANISOU  335  CG2 THR D  72     8031   7689   7474    705    410    322       C
ATOM    336  OG1 THR D  72      65.373 -20.249 109.920  1.00 47.58           O
ANISOU  336  OG1 THR D  72     6319   5999   5760    678    379    299       O
ATOM    337  H   THR D  72      66.090 -22.082 111.216  1.00  0.00           H
ATOM    338  HA  THR D  72      63.382 -22.867 110.454  1.00  0.00           H
ATOM    339  HB  THR D  72      63.433 -20.603 109.293  1.00  0.00           H
ATOM    340  HG1 THR D  72      65.323 -19.647 109.173  1.00  0.00           H
ATOM    341 HG21 THR D  72      63.375 -19.373 111.434  1.00  0.00           H
ATOM    342 HG22 THR D  72      62.549 -20.943 111.577  1.00  0.00           H
ATOM    343 HG23 THR D  72      64.187 -20.737 112.240  1.00  0.00           H
ATOM    344  N   ARG D  73      64.855 -24.149 108.526  1.00 43.87           N
ANISOU  344  N   ARG D  73     5786   5549   5333    643    376    311       N
ATOM    345  CA  ARG D  73      65.094 -24.721 107.223  1.00 46.18           C
ANISOU  345  CA  ARG D  73     6061   5850   5635    623    365    308       C
ATOM    346  C   ARG D  73      64.706 -26.179 107.230  1.00 52.69           C
ANISOU  346  C   ARG D  73     6867   6679   6475    616    369    315       C
ATOM    347  O   ARG D  73      64.543 -26.792 108.291  1.00 53.13           O
ANISOU  347  O   ARG D  73     6924   6733   6531    626    378    320       O
ATOM    348  CB  ARG D  73      66.577 -24.584 106.837  1.00 41.35           C
ANISOU  348  CB  ARG D  73     5451   5247   5013    611    347    291       C
ATOM    349  CG  ARG D  73      66.969 -23.267 106.227  1.00 40.07           C
ANISOU  349  CG  ARG D  73     5302   5084   4840    609    338    283       C
ATOM    350  CD  ARG D  73      68.447 -23.272 106.063  1.00 52.83           C
ANISOU  350  CD  ARG D  73     6919   6707   6445    600    321    267       C
ATOM    351  NE  ARG D  73      68.870 -22.317 105.067  1.00 63.59           N
ANISOU  351  NE  ARG D  73     8287   8072   7802    591    310    259       N
ATOM    352  CZ  ARG D  73      69.019 -22.622 103.791  1.00 67.36           C
ANISOU  352  CZ  ARG D  73     8750   8556   8287    574    300    256       C
ATOM    353  NH1 ARG D  73      69.421 -21.699 102.935  1.00 77.89           N
ANISOU  353  NH1 ARG D  73    10090   9892   9614    567    290    249       N
ATOM    354  NH2 ARG D  73      68.778 -23.850 103.383  1.00 78.23           N
ANISOU  354  NH2 ARG D  73    10108   9938   9678    563    300    261       N
ATOM    355  H   ARG D  73      64.906 -24.741 109.342  1.00  0.00           H
ATOM    356  HA  ARG D  73      64.486 -24.195 106.487  1.00  0.00           H
ATOM    357  HB2 ARG D  73      66.810 -25.369 106.118  1.00  0.00           H
ATOM    358  HB3 ARG D  73      67.181 -24.744 107.729  1.00  0.00           H
ATOM    359  HG2 ARG D  73      66.489 -23.149 105.257  1.00  0.00           H
ATOM    360  HG3 ARG D  73      66.674 -22.452 106.888  1.00  0.00           H
ATOM    361  HD2 ARG D  73      68.910 -23.017 107.017  1.00  0.00           H
ATOM    362  HD3 ARG D  73      68.770 -24.269 105.764  1.00  0.00           H
ATOM    363  HE  ARG D  73      69.061 -21.370 105.360  1.00  0.00           H
ATOM    364 HH11 ARG D  73      69.610 -20.760 103.255  1.00  0.00           H
ATOM    365 HH12 ARG D  73      69.541 -21.932 101.959  1.00  0.00           H
ATOM    366 HH21 ARG D  73      68.476 -24.552 104.044  1.00  0.00           H
ATOM    367 HH22 ARG D  73      68.896 -24.091 102.409  1.00  0.00           H
ATOM    368  N   THR D  74      64.516 -26.728 106.023  1.00 56.49           N
ANISOU  368  N   THR D  74     7331   7165   6968    600    363    317       N
ATOM    369  CA  THR D  74      64.411 -28.186 105.840  1.00 56.72           C
ANISOU  369  CA  THR D  74     7341   7200   7010    589    363    322       C
ATOM    370  C   THR D  74      65.775 -28.812 105.711  1.00 62.56           C
ANISOU  370  C   THR D  74     8076   7950   7745    578    348    308       C
ATOM    371  O   THR D  74      66.427 -28.703 104.665  1.00 67.84           O
ANISOU  371  O   THR D  74     8739   8624   8413    563    334    299       O
ATOM    372  CB  THR D  74      63.466 -28.555 104.685  1.00 60.01           C
ANISOU  372  CB  THR D  74     7742   7617   7443    578    365    332       C
ATOM    373  CG2 THR D  74      63.296 -30.123 104.399  1.00 65.94           C
ANISOU  373  CG2 THR D  74     8471   8373   8209    566    364    337       C
ATOM    374  OG1 THR D  74      62.363 -27.659 104.560  1.00 66.56           O
ANISOU  374  OG1 THR D  74     8578   8437   8275    587    375    342       O
ATOM    375  H   THR D  74      64.442 -26.125 105.216  1.00  0.00           H
ATOM    376  HA  THR D  74      63.965 -28.585 106.751  1.00  0.00           H
ATOM    377  HB  THR D  74      64.068 -28.257 103.827  1.00  0.00           H
ATOM    378  HG1 THR D  74      62.596 -26.810 104.942  1.00  0.00           H
ATOM    379 HG21 THR D  74      62.609 -30.268 103.565  1.00  0.00           H
ATOM    380 HG22 THR D  74      62.898 -30.613 105.287  1.00  0.00           H
ATOM    381 HG23 THR D  74      64.265 -30.554 104.149  1.00  0.00           H
ATOM    382  N   MET D  75      66.151 -29.505 106.769  1.00 61.57           N
ANISOU  382  N   MET D  75     7952   7825   7615    585    351    307       N
ATOM    383  CA  MET D  75      67.470 -30.055 107.023  1.00 61.33           C
ANISOU  383  CA  MET D  75     7921   7804   7579    578    340    294       C
ATOM    384  C   MET D  75      67.308 -31.457 107.600  1.00 61.05           C
ANISOU  384  C   MET D  75     7874   7772   7552    578    346    300       C
ATOM    385  O   MET D  75      66.426 -31.696 108.430  1.00 68.84           O
ANISOU  385  O   MET D  75     8863   8752   8543    591    360    311       O
ATOM    386  CB  MET D  75      68.263 -29.150 107.972  1.00 54.68           C
ANISOU  386  CB  MET D  75     7098   6959   6718    591    338    284       C
ATOM    387  CG  MET D  75      69.643 -29.648 108.313  1.00 64.43           C
ANISOU  387  CG  MET D  75     8334   8202   7945    586    326    271       C
ATOM    388  SD  MET D  75      70.494 -28.618 109.523  1.00 62.05           S
ANISOU  388  SD  MET D  75     8057   7897   7623    602    325    261       S
ATOM    389  CE  MET D  75      70.265 -27.047 108.727  1.00 54.53           C
ANISOU  389  CE  MET D  75     7115   6940   6664    602    321    259       C
ATOM    390  H   MET D  75      65.449 -29.670 107.476  1.00  0.00           H
ATOM    391  HA  MET D  75      68.008 -30.127 106.077  1.00  0.00           H
ATOM    392  HB2 MET D  75      68.362 -28.171 107.504  1.00  0.00           H
ATOM    393  HB3 MET D  75      67.698 -29.036 108.897  1.00  0.00           H
ATOM    394  HG2 MET D  75      69.556 -30.657 108.717  1.00  0.00           H
ATOM    395  HG3 MET D  75      70.239 -29.685 107.401  1.00  0.00           H
ATOM    396  HE1 MET D  75      71.035 -26.353 109.062  1.00  0.00           H
ATOM    397  HE2 MET D  75      69.282 -26.650 108.983  1.00  0.00           H
ATOM    398  HE3 MET D  75      70.336 -27.173 107.647  1.00  0.00           H
ATOM    399  N   THR D  76      68.108 -32.378 107.095  1.00 58.29           N
ANISOU  399  N   THR D  76     7512   7430   7205    563    335    293       N
ATOM    400  CA  THR D  76      68.115 -33.766 107.503  1.00 58.09           C
ANISOU  400  CA  THR D  76     7475   7410   7188    560    338    297       C
ATOM    401  C   THR D  76      69.554 -34.135 107.819  1.00 54.43           C
ANISOU  401  C   THR D  76     7013   6954   6714    555    326    283       C
ATOM    402  O   THR D  76      70.478 -33.723 107.112  1.00 44.50           O
ANISOU  402  O   THR D  76     5756   5701   5450    545    312    271       O
ATOM    403  CB  THR D  76      67.551 -34.679 106.403  1.00 64.66           C
ANISOU  403  CB  THR D  76     8287   8245   8036    544    336    305       C
ATOM    404  CG2 THR D  76      67.485 -36.124 106.873  1.00 60.97           C
ANISOU  404  CG2 THR D  76     7808   7782   7577    541    341    310       C
ATOM    405  OG1 THR D  76      66.245 -34.219 106.011  1.00 67.03           O
ANISOU  405  OG1 THR D  76     8586   8538   8346    548    346    317       O
ATOM    406  H   THR D  76      68.758 -32.095 106.376  1.00  0.00           H
ATOM    407  HA  THR D  76      67.512 -33.877 108.404  1.00  0.00           H
ATOM    408  HB  THR D  76      68.211 -34.626 105.538  1.00  0.00           H
ATOM    409  HG1 THR D  76      65.658 -34.237 106.770  1.00  0.00           H
ATOM    410 HG21 THR D  76      67.082 -36.748 106.075  1.00  0.00           H
ATOM    411 HG22 THR D  76      66.839 -36.192 107.749  1.00  0.00           H
ATOM    412 HG23 THR D  76      68.487 -36.468 107.132  1.00  0.00           H
ATOM    413  N   VAL D  77      69.749 -34.849 108.916  1.00 59.68           N
ANISOU  413  N   VAL D  77     7679   7619   7376    563    332    284       N
ATOM    414  CA  VAL D  77      71.067 -35.297 109.317  1.00 59.42           C
ANISOU  414  CA  VAL D  77     7648   7594   7334    560    322    271       C
ATOM    415  C   VAL D  77      71.002 -36.816 109.439  1.00 69.52           C
ANISOU  415  C   VAL D  77     8912   8879   8624    553    324    276       C
ATOM    416  O   VAL D  77      70.456 -37.358 110.409  1.00 73.24           O
ANISOU  416  O   VAL D  77     9384   9347   9097    564    336    284       O
ATOM    417  CB  VAL D  77      71.537 -34.625 110.615  1.00 48.11           C
ANISOU  417  CB  VAL D  77     6235   6159   5887    577    325    266       C
ATOM    418  CG1 VAL D  77      72.948 -35.046 110.948  1.00 45.17           C
ANISOU  418  CG1 VAL D  77     5864   5795   5506    572    314    252       C
ATOM    419  CG2 VAL D  77      71.506 -33.111 110.451  1.00 36.05           C
ANISOU  419  CG2 VAL D  77     4722   4625   4350    583    323    262       C
ATOM    420  H   VAL D  77      68.954 -35.089 109.491  1.00  0.00           H
ATOM    421  HA  VAL D  77      71.772 -35.046 108.525  1.00  0.00           H
ATOM    422  HB  VAL D  77      70.873 -34.913 111.430  1.00  0.00           H
ATOM    423 HG11 VAL D  77      72.986 -36.128 111.068  1.00  0.00           H
ATOM    424 HG12 VAL D  77      73.616 -34.747 110.140  1.00  0.00           H
ATOM    425 HG13 VAL D  77      73.262 -34.565 111.874  1.00  0.00           H
ATOM    426 HG21 VAL D  77      70.492 -32.792 110.210  1.00  0.00           H
ATOM    427 HG22 VAL D  77      72.180 -32.820 109.645  1.00  0.00           H
ATOM    428 HG23 VAL D  77      71.825 -32.638 111.380  1.00  0.00           H
ATOM    429  N   ILE D  78      71.557 -37.507 108.448  1.00 64.30           N
ANISOU  429  N   ILE D  78     8237   8225   7968    535    313    272       N
ATOM    430  CA  ILE D  78      71.666 -38.960 108.485  1.00 53.23           C
ANISOU  430  CA  ILE D  78     6821   6829   6574    526    313    275       C
ATOM    431  C   ILE D  78      72.882 -39.256 109.359  1.00 61.84           C
ANISOU  431  C   ILE D  78     7918   7924   7653    530    307    263       C
ATOM    432  O   ILE D  78      74.005 -38.861 109.030  1.00 55.84           O
ANISOU  432  O   ILE D  78     7163   7170   6884    523    294    251       O
ATOM    433  CB  ILE D  78      71.808 -39.540 107.070  1.00 38.73           C
ANISOU  433  CB  ILE D  78     4968   4998   4748    505    303    274       C
ATOM    434  CG1 ILE D  78      70.572 -39.189 106.246  1.00 31.16           C
ANISOU  434  CG1 ILE D  78     4004   4034   3802    503    308    285       C
ATOM    435  CG2 ILE D  78      71.970 -41.046 107.068  1.00 31.27           C
ANISOU  435  CG2 ILE D  78     4010   4060   3812    496    302    277       C
ATOM    436  CD1 ILE D  78      70.866 -38.807 104.812  1.00 36.41           C
ANISOU  436  CD1 ILE D  78     4663   4702   4469    486    296    280       C
ATOM    437  H   ILE D  78      71.913 -37.010 107.644  1.00  0.00           H
ATOM    438  HA  ILE D  78      70.775 -39.375 108.956  1.00  0.00           H
ATOM    439  HB  ILE D  78      72.682 -39.094 106.595  1.00  0.00           H
ATOM    440 HG12 ILE D  78      70.071 -38.348 106.726  1.00  0.00           H
ATOM    441 HG13 ILE D  78      69.898 -40.044 106.249  1.00  0.00           H
ATOM    442 HD11 ILE D  78      69.934 -38.573 104.299  1.00  0.00           H
ATOM    443 HD12 ILE D  78      71.358 -39.639 104.308  1.00  0.00           H
ATOM    444 HD13 ILE D  78      71.519 -37.935 104.794  1.00  0.00           H
ATOM    445 HG21 ILE D  78      72.247 -41.381 106.069  1.00  0.00           H
ATOM    446 HG22 ILE D  78      71.028 -41.512 107.359  1.00  0.00           H
ATOM    447 HG23 ILE D  78      72.749 -41.328 107.776  1.00  0.00           H
ATOM    448  N   SER D  79      72.650 -39.876 110.516  1.00 72.33           N
ANISOU  448  N   SER D  79     9249   9252   8981    541    317    268       N
ATOM    449  CA  SER D  79      73.720 -40.087 111.484  1.00 70.08           C
ANISOU  449  CA  SER D  79     8972   8971   8684    547    314    258       C
ATOM    450  C   SER D  79      74.590 -41.270 111.057  1.00 68.57           C
ANISOU  450  C   SER D  79     8768   8790   8496    532    304    253       C
ATOM    451  O   SER D  79      74.240 -42.040 110.164  1.00 72.68           O
ANISOU  451  O   SER D  79     9273   9313   9028    518    302    258       O
ATOM    452  CB  SER D  79      73.158 -40.324 112.893  1.00 61.08           C
ANISOU  452  CB  SER D  79     7839   7826   7542    565    328    265       C
ATOM    453  OG  SER D  79      72.906 -41.707 113.149  1.00 54.94           O
ANISOU  453  OG  SER D  79     7050   7052   6774    561    334    272       O
ATOM    454  H   SER D  79      71.719 -40.206 110.725  1.00  0.00           H
ATOM    455  HA  SER D  79      74.343 -39.193 111.508  1.00  0.00           H
ATOM    456  HB2 SER D  79      73.878 -39.957 113.625  1.00  0.00           H
ATOM    457  HB3 SER D  79      72.227 -39.767 113.003  1.00  0.00           H
ATOM    458  HG  SER D  79      72.120 -41.796 113.692  1.00  0.00           H
ATOM    459  N   GLU D  80      75.747 -41.422 111.702  1.00 60.33           N
ANISOU  459  N   GLU D  80     7731   7752   7442    534    298    242       N
ATOM    460  CA  GLU D  80      76.572 -42.574 111.365  1.00 57.25           C
ANISOU  460  CA  GLU D  80     7328   7370   7053    520    289    237       C
ATOM    461  C   GLU D  80      75.837 -43.866 111.702  1.00 56.01           C
ANISOU  461  C   GLU D  80     7161   7214   6908    520    299    248       C
ATOM    462  O   GLU D  80      76.003 -44.881 111.017  1.00 52.89           O
ANISOU  462  O   GLU D  80     6750   6824   6520    505    294    250       O
ATOM    463  CB  GLU D  80      77.911 -42.533 112.101  1.00 61.45           C
ANISOU  463  CB  GLU D  80     7869   7907   7571    524    281    224       C
ATOM    464  CG  GLU D  80      78.915 -43.506 111.511  1.00 77.83           C
ANISOU  464  CG  GLU D  80     9931   9991   9647    507    270    217       C
ATOM    465  CD  GLU D  80      79.658 -44.311 112.546  1.00 94.27           C
ANISOU  465  CD  GLU D  80    12017  12079  11724    512    271    213       C
ATOM    466  OE1 GLU D  80      79.855 -43.811 113.672  1.00 99.65           O
ANISOU  466  OE1 GLU D  80    12711  12757  12395    527    275    209       O
ATOM    467  OE2 GLU D  80      80.059 -45.453 112.216  1.00 95.35           O
ANISOU  467  OE2 GLU D  80    12141  12222  11866    501    266    212       O
ATOM    468  H   GLU D  80      76.042 -40.759 112.404  1.00  0.00           H
ATOM    469  HA  GLU D  80      76.767 -42.557 110.293  1.00  0.00           H
ATOM    470  HB2 GLU D  80      77.745 -42.791 113.147  1.00  0.00           H
ATOM    471  HB3 GLU D  80      78.318 -41.524 112.043  1.00  0.00           H
ATOM    472  HG2 GLU D  80      78.382 -44.195 110.857  1.00  0.00           H
ATOM    473  HG3 GLU D  80      79.638 -42.946 110.917  1.00  0.00           H
ATOM    474  N   GLN D  81      74.984 -43.826 112.727  1.00 57.39           N
ANISOU  474  N   GLN D  81     7342   7382   7083    536    313    257       N
ATOM    475  CA  GLN D  81      74.291 -45.024 113.183  1.00 54.66           C
ANISOU  475  CA  GLN D  81     6986   7036   6746    538    324    268       C
ATOM    476  C   GLN D  81      73.384 -45.596 112.094  1.00 58.71           C
ANISOU  476  C   GLN D  81     7483   7548   7275    525    325    279       C
ATOM    477  O   GLN D  81      73.419 -46.800 111.820  1.00 56.31           O
ANISOU  477  O   GLN D  81     7166   7249   6979    515    324    282       O
ATOM    478  CB  GLN D  81      73.500 -44.685 114.457  1.00 50.82           C
ANISOU  478  CB  GLN D  81     6511   6542   6257    558    339    275       C
ATOM    479  CG  GLN D  81      73.039 -45.886 115.287  1.00 50.61           C
ANISOU  479  CG  GLN D  81     6478   6515   6235    563    350    284       C
ATOM    480  CD  GLN D  81      74.157 -46.874 115.567  1.00 58.47           C
ANISOU  480  CD  GLN D  81     7469   7520   7226    556    342    275       C
ATOM    481  NE2 GLN D  81      75.215 -46.400 116.226  1.00 60.72           N
ANISOU  481  NE2 GLN D  81     7767   7808   7498    563    336    263       N
ATOM    482  OE1 GLN D  81      74.068 -48.056 115.206  1.00 60.94           O
ANISOU  482  OE1 GLN D  81     7768   7838   7548    546    342    280       O
ATOM    483  H   GLN D  81      74.816 -42.948 113.197  1.00  0.00           H
ATOM    484  HA  GLN D  81      75.038 -45.776 113.435  1.00  0.00           H
ATOM    485  HB2 GLN D  81      74.133 -44.062 115.090  1.00  0.00           H
ATOM    486  HB3 GLN D  81      72.621 -44.105 114.172  1.00  0.00           H
ATOM    487  HG2 GLN D  81      72.248 -46.402 114.743  1.00  0.00           H
ATOM    488  HG3 GLN D  81      72.639 -45.527 116.235  1.00  0.00           H
ATOM    489 HE21 GLN D  81      75.244 -45.429 116.505  1.00  0.00           H
ATOM    490 HE22 GLN D  81      75.988 -47.011 116.446  1.00  0.00           H
ATOM    491  N   VAL D  82      72.559 -44.745 111.467  1.00 70.15           N
ANISOU  491  N   VAL D  82     8933   8991   8728    525    328    284       N
ATOM    492  CA  VAL D  82      71.644 -45.202 110.415  1.00 70.67           C
ANISOU  492  CA  VAL D  82     8984   9056   8810    514    330    295       C
ATOM    493  C   VAL D  82      72.413 -45.817 109.248  1.00 61.58           C
ANISOU  493  C   VAL D  82     7821   7913   7663    493    316    289       C
ATOM    494  O   VAL D  82      72.009 -46.849 108.700  1.00 67.72           O
ANISOU  494  O   VAL D  82     8585   8694   8453    482    316    296       O
ATOM    495  CB  VAL D  82      70.722 -44.053 109.956  1.00 76.76           C
ANISOU  495  CB  VAL D  82     9761   9820   9585    519    334    301       C
ATOM    496  CG1 VAL D  82      69.615 -43.805 110.953  1.00 72.56           C
ANISOU  496  CG1 VAL D  82     9235   9279   9054    537    351    312       C
ATOM    497  CG2 VAL D  82      71.483 -42.807 109.853  1.00 82.92           C
ANISOU  497  CG2 VAL D  82    10554  10600  10353    522    326    289       C
ATOM    498  H   VAL D  82      72.567 -43.769 111.724  1.00  0.00           H
ATOM    499  HA  VAL D  82      71.013 -45.981 110.842  1.00  0.00           H
ATOM    500  HB  VAL D  82      70.290 -44.297 108.986  1.00  0.00           H
ATOM    501 HG11 VAL D  82      69.017 -44.710 111.065  1.00  0.00           H
ATOM    502 HG12 VAL D  82      68.981 -42.992 110.597  1.00  0.00           H
ATOM    503 HG13 VAL D  82      70.048 -43.534 111.916  1.00  0.00           H
ATOM    504 HG21 VAL D  82      72.298 -42.937 109.140  1.00  0.00           H
ATOM    505 HG22 VAL D  82      70.826 -42.007 109.511  1.00  0.00           H
ATOM    506 HG23 VAL D  82      71.892 -42.549 110.830  1.00  0.00           H
ATOM    507  N   ILE D  83      73.502 -45.168 108.826  1.00 57.48           N
ANISOU  507  N   ILE D  83     7307   7398   7135    487    303    275       N
ATOM    508  CA  ILE D  83      74.353 -45.688 107.756  1.00 53.12           C
ANISOU  508  CA  ILE D  83     6744   6853   6585    468    289    268       C
ATOM    509  C   ILE D  83      74.837 -47.092 108.095  1.00 58.85           C
ANISOU  509  C   ILE D  83     7461   7585   7312    462    288    267       C
ATOM    510  O   ILE D  83      74.866 -47.984 107.243  1.00 55.92           O
ANISOU  510  O   ILE D  83     7077   7218   6951    447    283    270       O
ATOM    511  CB  ILE D  83      75.541 -44.729 107.534  1.00 54.65           C
ANISOU  511  CB  ILE D  83     6949   7051   6766    466    276    252       C
ATOM    512  CG1 ILE D  83      75.103 -43.520 106.730  1.00 56.59           C
ANISOU  512  CG1 ILE D  83     7198   7291   7012    465    273    252       C
ATOM    513  CG2 ILE D  83      76.713 -45.422 106.854  1.00 50.95           C
ANISOU  513  CG2 ILE D  83     6471   6590   6296    450    262    242       C
ATOM    514  CD1 ILE D  83      76.169 -42.464 106.630  1.00 54.09           C
ANISOU  514  CD1 ILE D  83     6893   6976   6682    466    262    238       C
ATOM    515  H   ILE D  83      73.746 -44.289 109.261  1.00  0.00           H
ATOM    516  HA  ILE D  83      73.768 -45.734 106.838  1.00  0.00           H
ATOM    517  HB  ILE D  83      75.877 -44.380 108.510  1.00  0.00           H
ATOM    518 HG12 ILE D  83      74.844 -43.847 105.723  1.00  0.00           H
ATOM    519 HG13 ILE D  83      74.219 -43.087 107.198  1.00  0.00           H
ATOM    520 HG21 ILE D  83      77.015 -46.288 107.443  1.00  0.00           H
ATOM    521 HG22 ILE D  83      76.413 -45.748 105.857  1.00  0.00           H
ATOM    522 HG23 ILE D  83      77.549 -44.727 106.773  1.00  0.00           H
ATOM    523 HD11 ILE D  83      75.795 -41.624 106.043  1.00  0.00           H
ATOM    524 HD12 ILE D  83      76.433 -42.119 107.630  1.00  0.00           H
ATOM    525 HD13 ILE D  83      77.051 -42.883 106.146  1.00  0.00           H
ATOM    526  N   LYS D  84      75.234 -47.303 109.343  1.00 64.79           N
ANISOU  526  N   LYS D  84     8222   8338   8056    475    293    265       N
ATOM    527  CA  LYS D  84      75.799 -48.581 109.769  1.00 68.02           C
ANISOU  527  CA  LYS D  84     8625   8754   8466    470    292    263       C
ATOM    528  C   LYS D  84      74.708 -49.640 109.900  1.00 63.84           C
ANISOU  528  C   LYS D  84     8084   8222   7949    470    303    278       C
ATOM    529  O   LYS D  84      74.898 -50.794 109.480  1.00 57.19           O
ANISOU  529  O   LYS D  84     7230   7385   7113    458    300    280       O
ATOM    530  CB  LYS D  84      76.560 -48.390 111.069  1.00 78.16           C
ANISOU  530  CB  LYS D  84     9922  10040   9736    484    293    256       C
ATOM    531  CG  LYS D  84      77.514 -49.520 111.499  1.00 85.45           C
ANISOU  531  CG  LYS D  84    10841  10971  10656    480    289    250       C
ATOM    532  CD  LYS D  84      77.618 -49.595 113.039  1.00 90.93           C
ANISOU  532  CD  LYS D  84    11546  11664  11341    497    298    249       C
ATOM    533  CE  LYS D  84      78.092 -50.978 113.518  1.00 86.83           C
ANISOU  533  CE  LYS D  84    11019  11150  10821    493    299    249       C
ATOM    534  NZ  LYS D  84      77.845 -51.226 114.983  1.00 83.12           N
ANISOU  534  NZ  LYS D  84    10558  10678  10346    511    311    253       N
ATOM    535  H   LYS D  84      75.142 -46.558 110.019  1.00  0.00           H
ATOM    536  HA  LYS D  84      76.505 -48.912 109.006  1.00  0.00           H
ATOM    537  HB2 LYS D  84      77.153 -47.481 110.972  1.00  0.00           H
ATOM    538  HB3 LYS D  84      75.834 -48.238 111.867  1.00  0.00           H
ATOM    539  HG2 LYS D  84      78.503 -49.330 111.084  1.00  0.00           H
ATOM    540  HG3 LYS D  84      77.140 -50.471 111.118  1.00  0.00           H
ATOM    541  HD2 LYS D  84      76.636 -49.392 113.468  1.00  0.00           H
ATOM    542  HD3 LYS D  84      78.321 -48.837 113.385  1.00  0.00           H
ATOM    543  HE2 LYS D  84      77.565 -51.740 112.946  1.00  0.00           H
ATOM    544  HE3 LYS D  84      79.161 -51.069 113.323  1.00  0.00           H
ATOM    545  HZ1 LYS D  84      76.862 -51.113 115.183  1.00  0.00           H
ATOM    546  HZ2 LYS D  84      78.130 -52.167 115.217  1.00  0.00           H
ATOM    547  HZ3 LYS D  84      78.379 -50.566 115.532  1.00  0.00           H
ATOM    548  N   ASP D  85      73.577 -49.271 110.507  1.00 71.83           N
ANISOU  548  N   ASP D  85     9102   9227   8964    484    316    289       N
ATOM    549  CA  ASP D  85      72.450 -50.191 110.642  1.00 71.60           C
ANISOU  549  CA  ASP D  85     9062   9195   8947    484    328    303       C
ATOM    550  C   ASP D  85      71.945 -50.655 109.278  1.00 68.86           C
ANISOU  550  C   ASP D  85     8701   8849   8615    467    323    310       C
ATOM    551  O   ASP D  85      71.586 -51.827 109.102  1.00 66.43           O
ANISOU  551  O   ASP D  85     8381   8543   8316    459    326    318       O
ATOM    552  CB  ASP D  85      71.317 -49.508 111.404  1.00 75.18           C
ANISOU  552  CB  ASP D  85     9524   9639   9401    502    342    313       C
ATOM    553  CG  ASP D  85      71.590 -49.384 112.888  1.00 83.92           C
ANISOU  553  CG  ASP D  85    10644  10745  10497    520    349    310       C
ATOM    554  OD1 ASP D  85      72.537 -50.020 113.393  1.00 86.57           O
ANISOU  554  OD1 ASP D  85    10980  11086  10825    518    345    302       O
ATOM    555  OD2 ASP D  85      70.871 -48.599 113.543  1.00 88.44           O
ANISOU  555  OD2 ASP D  85    11227  11310  11068    535    360    315       O
ATOM    556  H   ASP D  85      73.499 -48.336 110.881  1.00  0.00           H
ATOM    557  HA  ASP D  85      72.777 -51.063 111.209  1.00  0.00           H
ATOM    558  HB2 ASP D  85      70.405 -50.090 111.268  1.00  0.00           H
ATOM    559  HB3 ASP D  85      71.164 -48.512 110.990  1.00  0.00           H
ATOM    560  N   GLN D  86      71.945 -49.753 108.289  1.00 68.10           N
ANISOU  560  N   GLN D  86     8605   8752   8520    460    316    307       N
ATOM    561  CA  GLN D  86      71.370 -50.062 106.986  1.00 58.76           C
ANISOU  561  CA  GLN D  86     7408   7567   7350    445    313    313       C
ATOM    562  C   GLN D  86      72.339 -50.806 106.088  1.00 59.94           C
ANISOU  562  C   GLN D  86     7549   7726   7502    426    299    305       C
ATOM    563  O   GLN D  86      71.911 -51.424 105.112  1.00 57.60           O
ANISOU  563  O   GLN D  86     7239   7429   7216    411    297    312       O
ATOM    564  CB  GLN D  86      70.917 -48.776 106.288  1.00 42.05           C
ANISOU  564  CB  GLN D  86     5297   5446   5234    445    311    313       C
ATOM    565  CG  GLN D  86      69.597 -48.233 106.820  1.00 41.31           C
ANISOU  565  CG  GLN D  86     5208   5344   5145    460    326    325       C
ATOM    566  CD  GLN D  86      69.311 -46.841 106.312  1.00 43.58           C
ANISOU  566  CD  GLN D  86     5502   5625   5429    463    324    323       C
ATOM    567  NE2 GLN D  86      68.225 -46.240 106.779  1.00 34.98           N
ANISOU  567  NE2 GLN D  86     4419   4528   4342    477    337    333       N
ATOM    568  OE1 GLN D  86      70.073 -46.305 105.517  1.00 50.31           O
ANISOU  568  OE1 GLN D  86     6357   6482   6278    454    312    313       O
ATOM    569  H   GLN D  86      72.351 -48.842 108.449  1.00  0.00           H
ATOM    570  HA  GLN D  86      70.495 -50.693 107.140  1.00  0.00           H
ATOM    571  HB2 GLN D  86      70.802 -48.984 105.224  1.00  0.00           H
ATOM    572  HB3 GLN D  86      71.687 -48.016 106.416  1.00  0.00           H
ATOM    573  HG2 GLN D  86      68.791 -48.895 106.503  1.00  0.00           H
ATOM    574  HG3 GLN D  86      69.634 -48.214 107.909  1.00  0.00           H
ATOM    575 HE21 GLN D  86      67.627 -46.717 107.439  1.00  0.00           H
ATOM    576 HE22 GLN D  86      67.994 -45.304 106.474  1.00  0.00           H
ATOM    577  N   GLY D  87      73.622 -50.791 106.425  1.00 66.09           N
ANISOU  577  N   GLY D  87     8333   8510   8268    425    291    292       N
ATOM    578  CA  GLY D  87      74.653 -51.350 105.583  1.00 61.37           C
ANISOU  578  CA  GLY D  87     7728   7920   7671    408    277    283       C
ATOM    579  C   GLY D  87      75.098 -50.442 104.470  1.00 49.02           C
ANISOU  579  C   GLY D  87     6165   6357   6105    398    265    275       C
ATOM    580  O   GLY D  87      75.825 -50.885 103.583  1.00 56.25           O
ANISOU  580  O   GLY D  87     7072   7277   7022    382    254    269       O
ATOM    581  H   GLY D  87      73.887 -50.372 107.305  1.00  0.00           H
ATOM    582  HA2 GLY D  87      75.517 -51.578 106.206  1.00  0.00           H
ATOM    583  HA3 GLY D  87      74.282 -52.279 105.148  1.00  0.00           H
ATOM    584  N   ALA D  88      74.749 -49.163 104.534  1.00 38.35           N
ANISOU  584  N   ALA D  88     4823   4999   4749    408    267    274       N
ATOM    585  CA  ALA D  88      75.141 -48.219 103.494  1.00 40.90           C
ANISOU  585  CA  ALA D  88     5147   5322   5070    399    256    266       C
ATOM    586  C   ALA D  88      76.624 -47.893 103.612  1.00 52.03           C
ANISOU  586  C   ALA D  88     6565   6739   6467    397    244    250       C
ATOM    587  O   ALA D  88      77.105 -47.497 104.678  1.00 69.04           O
ANISOU  587  O   ALA D  88     8731   8893   8609    410    247    244       O
ATOM    588  CB  ALA D  88      74.311 -46.937 103.586  1.00 41.24           C
ANISOU  588  CB  ALA D  88     5199   5357   5111    411    263    270       C
ATOM    589  H   ALA D  88      74.202 -48.837 105.317  1.00  0.00           H
ATOM    590  HA  ALA D  88      74.963 -48.680 102.522  1.00  0.00           H
ATOM    591  HB1 ALA D  88      74.620 -46.247 102.801  1.00  0.00           H
ATOM    592  HB2 ALA D  88      73.256 -47.178 103.462  1.00  0.00           H
ATOM    593  HB3 ALA D  88      74.466 -46.473 104.560  1.00  0.00           H
ATOM    594  N   THR D  89      77.351 -48.058 102.516  1.00 49.99           N
ANISOU  594  N   THR D  89     6299   6485   6210    380    231    242       N
ATOM    595  CA  THR D  89      78.784 -47.818 102.504  1.00 60.76           C
ANISOU  595  CA  THR D  89     7668   7855   7562    376    219    227       C
ATOM    596  C   THR D  89      79.166 -46.605 101.653  1.00 60.16           C
ANISOU  596  C   THR D  89     7598   7779   7482    372    209    219       C
ATOM    597  O   THR D  89      80.362 -46.364 101.435  1.00 62.77           O
ANISOU  597  O   THR D  89     7930   8114   7803    366    197    206       O
ATOM    598  CB  THR D  89      79.519 -49.085 102.016  1.00 68.76           C
ANISOU  598  CB  THR D  89     8669   8876   8580    361    211    225       C
ATOM    599  CG2 THR D  89      79.059 -50.305 102.817  1.00 62.36           C
ANISOU  599  CG2 THR D  89     7854   8066   7775    365    222    234       C
ATOM    600  OG1 THR D  89      79.253 -49.322 100.619  1.00 75.14           O
ANISOU  600  OG1 THR D  89     9465   9684   9399    344    205    227       O
ATOM    601  H   THR D  89      76.896 -48.360 101.666  1.00  0.00           H
ATOM    602  HA  THR D  89      79.100 -47.622 103.529  1.00  0.00           H
ATOM    603  HB  THR D  89      80.591 -48.951 102.156  1.00  0.00           H
ATOM    604 HG21 THR D  89      79.585 -51.193 102.464  1.00  0.00           H
ATOM    605 HG22 THR D  89      79.280 -50.150 103.873  1.00  0.00           H
ATOM    606 HG23 THR D  89      77.986 -50.443 102.686  1.00  0.00           H
ATOM    607  HG1 THR D  89      79.537 -48.563 100.105  1.00  0.00           H
ATOM    608  N   ASN D  90      78.191 -45.829 101.170  1.00 49.18           N
ANISOU  608  N   ASN D  90     6208   6382   6097    374    213    225       N
ATOM    609  CA  ASN D  90      78.517 -44.691 100.316  1.00 47.63           C
ANISOU  609  CA  ASN D  90     6016   6185   5896    369    204    217       C
ATOM    610  C   ASN D  90      77.393 -43.664 100.378  1.00 40.05           C
ANISOU  610  C   ASN D  90     5063   5218   4938    379    212    224       C
ATOM    611  O   ASN D  90      76.302 -43.934 100.884  1.00 37.78           O
ANISOU  611  O   ASN D  90     4774   4925   4657    388    225    237       O
ATOM    612  CB  ASN D  90      78.795 -45.142  98.877  1.00 57.36           C
ANISOU  612  CB  ASN D  90     7236   7422   7138    348    192    214       C
ATOM    613  CG  ASN D  90      77.626 -45.868  98.256  1.00 64.43           C
ANISOU  613  CG  ASN D  90     8118   8314   8049    340    199    228       C
ATOM    614  ND2 ASN D  90      77.747 -47.183  98.138  1.00 56.68           N
ANISOU  614  ND2 ASN D  90     7125   7336   7075    331    199    231       N
ATOM    615  OD1 ASN D  90      76.605 -45.263  97.934  1.00 78.07           O
ANISOU  615  OD1 ASN D  90     9846  10035   9781    344    205    235       O
ATOM    616  H   ASN D  90      77.228 -46.031 101.395  1.00  0.00           H
ATOM    617  HA  ASN D  90      79.422 -44.225 100.705  1.00  0.00           H
ATOM    618  HB2 ASN D  90      79.020 -44.263  98.274  1.00  0.00           H
ATOM    619  HB3 ASN D  90      79.663 -45.803  98.875  1.00  0.00           H
ATOM    620 HD21 ASN D  90      78.597 -47.641  98.436  1.00  0.00           H
ATOM    621 HD22 ASN D  90      76.990 -47.727  97.750  1.00  0.00           H
ATOM    622  N   LEU D  91      77.681 -42.481  99.823  1.00 32.52           N
ANISOU  622  N   LEU D  91     4117   4263   3978    378    205    217       N
ATOM    623  CA  LEU D  91      76.782 -41.337  99.953  1.00 32.96           C
ANISOU  623  CA  LEU D  91     4181   4310   4032    390    213    222       C
ATOM    624  C   LEU D  91      75.421 -41.618  99.328  1.00 51.41           C
ANISOU  624  C   LEU D  91     6508   6642   6384    386    221    236       C
ATOM    625  O   LEU D  91      74.382 -41.329  99.938  1.00 58.83           O
ANISOU  625  O   LEU D  91     7452   7575   7326    399    234    246       O
ATOM    626  CB  LEU D  91      77.435 -40.092  99.339  1.00 17.75           C
ANISOU  626  CB  LEU D  91     2264   2385   2096    387    202    211       C
ATOM    627  CG  LEU D  91      76.696 -38.737  99.308  1.00 37.74           C
ANISOU  627  CG  LEU D  91     4807   4910   4625    397    207    214       C
ATOM    628  CD1 LEU D  91      76.310 -38.202 100.701  1.00 20.81           C
ANISOU  628  CD1 LEU D  91     2676   2759   2472    418    219    218       C
ATOM    629  CD2 LEU D  91      77.515 -37.684  98.514  1.00 18.45           C
ANISOU  629  CD2 LEU D  91     2370   2469   2173    390    193    201       C
ATOM    630  H   LEU D  91      78.540 -42.376  99.302  1.00  0.00           H
ATOM    631  HA  LEU D  91      76.631 -41.149 101.015  1.00  0.00           H
ATOM    632  HB2 LEU D  91      77.665 -40.343  98.303  1.00  0.00           H
ATOM    633  HB3 LEU D  91      78.383 -39.935  99.854  1.00  0.00           H
ATOM    634  HG  LEU D  91      75.768 -38.895  98.760  1.00  0.00           H
ATOM    635 HD11 LEU D  91      75.737 -38.959 101.236  1.00  0.00           H
ATOM    636 HD12 LEU D  91      75.705 -37.302 100.589  1.00  0.00           H
ATOM    637 HD13 LEU D  91      77.213 -37.965 101.263  1.00  0.00           H
ATOM    638 HD21 LEU D  91      76.976 -36.736  98.505  1.00  0.00           H
ATOM    639 HD22 LEU D  91      77.657 -38.031  97.491  1.00  0.00           H
ATOM    640 HD23 LEU D  91      78.486 -37.545  98.989  1.00  0.00           H
ATOM    641  N   THR D  92      75.407 -42.157  98.089  1.00 52.01           N
ANISOU  641  N   THR D  92     6570   6720   6470    368    214    237       N
ATOM    642  CA  THR D  92      74.145 -42.416  97.391  1.00 50.22           C
ANISOU  642  CA  THR D  92     6334   6490   6259    363    220    250       C
ATOM    643  C   THR D  92      73.224 -43.279  98.228  1.00 51.02           C
ANISOU  643  C   THR D  92     6431   6587   6367    371    234    263       C
ATOM    644  O   THR D  92      72.022 -43.010  98.329  1.00 61.71           O
ANISOU  644  O   THR D  92     7785   7935   7728    379    245    275       O
ATOM    645  CB  THR D  92      74.368 -43.119  96.051  1.00 42.71           C
ANISOU  645  CB  THR D  92     5368   5543   5317    342    210    248       C
ATOM    646  CG2 THR D  92      74.732 -42.182  94.985  1.00 23.39           C
ANISOU  646  CG2 THR D  92     2924   3097   2868    333    199    240       C
ATOM    647  OG1 THR D  92      75.391 -44.108  96.190  1.00 69.52           O
ANISOU  647  OG1 THR D  92     8758   8945   8711    334    203    241       O
ATOM    648  H   THR D  92      76.280 -42.386  97.637  1.00  0.00           H
ATOM    649  HA  THR D  92      73.651 -41.462  97.205  1.00  0.00           H
ATOM    650  HB  THR D  92      73.443 -43.619  95.767  1.00  0.00           H
ATOM    651  HG1 THR D  92      75.097 -44.790  96.799  1.00  0.00           H
ATOM    652 HG21 THR D  92      75.437 -42.660  94.305  1.00  0.00           H
ATOM    653 HG22 THR D  92      73.837 -41.891  94.435  1.00  0.00           H
ATOM    654 HG23 THR D  92      75.193 -41.296  95.423  1.00  0.00           H
ATOM    655  N   ASP D  93      73.772 -44.322  98.838  1.00 39.82           N
ANISOU  655  N   ASP D  93     5009   5174   4948    371    234    262       N
ATOM    656  CA  ASP D  93      72.935 -45.199  99.635  1.00 56.24           C
ANISOU  656  CA  ASP D  93     7084   7251   7034    378    248    274       C
ATOM    657  C   ASP D  93      72.513 -44.515 100.935  1.00 51.51           C
ANISOU  657  C   ASP D  93     6498   6646   6426    400    259    278       C
ATOM    658  O   ASP D  93      71.366 -44.661 101.379  1.00 51.64           O
ANISOU  658  O   ASP D  93     6513   6657   6450    408    272    291       O
ATOM    659  CB  ASP D  93      73.703 -46.490  99.917  1.00 66.03           C
ANISOU  659  CB  ASP D  93     8317   8498   8274    371    244    271       C
ATOM    660  CG  ASP D  93      73.957 -47.302  98.659  1.00 69.69           C
ANISOU  660  CG  ASP D  93     8766   8965   8748    350    234    271       C
ATOM    661  OD1 ASP D  93      72.995 -47.656  97.946  1.00 72.45           O
ANISOU  661  OD1 ASP D  93     9106   9312   9111    343    238    281       O
ATOM    662  OD2 ASP D  93      75.136 -47.610  98.400  1.00 74.50           O
ANISOU  662  OD2 ASP D  93     9374   9581   9351    341    223    259       O
ATOM    663  H   ASP D  93      74.762 -44.503  98.748  1.00  0.00           H
ATOM    664  HA  ASP D  93      72.040 -45.443  99.062  1.00  0.00           H
ATOM    665  HB2 ASP D  93      73.125 -47.096 100.614  1.00  0.00           H
ATOM    666  HB3 ASP D  93      74.660 -46.239 100.376  1.00  0.00           H
ATOM    667  N   ALA D  94      73.401 -43.712 101.518  1.00 40.22           N
ANISOU  667  N   ALA D  94     5083   5218   4983    408    255    266       N
ATOM    668  CA  ALA D  94      73.036 -42.975 102.714  1.00 41.29           C
ANISOU  668  CA  ALA D  94     5232   5348   5109    428    265    268       C
ATOM    669  C   ALA D  94      71.987 -41.923 102.403  1.00 50.16           C
ANISOU  669  C   ALA D  94     6359   6463   6235    435    272    276       C
ATOM    670  O   ALA D  94      71.129 -41.637 103.253  1.00 46.32           O
ANISOU  670  O   ALA D  94     5880   5970   5749    450    285    284       O
ATOM    671  CB  ALA D  94      74.277 -42.316 103.323  1.00 33.07           C
ANISOU  671  CB  ALA D  94     4204   4310   4051    434    258    254       C
ATOM    672  H   ALA D  94      74.328 -43.616 101.128  1.00  0.00           H
ATOM    673  HA  ALA D  94      72.622 -43.675 103.440  1.00  0.00           H
ATOM    674  HB1 ALA D  94      74.691 -41.598 102.616  1.00  0.00           H
ATOM    675  HB2 ALA D  94      75.023 -43.081 103.544  1.00  0.00           H
ATOM    676  HB3 ALA D  94      74.000 -41.803 104.244  1.00  0.00           H
ATOM    677  N   LEU D  95      72.036 -41.346 101.190  1.00 42.95           N
ANISOU  677  N   LEU D  95     5443   5550   5325    423    263    272       N
ATOM    678  CA  LEU D  95      71.081 -40.326 100.762  1.00 34.16           C
ANISOU  678  CA  LEU D  95     4334   4430   4214    428    268    278       C
ATOM    679  C   LEU D  95      69.732 -40.917 100.395  1.00 40.78           C
ANISOU  679  C   LEU D  95     5161   5264   5069    425    278    294       C
ATOM    680  O   LEU D  95      68.826 -40.164 100.018  1.00 50.68           O
ANISOU  680  O   LEU D  95     6417   6512   6327    429    284    301       O
ATOM    681  CB  LEU D  95      71.631 -39.523  99.579  1.00 29.95           C
ANISOU  681  CB  LEU D  95     3801   3899   3678    416    255    268       C
ATOM    682  CG  LEU D  95      72.714 -38.472  99.824  1.00 38.96           C
ANISOU  682  CG  LEU D  95     4957   5042   4803    421    246    254       C
ATOM    683  CD1 LEU D  95      73.041 -37.750  98.525  1.00 41.52           C
ANISOU  683  CD1 LEU D  95     5280   5368   5127    408    234    247       C
ATOM    684  CD2 LEU D  95      72.241 -37.492 100.884  1.00 41.44           C
ANISOU  684  CD2 LEU D  95     5288   5350   5109    441    257    257       C
ATOM    685  H   LEU D  95      72.762 -41.629 100.548  1.00  0.00           H
ATOM    686  HA  LEU D  95      70.931 -39.638 101.593  1.00  0.00           H
ATOM    687  HB2 LEU D  95      72.042 -40.243  98.871  1.00  0.00           H
ATOM    688  HB3 LEU D  95      70.790 -39.026  99.096  1.00  0.00           H
ATOM    689  HG  LEU D  95      73.614 -38.971 100.184  1.00  0.00           H
ATOM    690 HD11 LEU D  95      73.813 -37.003  98.708  1.00  0.00           H
ATOM    691 HD12 LEU D  95      72.144 -37.260  98.146  1.00  0.00           H
ATOM    692 HD13 LEU D  95      73.400 -38.471  97.790  1.00  0.00           H
ATOM    693 HD21 LEU D  95      73.014 -36.742 101.058  1.00  0.00           H
ATOM    694 HD22 LEU D  95      71.330 -37.001 100.543  1.00  0.00           H
ATOM    695 HD23 LEU D  95      72.040 -38.028 101.811  1.00  0.00           H
ATOM    696  N   LYS D  96      69.587 -42.243 100.478  1.00 40.87           N
ANISOU  696  N   LYS D  96     5160   5278   5089    419    281    300       N
ATOM    697  CA  LYS D  96      68.283 -42.861 100.300  1.00 47.44           C
ANISOU  697  CA  LYS D  96     5982   6106   5937    418    291    316       C
ATOM    698  C   LYS D  96      67.364 -42.591 101.481  1.00 47.61           C
ANISOU  698  C   LYS D  96     6011   6121   5957    438    308    326       C
ATOM    699  O   LYS D  96      66.154 -42.818 101.381  1.00 43.90           O
ANISOU  699  O   LYS D  96     5535   5646   5499    440    318    340       O
ATOM    700  CB  LYS D  96      68.465 -44.369 100.095  1.00 53.80           C
ANISOU  700  CB  LYS D  96     6773   6918   6752    406    289    319       C
ATOM    701  CG  LYS D  96      69.045 -44.726  98.743  1.00 56.47           C
ANISOU  701  CG  LYS D  96     7101   7261   7095    385    275    313       C
ATOM    702  CD  LYS D  96      69.193 -46.237  98.524  1.00 62.20           C
ANISOU  702  CD  LYS D  96     7813   7992   7830    372    273    317       C
ATOM    703  CE  LYS D  96      70.153 -46.525  97.350  1.00 60.21           C
ANISOU  703  CE  LYS D  96     7553   7746   7579    353    257    306       C
ATOM    704  NZ  LYS D  96      70.431 -47.978  97.174  1.00 54.52           N
ANISOU  704  NZ  LYS D  96     6820   7030   6866    340    254    309       N
ATOM    705  H   LYS D  96      70.392 -42.822 100.668  1.00  0.00           H
ATOM    706  HA  LYS D  96      67.824 -42.445  99.404  1.00  0.00           H
ATOM    707  HB2 LYS D  96      69.135 -44.745 100.868  1.00  0.00           H
ATOM    708  HB3 LYS D  96      67.496 -44.857 100.203  1.00  0.00           H
ATOM    709  HG2 LYS D  96      70.030 -44.266  98.657  1.00  0.00           H
ATOM    710  HG3 LYS D  96      68.399 -44.320  97.965  1.00  0.00           H
ATOM    711  HD2 LYS D  96      69.590 -46.693  99.432  1.00  0.00           H
ATOM    712  HD3 LYS D  96      68.215 -46.666  98.304  1.00  0.00           H
ATOM    713  HE2 LYS D  96      69.705 -46.143  96.432  1.00  0.00           H
ATOM    714  HE3 LYS D  96      71.095 -46.004  97.527  1.00  0.00           H
ATOM    715  HZ1 LYS D  96      70.610 -48.170  96.199  1.00  0.00           H
ATOM    716  HZ2 LYS D  96      69.633 -48.513  97.482  1.00  0.00           H
ATOM    717  HZ3 LYS D  96      71.240 -48.235  97.722  1.00  0.00           H
ATOM    718  N   ASN D  97      67.902 -42.068 102.574  1.00 49.80           N
ANISOU  718  N   ASN D  97     6303   6398   6221    452    310    320       N
ATOM    719  CA  ASN D  97      67.133 -41.788 103.773  1.00 44.27           C
ANISOU  719  CA  ASN D  97     5612   5691   5519    472    325    328       C
ATOM    720  C   ASN D  97      66.431 -40.446 103.711  1.00 48.78           C
ANISOU  720  C   ASN D  97     6193   6254   6087    482    330    332       C
ATOM    721  O   ASN D  97      65.817 -40.039 104.698  1.00 56.76           O
ANISOU  721  O   ASN D  97     7214   7258   7094    499    343    338       O
ATOM    722  CB  ASN D  97      68.076 -41.852 104.970  1.00 42.27           C
ANISOU  722  CB  ASN D  97     5369   5440   5251    482    324    319       C
ATOM    723  CG  ASN D  97      68.411 -43.285 105.365  1.00 44.60           C
ANISOU  723  CG  ASN D  97     5655   5741   5551    477    324    320       C
ATOM    724  ND2 ASN D  97      69.610 -43.708 105.022  1.00 40.12           N
ANISOU  724  ND2 ASN D  97     5085   5182   4979    465    311    309       N
ATOM    725  OD1 ASN D  97      67.581 -44.021 105.897  1.00 51.26           O
ANISOU  725  OD1 ASN D  97     6493   6581   6402    482    336    332       O
ATOM    726  H   ASN D  97      68.889 -41.856 102.572  1.00  0.00           H
ATOM    727  HA  ASN D  97      66.378 -42.566 103.887  1.00  0.00           H
ATOM    728  HB2 ASN D  97      69.000 -41.332 104.716  1.00  0.00           H
ATOM    729  HB3 ASN D  97      67.608 -41.350 105.817  1.00  0.00           H
ATOM    730 HD21 ASN D  97      70.253 -43.083 104.557  1.00  0.00           H
ATOM    731 HD22 ASN D  97      69.887 -44.658 105.223  1.00  0.00           H
ATOM    732  N   VAL D  98      66.551 -39.726 102.608  1.00 47.46           N
ANISOU  732  N   VAL D  98     6025   6087   5920    472    322    327       N
ATOM    733  CA  VAL D  98      65.820 -38.489 102.378  1.00 54.51           C
ANISOU  733  CA  VAL D  98     6927   6973   6812    480    327    331       C
ATOM    734  C   VAL D  98      65.058 -38.664 101.066  1.00 62.43           C
ANISOU  734  C   VAL D  98     7916   7975   7829    466    325    338       C
ATOM    735  O   VAL D  98      65.659 -39.019 100.047  1.00 71.46           O
ANISOU  735  O   VAL D  98     9051   9125   8977    449    313    332       O
ATOM    736  CB  VAL D  98      66.759 -37.268 102.355  1.00 52.96           C
ANISOU  736  CB  VAL D  98     6745   6777   6600    483    318    317       C
ATOM    737  CG1 VAL D  98      67.964 -37.524 101.497  1.00 56.22           C
ANISOU  737  CG1 VAL D  98     7153   7199   7010    466    301    303       C
ATOM    738  CG2 VAL D  98      66.053 -36.060 101.881  1.00 45.33           C
ANISOU  738  CG2 VAL D  98     5786   5805   5634    488    321    320       C
ATOM    739  H   VAL D  98      67.182 -40.052 101.889  1.00  0.00           H
ATOM    740  HA  VAL D  98      65.099 -38.357 103.184  1.00  0.00           H
ATOM    741  HB  VAL D  98      67.101 -37.083 103.374  1.00  0.00           H
ATOM    742 HG11 VAL D  98      68.479 -38.417 101.852  1.00  0.00           H
ATOM    743 HG12 VAL D  98      67.649 -37.674 100.464  1.00  0.00           H
ATOM    744 HG13 VAL D  98      68.637 -36.669 101.551  1.00  0.00           H
ATOM    745 HG21 VAL D  98      65.180 -35.880 102.508  1.00  0.00           H
ATOM    746 HG22 VAL D  98      65.735 -36.208 100.849  1.00  0.00           H
ATOM    747 HG23 VAL D  98      66.724 -35.203 101.936  1.00  0.00           H
ATOM    748  N   PRO D  99      63.739 -38.461 101.045  1.00 56.13           N
ANISOU  748  N   PRO D  99     7116   7170   7041    473    337    353       N
ATOM    749  CA  PRO D  99      62.934 -38.904  99.891  1.00 58.90           C
ANISOU  749  CA  PRO D  99     7452   7521   7407    459    337    362       C
ATOM    750  C   PRO D  99      63.239 -38.193  98.575  1.00 45.87           C
ANISOU  750  C   PRO D  99     5800   5872   5757    446    325    355       C
ATOM    751  O   PRO D  99      63.462 -36.980  98.525  1.00 39.22           O
ANISOU  751  O   PRO D  99     4970   5027   4905    452    323    348       O
ATOM    752  CB  PRO D  99      61.491 -38.635 100.345  1.00 48.30           C
ANISOU  752  CB  PRO D  99     6111   6169   6072    472    353    378       C
ATOM    753  CG  PRO D  99      61.623 -37.608 101.447  1.00 42.96           C
ANISOU  753  CG  PRO D  99     5453   5488   5381    492    360    374       C
ATOM    754  CD  PRO D  99      62.919 -37.890 102.122  1.00 43.35           C
ANISOU  754  CD  PRO D  99     5509   5544   5419    493    352    361       C
ATOM    755  HA  PRO D  99      63.069 -39.977  99.754  1.00  0.00           H
ATOM    756  HB2 PRO D  99      61.030 -39.548 100.722  1.00  0.00           H
ATOM    757  HB3 PRO D  99      60.905 -38.230  99.519  1.00  0.00           H
ATOM    758  HG2 PRO D  99      61.626 -36.603 101.028  1.00  0.00           H
ATOM    759  HG3 PRO D  99      60.802 -37.714 102.156  1.00  0.00           H
ATOM    760  HD2 PRO D  99      62.789 -38.605 102.935  1.00  0.00           H
ATOM    761  HD3 PRO D  99      63.365 -36.967 102.492  1.00  0.00           H
ATOM    762  N   GLY D 100      63.206 -38.972  97.495  1.00 46.24           N
ANISOU  762  N   GLY D 100     5832   5923   5816    428    318    356       N
ATOM    763  CA  GLY D 100      63.337 -38.422  96.160  1.00 44.82           C
ANISOU  763  CA  GLY D 100     5649   5745   5638    415    307    351       C
ATOM    764  C   GLY D 100      64.707 -37.859  95.880  1.00 42.72           C
ANISOU  764  C   GLY D 100     5389   5483   5358    409    293    333       C
ATOM    765  O   GLY D 100      64.821 -36.794  95.257  1.00 45.40           O
ANISOU  765  O   GLY D 100     5736   5822   5693    407    288    328       O
ATOM    766  H   GLY D 100      63.087 -39.969  97.610  1.00  0.00           H
ATOM    767  HA2 GLY D 100      63.134 -39.213  95.438  1.00  0.00           H
ATOM    768  HA3 GLY D 100      62.599 -37.630  96.033  1.00  0.00           H
ATOM    769  N   VAL D 101      65.751 -38.524  96.361  1.00 40.83           N
ANISOU  769  N   VAL D 101     5150   5250   5113    407    287    325       N
ATOM    770  CA  VAL D 101      67.121 -38.076  96.182  1.00 46.38           C
ANISOU  770  CA  VAL D 101     5861   5959   5803    401    273    308       C
ATOM    771  C   VAL D 101      67.916 -39.267  95.683  1.00 56.73           C
ANISOU  771  C   VAL D 101     7159   7278   7119    385    263    302       C
ATOM    772  O   VAL D 101      68.105 -40.244  96.421  1.00 61.76           O
ANISOU  772  O   VAL D 101     7792   7917   7757    387    266    305       O
ATOM    773  CB  VAL D 101      67.718 -37.532  97.484  1.00 50.32           C
ANISOU  773  CB  VAL D 101     6375   6457   6286    418    276    301       C
ATOM    774  CG1 VAL D 101      69.162 -37.175  97.287  1.00 56.50           C
ANISOU  774  CG1 VAL D 101     7164   7247   7056    412    261    284       C
ATOM    775  CG2 VAL D 101      66.934 -36.318  97.953  1.00 53.19           C
ANISOU  775  CG2 VAL D 101     6752   6813   6645    434    286    306       C
ATOM    776  H   VAL D 101      65.585 -39.379  96.874  1.00  0.00           H
ATOM    777  HA  VAL D 101      67.143 -37.292  95.425  1.00  0.00           H
ATOM    778  HB  VAL D 101      67.652 -38.306  98.248  1.00  0.00           H
ATOM    779 HG11 VAL D 101      69.711 -38.054  96.951  1.00  0.00           H
ATOM    780 HG12 VAL D 101      69.581 -36.823  98.229  1.00  0.00           H
ATOM    781 HG13 VAL D 101      69.242 -36.388  96.537  1.00  0.00           H
ATOM    782 HG21 VAL D 101      66.172 -36.629  98.666  1.00  0.00           H
ATOM    783 HG22 VAL D 101      67.612 -35.611  98.432  1.00  0.00           H
ATOM    784 HG23 VAL D 101      66.457 -35.840  97.097  1.00  0.00           H
ATOM    785  N   GLY D 102      68.397 -39.185  94.452  1.00 45.66           N
ANISOU  785  N   GLY D 102     5750   5879   5718    369    250    295       N
ATOM    786  CA  GLY D 102      69.126 -40.303  93.888  1.00 42.40           C
ANISOU  786  CA  GLY D 102     5326   5474   5311    352    240    290       C
ATOM    787  C   GLY D 102      69.648 -39.952  92.518  1.00 40.27           C
ANISOU  787  C   GLY D 102     5051   5207   5042    335    226    281       C
ATOM    788  O   GLY D 102      69.453 -38.833  92.021  1.00 43.22           O
ANISOU  788  O   GLY D 102     5432   5578   5413    337    224    279       O
ATOM    789  H   GLY D 102      68.256 -38.345  93.908  1.00  0.00           H
ATOM    790  HA2 GLY D 102      68.461 -41.163  93.810  1.00  0.00           H
ATOM    791  HA3 GLY D 102      69.964 -40.553  94.539  1.00  0.00           H
ATOM    792  N   ALA D 103      70.333 -40.933  91.916  1.00 27.95           N
ANISOU  792  N   ALA D 103     3480   3652   3486    320    217    277       N
ATOM    793  CA  ALA D 103      70.952 -40.771  90.598  1.00 35.98           C
ANISOU  793  CA  ALA D 103     4491   4673   4505    302    202    267       C
ATOM    794  C   ALA D 103      69.936 -41.194  89.548  1.00 45.32           C
ANISOU  794  C   ALA D 103     5661   5853   5704    290    204    278       C
ATOM    795  O   ALA D 103      69.869 -42.356  89.139  1.00 47.66           O
ANISOU  795  O   ALA D 103     5945   6152   6011    279    203    282       O
ATOM    796  CB  ALA D 103      72.239 -41.572  90.513  1.00 30.58           C
ANISOU  796  CB  ALA D 103     3803   3997   3817    291    191    256       C
ATOM    797  H   ALA D 103      70.427 -41.821  92.390  1.00  0.00           H
ATOM    798  HA  ALA D 103      71.187 -39.716  90.450  1.00  0.00           H
ATOM    799  HB1 ALA D 103      72.685 -41.440  89.527  1.00  0.00           H
ATOM    800  HB2 ALA D 103      72.934 -41.223  91.277  1.00  0.00           H
ATOM    801  HB3 ALA D 103      72.021 -42.627  90.675  1.00  0.00           H
ATOM    802  N   PHE D 104      69.142 -40.254  89.126  1.00 46.90           N
ANISOU  802  N   PHE D 104     5866   6048   5907    294    208    283       N
ATOM    803  CA  PHE D 104      68.071 -40.550  88.231  1.00 46.39           C
ANISOU  803  CA  PHE D 104     5789   5980   5858    286    212    294       C
ATOM    804  C   PHE D 104      68.324 -40.344  86.764  1.00 42.83           C
ANISOU  804  C   PHE D 104     5331   5531   5411    268    200    288       C
ATOM    805  O   PHE D 104      67.557 -40.737  85.970  1.00 45.00           O
ANISOU  805  O   PHE D 104     5594   5803   5700    258    201    296       O
ATOM    806  CB  PHE D 104      66.876 -39.715  88.620  1.00 39.25           C
ANISOU  806  CB  PHE D 104     4891   5067   4955    300    225    305       C
ATOM    807  CG  PHE D 104      66.444 -39.858  90.039  1.00 31.22           C
ANISOU  807  CG  PHE D 104     3881   4048   3934    319    239    313       C
ATOM    808  CD1 PHE D 104      66.524 -41.010  90.689  1.00 24.44           C
ANISOU  808  CD1 PHE D 104     3016   3191   3080    319    242    317       C
ATOM    809  CD2 PHE D 104      65.908 -38.806  90.679  1.00 38.18           C
ANISOU  809  CD2 PHE D 104     4775   4923   4808    336    248    316       C
ATOM    810  CE1 PHE D 104      66.087 -41.105  91.955  1.00 24.22           C
ANISOU  810  CE1 PHE D 104     2995   3161   3049    336    255    324       C
ATOM    811  CE2 PHE D 104      65.473 -38.890  91.937  1.00 23.43           C
ANISOU  811  CE2 PHE D 104     2913   3051   2937    353    260    323       C
ATOM    812  CZ  PHE D 104      65.570 -40.045  92.577  1.00 24.14           C
ANISOU  812  CZ  PHE D 104     2997   3144   3031    353    264    327       C
ATOM    813  H   PHE D 104      69.286 -39.303  89.436  1.00  0.00           H
ATOM    814  HA  PHE D 104      67.802 -41.597  88.375  1.00  0.00           H
ATOM    815  HB2 PHE D 104      67.124 -38.668  88.447  1.00  0.00           H
ATOM    816  HB3 PHE D 104      66.040 -39.985  87.975  1.00  0.00           H
ATOM    817  HD1 PHE D 104      66.942 -41.877  90.198  1.00  0.00           H
ATOM    818  HD2 PHE D 104      65.828 -37.864  90.159  1.00  0.00           H
ATOM    819  HE1 PHE D 104      66.156 -42.049  92.475  1.00  0.00           H
ATOM    820  HE2 PHE D 104      65.047 -38.027  92.427  1.00  0.00           H
ATOM    821  HZ  PHE D 104      65.231 -40.128  93.598  1.00  0.00           H
ATOM    822  N   PHE D 105      69.414 -39.741  86.400  1.00 48.97           N
ANISOU  822  N   PHE D 105     6117   6313   6179    264    188    273       N
ATOM    823  CA  PHE D 105      69.691 -39.515  85.020  1.00 52.05           C
ANISOU  823  CA  PHE D 105     6500   6704   6571    247    175    265       C
ATOM    824  C   PHE D 105      70.885 -40.314  84.688  1.00 53.56           C
ANISOU  824  C   PHE D 105     6686   6903   6761    233    163    254       C
ATOM    825  O   PHE D 105      71.795 -40.295  85.416  1.00 72.23           O
ANISOU  825  O   PHE D 105     9058   9273   9115    238    159    245       O
ATOM    826  CB  PHE D 105      70.014 -38.082  84.860  1.00 58.29           C
ANISOU  826  CB  PHE D 105     7305   7495   7350    252    170    255       C
ATOM    827  CG  PHE D 105      70.360 -37.688  83.493  1.00 62.06           C
ANISOU  827  CG  PHE D 105     7777   7973   7828    236    158    247       C
ATOM    828  CD1 PHE D 105      69.710 -38.176  82.440  1.00 60.34           C
ANISOU  828  CD1 PHE D 105     7546   7753   7625    223    157    254       C
ATOM    829  CD2 PHE D 105      71.317 -36.787  83.302  1.00 66.49           C
ANISOU  829  CD2 PHE D 105     8348   8538   8377    235    146    232       C
ATOM    830  CE1 PHE D 105      70.014 -37.754  81.213  1.00 65.27           C
ANISOU  830  CE1 PHE D 105     8168   8380   8252    208    145    246       C
ATOM    831  CE2 PHE D 105      71.654 -36.373  82.079  1.00 62.90           C
ANISOU  831  CE2 PHE D 105     7889   8085   7923    220    135    224       C
ATOM    832  CZ  PHE D 105      71.001 -36.862  81.029  1.00 67.82           C
ANISOU  832  CZ  PHE D 105     8499   8707   8561    207    134    231       C
ATOM    833  H   PHE D 105      70.071 -39.430  87.101  1.00  0.00           H
ATOM    834  HA  PHE D 105      68.843 -39.799  84.397  1.00  0.00           H
ATOM    835  HB2 PHE D 105      70.860 -37.849  85.506  1.00  0.00           H
ATOM    836  HB3 PHE D 105      69.156 -37.493  85.186  1.00  0.00           H
ATOM    837  HD1 PHE D 105      68.935 -38.914  82.579  1.00  0.00           H
ATOM    838  HD2 PHE D 105      71.834 -36.379  84.157  1.00  0.00           H
ATOM    839  HE1 PHE D 105      69.465 -38.131  80.363  1.00  0.00           H
ATOM    840  HE2 PHE D 105      72.445 -35.651  81.944  1.00  0.00           H
ATOM    841  HZ  PHE D 105      71.264 -36.544  80.031  1.00  0.00           H
ATOM    842  N   ALA D 106      70.889 -40.979  83.557  1.00 47.64           N
ANISOU  842  N   ALA D 106     5923   6155   6023    215    156    256       N
ATOM    843  CA  ALA D 106      71.945 -41.830  83.154  1.00 42.18           C
ANISOU  843  CA  ALA D 106     5225   5470   5333    201    145    248       C
ATOM    844  C   ALA D 106      72.901 -41.291  82.154  1.00 43.19           C
ANISOU  844  C   ALA D 106     5354   5601   5455    188    130    233       C
ATOM    845  O   ALA D 106      73.864 -41.915  81.842  1.00 33.55           O
ANISOU  845  O   ALA D 106     4129   4386   4233    177    120    224       O
ATOM    846  CB  ALA D 106      71.370 -43.099  82.663  1.00 17.06           C
ANISOU  846  CB  ALA D 106     2028   2287   2168    188    147    258       C
ATOM    847  H   ALA D 106      70.095 -40.878  82.940  1.00  0.00           H
ATOM    848  HA  ALA D 106      72.520 -42.067  84.049  1.00  0.00           H
ATOM    849  HB1 ALA D 106      72.174 -43.765  82.349  1.00  0.00           H
ATOM    850  HB2 ALA D 106      70.715 -42.896  81.815  1.00  0.00           H
ATOM    851  HB3 ALA D 106      70.797 -43.571  83.461  1.00  0.00           H
ATOM    852  N   GLY D 107      72.629 -40.138  81.622  1.00 35.19           N
ANISOU  852  N   GLY D 107     4347   4585   4437    190    128    229       N
ATOM    853  CA  GLY D 107      73.546 -39.565  80.688  1.00 44.74           C
ANISOU  853  CA  GLY D 107     5560   5800   5641    180    113    215       C
ATOM    854  C   GLY D 107      72.954 -39.295  79.359  1.00 41.28           C
ANISOU  854  C   GLY D 107     5114   5357   5212    167    110    217       C
ATOM    855  O   GLY D 107      71.812 -39.482  79.191  1.00 41.29           O
ANISOU  855  O   GLY D 107     5109   5353   5225    168    119    230       O
ATOM    856  H   GLY D 107      71.778 -39.652  81.866  1.00  0.00           H
ATOM    857  HA2 GLY D 107      74.381 -40.254  80.559  1.00  0.00           H
ATOM    858  HA3 GLY D 107      73.925 -38.629  81.099  1.00  0.00           H
ATOM    859  N   GLU D 108      73.760 -38.860  78.426  1.00 38.09           N
ANISOU  859  N   GLU D 108     4710   4957   4804    156     96    205       N
ATOM    860  CA  GLU D 108      73.307 -38.584  77.107  1.00 41.82           C
ANISOU  860  CA  GLU D 108     5176   5427   5286    142     91    205       C
ATOM    861  C   GLU D 108      73.851 -39.655  76.209  1.00 46.79           C
ANISOU  861  C   GLU D 108     5792   6059   5925    123     82    202       C
ATOM    862  O   GLU D 108      73.871 -40.773  76.587  1.00 48.70           O
ANISOU  862  O   GLU D 108     6027   6303   6175    121     86    210       O
ATOM    863  CB  GLU D 108      73.783 -37.217  76.712  1.00 32.28           C
ANISOU  863  CB  GLU D 108     3979   4220   4066    144     83    193       C
ATOM    864  CG  GLU D 108      73.156 -36.127  77.501  1.00 23.29           C
ANISOU  864  CG  GLU D 108     2853   3077   2919    162     93    197       C
ATOM    865  CD  GLU D 108      73.485 -34.806  76.945  1.00 49.16           C
ANISOU  865  CD  GLU D 108     6139   6354   6185    162     85    186       C
ATOM    866  OE1 GLU D 108      74.523 -34.707  76.375  1.00 61.85           O
ANISOU  866  OE1 GLU D 108     7748   7967   7786    152     72    172       O
ATOM    867  OE2 GLU D 108      72.740 -33.848  77.075  1.00 58.96           O
ANISOU  867  OE2 GLU D 108     7388   7591   7424    171     91    191       O
ATOM    868  H   GLU D 108      74.735 -38.716  78.649  1.00  0.00           H
ATOM    869  HA  GLU D 108      72.217 -38.610  77.084  1.00  0.00           H
ATOM    870  HB2 GLU D 108      73.548 -37.060  75.659  1.00  0.00           H
ATOM    871  HB3 GLU D 108      74.863 -37.169  76.843  1.00  0.00           H
ATOM    872  HG2 GLU D 108      72.073 -36.258  77.488  1.00  0.00           H
ATOM    873  HG3 GLU D 108      73.511 -36.181  78.530  1.00  0.00           H
ATOM    874  N   ASN D 109      74.316 -39.341  75.024  1.00 42.25           N
ANISOU  874  N   ASN D 109     5215   5487   5351    108     69    192       N
ATOM    875  CA  ASN D 109      74.862 -40.385  74.165  1.00 45.25           C
ANISOU  875  CA  ASN D 109     5584   5870   5740     89     60    189       C
ATOM    876  C   ASN D 109      76.369 -40.453  74.154  1.00 38.61           C
ANISOU  876  C   ASN D 109     4747   5036   4889     84     48    173       C
ATOM    877  O   ASN D 109      76.906 -41.478  73.991  1.00 36.82           O
ANISOU  877  O   ASN D 109     4513   4812   4666     74     43    172       O
ATOM    878  CB  ASN D 109      74.368 -40.249  72.739  1.00 48.82           C
ANISOU  878  CB  ASN D 109     6028   6319   6203     75     55    190       C
ATOM    879  CG  ASN D 109      72.977 -40.770  72.524  1.00 48.96           C
ANISOU  879  CG  ASN D 109     6035   6330   6235     73     65    207       C
ATOM    880  ND2 ASN D 109      72.244 -40.030  71.795  1.00 55.53           N
ANISOU  880  ND2 ASN D 109     6864   7159   7075     66     64    209       N
ATOM    881  OD1 ASN D 109      72.586 -41.811  72.978  1.00 49.46           O
ANISOU  881  OD1 ASN D 109     6095   6392   6304     79     75    218       O
ATOM    882  H   ASN D 109      74.296 -38.382  74.708  1.00  0.00           H
ATOM    883  HA  ASN D 109      74.497 -41.339  74.544  1.00  0.00           H
ATOM    884  HB2 ASN D 109      74.384 -39.193  72.469  1.00  0.00           H
ATOM    885  HB3 ASN D 109      75.049 -40.789  72.081  1.00  0.00           H
ATOM    886 HD21 ASN D 109      72.611 -39.165  71.422  1.00  0.00           H
ATOM    887 HD22 ASN D 109      71.296 -40.306  71.588  1.00  0.00           H
ATOM    888  N   GLY D 110      77.021 -39.320  74.178  1.00 39.70           N
ANISOU  888  N   GLY D 110     4896   5176   5013     90     42    162       N
ATOM    889  CA  GLY D 110      78.452 -39.202  74.320  1.00 38.64           C
ANISOU  889  CA  GLY D 110     4767   5048   4867     87     31    148       C
ATOM    890  C   GLY D 110      78.830 -38.959  75.771  1.00 43.87           C
ANISOU  890  C   GLY D 110     5439   5711   5516    105     37    147       C
ATOM    891  O   GLY D 110      80.001 -39.102  76.108  1.00 48.28           O
ANISOU  891  O   GLY D 110     6001   6276   6066    104     30    137       O
ATOM    892  H   GLY D 110      76.485 -38.467  74.091  1.00  0.00           H
ATOM    893  HA2 GLY D 110      78.804 -38.367  73.714  1.00  0.00           H
ATOM    894  HA3 GLY D 110      78.924 -40.121  73.975  1.00  0.00           H
ATOM    895  N   ASN D 111      77.853 -38.637  76.640  1.00 58.92           N
ANISOU  895  N   ASN D 111     7351   7614   7423    121     51    158       N
ATOM    896  CA  ASN D 111      78.027 -38.505  78.087  1.00 47.81           C
ANISOU  896  CA  ASN D 111     5953   6207   6005    138     58    159       C
ATOM    897  C   ASN D 111      77.659 -39.811  78.759  1.00 46.65           C
ANISOU  897  C   ASN D 111     5799   6060   5867    140     67    170       C
ATOM    898  O   ASN D 111      77.065 -40.707  78.165  1.00 57.60           O
ANISOU  898  O   ASN D 111     7174   7445   7268    130     69    178       O
ATOM    899  CB  ASN D 111      77.121 -37.443  78.751  1.00 48.46           C
ANISOU  899  CB  ASN D 111     6046   6284   6082    156     69    166       C
ATOM    900  CG  ASN D 111      77.135 -36.079  78.085  1.00 62.03           C
ANISOU  900  CG  ASN D 111     7773   8001   7794    156     64    159       C
ATOM    901  ND2 ASN D 111      76.748 -35.058  78.868  1.00 74.67           N
ANISOU  901  ND2 ASN D 111     9386   9598   9385    172     71    161       N
ATOM    902  OD1 ASN D 111      77.472 -35.922  76.912  1.00 58.43           O
ANISOU  902  OD1 ASN D 111     7312   7547   7341    141     53    152       O
ATOM    903  H   ASN D 111      76.930 -38.474  76.264  1.00  0.00           H
ATOM    904  HA  ASN D 111      79.070 -38.272  78.303  1.00  0.00           H
ATOM    905  HB2 ASN D 111      76.097 -37.815  78.737  1.00  0.00           H
ATOM    906  HB3 ASN D 111      77.430 -37.324  79.790  1.00  0.00           H
ATOM    907 HD21 ASN D 111      76.477 -35.230  79.826  1.00  0.00           H
ATOM    908 HD22 ASN D 111      76.728 -34.118  78.499  1.00  0.00           H
ATOM    909  N   SER D 112      77.970 -39.895  80.039  1.00 46.73           N
ANISOU  909  N   SER D 112     5816   6072   5869    154     73    170       N
ATOM    910  CA  SER D 112      77.363 -40.937  80.850  1.00 47.05           C
ANISOU  910  CA  SER D 112     5851   6110   5916    160     84    182       C
ATOM    911  C   SER D 112      77.569 -40.547  82.306  1.00 40.39           C
ANISOU  911  C   SER D 112     5019   5267   5060    179     91    182       C
ATOM    912  O   SER D 112      78.675 -40.178  82.681  1.00 50.17           O
ANISOU  912  O   SER D 112     6266   6510   6286    182     84    170       O
ATOM    913  CB  SER D 112      78.000 -42.291  80.510  1.00 46.11           C
ANISOU  913  CB  SER D 112     5720   5995   5803    146     78    181       C
ATOM    914  OG  SER D 112      77.707 -43.284  81.457  1.00 61.19           O
ANISOU  914  OG  SER D 112     7627   7905   7717    152     87    190       O
ATOM    915  H   SER D 112      78.623 -39.243  80.450  1.00  0.00           H
ATOM    916  HA  SER D 112      76.294 -40.980  80.638  1.00  0.00           H
ATOM    917  HB2 SER D 112      77.628 -42.616  79.538  1.00  0.00           H
ATOM    918  HB3 SER D 112      79.082 -42.167  80.451  1.00  0.00           H
ATOM    919  HG  SER D 112      77.739 -44.146  81.036  1.00  0.00           H
ATOM    920  N   THR D 113      76.528 -40.588  83.119  1.00 48.17           N
ANISOU  920  N   THR D 113     6007   6248   6049    192    105    194       N
ATOM    921  CA  THR D 113      76.751 -40.215  84.506  1.00 39.31           C
ANISOU  921  CA  THR D 113     4896   5125   4914    210    112    194       C
ATOM    922  C   THR D 113      77.477 -41.327  85.245  1.00 42.34           C
ANISOU  922  C   THR D 113     5277   5514   5297    210    112    192       C
ATOM    923  O   THR D 113      77.330 -42.511  84.946  1.00 37.05           O
ANISOU  923  O   THR D 113     4595   4846   4638    200    112    198       O
ATOM    924  CB  THR D 113      75.467 -39.886  85.247  1.00 28.17           C
ANISOU  924  CB  THR D 113     3489   3707   3506    226    128    207       C
ATOM    925  CG2 THR D 113      74.824 -38.674  84.590  1.00 20.91           C
ANISOU  925  CG2 THR D 113     2575   2784   2587    227    128    208       C
ATOM    926  OG1 THR D 113      74.577 -41.020  85.222  1.00 33.90           O
ANISOU  926  OG1 THR D 113     4203   4432   4247    222    136    220       O
ATOM    927  H   THR D 113      75.615 -40.865  82.790  1.00  0.00           H
ATOM    928  HA  THR D 113      77.386 -39.329  84.520  1.00  0.00           H
ATOM    929  HB  THR D 113      75.706 -39.645  86.283  1.00  0.00           H
ATOM    930  HG1 THR D 113      73.670 -40.714  85.146  1.00  0.00           H
ATOM    931 HG21 THR D 113      73.899 -38.425  85.111  1.00  0.00           H
ATOM    932 HG22 THR D 113      74.603 -38.902  83.547  1.00  0.00           H
ATOM    933 HG23 THR D 113      75.509 -37.828  84.640  1.00  0.00           H
ATOM    934  N   THR D 114      78.277 -40.920  86.221  1.00 52.51           N
ANISOU  934  N   THR D 114     6576   6804   6570    222    111    184       N
ATOM    935  CA  THR D 114      78.991 -41.915  86.989  1.00 50.43           C
ANISOU  935  CA  THR D 114     6310   6545   6304    223    111    183       C
ATOM    936  C   THR D 114      78.678 -41.789  88.460  1.00 51.99           C
ANISOU  936  C   THR D 114     6517   6741   6496    242    123    188       C
ATOM    937  O   THR D 114      77.575 -42.140  88.887  1.00 79.63           O
ANISOU  937  O   THR D 114    10014  10236  10003    249    135    201       O
ATOM    938  CB  THR D 114      80.493 -41.831  86.747  1.00 60.59           C
ANISOU  938  CB  THR D 114     7600   7839   7582    215     97    167       C
ATOM    939  CG2 THR D 114      81.100 -43.173  87.029  1.00 59.95           C
ANISOU  939  CG2 THR D 114     7510   7763   7504    209     95    167       C
ATOM    940  OG1 THR D 114      80.753 -41.454  85.383  1.00 63.63           O
ANISOU  940  OG1 THR D 114     7981   8226   7971    200     86    160       O
ATOM    941  H   THR D 114      78.385 -39.936  86.423  1.00  0.00           H
ATOM    942  HA  THR D 114      78.653 -42.897  86.658  1.00  0.00           H
ATOM    943  HB  THR D 114      80.927 -41.089  87.417  1.00  0.00           H
ATOM    944 HG21 THR D 114      82.176 -43.129  86.860  1.00  0.00           H
ATOM    945 HG22 THR D 114      80.906 -43.449  88.065  1.00  0.00           H
ATOM    946 HG23 THR D 114      80.659 -43.917  86.366  1.00  0.00           H
ATOM    947  HG1 THR D 114      80.620 -40.509  85.282  1.00  0.00           H
ATOM    948  N   GLY D 115      79.611 -41.242  89.223  1.00 43.13           N
ANISOU  948  N   GLY D 115     5407   5622   5359    251    119    178       N
ATOM    949  CA  GLY D 115      79.596 -41.368  90.672  1.00 57.92           C
ANISOU  949  CA  GLY D 115     7287   7494   7224    268    129    181       C
ATOM    950  C   GLY D 115      78.305 -41.218  91.444  1.00 73.14           C
ANISOU  950  C   GLY D 115     9219   9415   9156    283    145    195       C
ATOM    951  O   GLY D 115      77.478 -42.129  91.514  1.00 69.02           O
ANISOU  951  O   GLY D 115     8688   8892   8647    281    153    206       O
ATOM    952  H   GLY D 115      80.356 -40.719  88.785  1.00  0.00           H
ATOM    953  HA2 GLY D 115      79.984 -42.361  90.903  1.00  0.00           H
ATOM    954  HA3 GLY D 115      80.302 -40.641  91.071  1.00  0.00           H
ATOM    955  N   ASP D 116      78.162 -40.076  92.086  1.00101.00           N
ANISOU  955  N   ASP D 116    12761  12941  12675    297    149    193       N
ATOM    956  CA  ASP D 116      77.007 -39.761  92.904  1.00120.75           C
ANISOU  956  CA  ASP D 116    15267  15434  15177    313    164    205       C
ATOM    957  C   ASP D 116      76.176 -38.719  92.170  1.00133.97           C
ANISOU  957  C   ASP D 116    16945  17104  16855    313    165    208       C
ATOM    958  O   ASP D 116      75.829 -37.686  92.732  1.00150.82           O
ANISOU  958  O   ASP D 116    19091  19233  18981    327    171    209       O
ATOM    959  CB  ASP D 116      77.419 -39.256  94.286  1.00121.59           C
ANISOU  959  CB  ASP D 116    15388  15540  15270    331    169    201       C
ATOM    960  CG  ASP D 116      78.153 -40.303  95.129  1.00117.30           C
ANISOU  960  CG  ASP D 116    14843  15002  14724    332    169    199       C
ATOM    961  OD1 ASP D 116      79.201 -39.954  95.706  1.00122.41           O
ANISOU  961  OD1 ASP D 116    15500  15653  15358    337    163    188       O
ATOM    962  OD2 ASP D 116      77.686 -41.451  95.247  1.00114.82           O
ANISOU  962  OD2 ASP D 116    14518  14688  14420    329    175    208       O
ATOM    963  H   ASP D 116      78.894 -39.386  92.005  1.00  0.00           H
ATOM    964  HA  ASP D 116      76.408 -40.663  93.026  1.00  0.00           H
ATOM    965  HB2 ASP D 116      78.076 -38.395  94.156  1.00  0.00           H
ATOM    966  HB3 ASP D 116      76.526 -38.936  94.823  1.00  0.00           H
ATOM    967  N   ALA D 117      75.934 -38.928  90.873  1.00117.75           N
ANISOU  967  N   ALA D 117    14880  15050  14811    298    159    209       N
ATOM    968  CA  ALA D 117      75.148 -37.970  90.106  1.00 92.24           C
ANISOU  968  CA  ALA D 117    11651  11814  11584    297    160    213       C
ATOM    969  C   ALA D 117      73.780 -37.767  90.741  1.00 84.72           C
ANISOU  969  C   ALA D 117    10701  10854  10636    311    177    227       C
ATOM    970  O   ALA D 117      72.761 -38.019  90.095  1.00 81.23           O
ANISOU  970  O   ALA D 117    10249  10407  10206    306    182    237       O
ATOM    971  CB  ALA D 117      74.995 -38.424  88.652  1.00 82.97           C
ANISOU  971  CB  ALA D 117    10463  10642  10422    277    153    213       C
ATOM    972  H   ALA D 117      76.299 -39.754  90.421  1.00  0.00           H
ATOM    973  HA  ALA D 117      75.672 -37.014  90.112  1.00  0.00           H
ATOM    974  HB1 ALA D 117      75.981 -38.544  88.203  1.00  0.00           H
ATOM    975  HB2 ALA D 117      74.464 -39.376  88.623  1.00  0.00           H
ATOM    976  HB3 ALA D 117      74.431 -37.676  88.095  1.00  0.00           H
ATOM    977  N   ILE D 118      73.761 -37.303  91.998  1.00 95.92           N
ANISOU  977  N   ILE D 118    12132  12270  12044    329    185    228       N
ATOM    978  CA  ILE D 118      72.520 -37.106  92.750  1.00 54.84           C
ANISOU  978  CA  ILE D 118     6932   7059   6844    344    201    241       C
ATOM    979  C   ILE D 118      71.676 -35.988  92.153  1.00 46.12           C
ANISOU  979  C   ILE D 118     5832   5948   5741    347    204    245       C
ATOM    980  O   ILE D 118      72.163 -34.890  91.837  1.00 31.42           O
ANISOU  980  O   ILE D 118     3981   4087   3870    347    197    236       O
ATOM    981  CB  ILE D 118      72.805 -36.847  94.242  1.00 45.31           C
ANISOU  981  CB  ILE D 118     5739   5851   5626    362    208    240       C
ATOM    982  CG1 ILE D 118      72.991 -38.130  95.035  1.00 46.49           C
ANISOU  982  CG1 ILE D 118     5882   6004   5779    364    212    244       C
ATOM    983  CG2 ILE D 118      71.593 -36.335  94.939  1.00 45.13           C
ANISOU  983  CG2 ILE D 118     5722   5820   5604    379    223    252       C
ATOM    984  CD1 ILE D 118      73.796 -39.141  94.439  1.00 51.82           C
ANISOU  984  CD1 ILE D 118     6545   6685   6458    348    202    238       C
ATOM    985  H   ILE D 118      74.639 -37.079  92.445  1.00  0.00           H
ATOM    986  HA  ILE D 118      71.943 -38.027  92.681  1.00  0.00           H
ATOM    987  HB  ILE D 118      73.652 -36.174  94.374  1.00  0.00           H
ATOM    988 HG12 ILE D 118      73.446 -37.865  95.989  1.00  0.00           H
ATOM    989 HG13 ILE D 118      72.006 -38.551  95.234  1.00  0.00           H
ATOM    990 HG21 ILE D 118      71.293 -35.385  94.496  1.00  0.00           H
ATOM    991 HG22 ILE D 118      71.816 -36.189  95.995  1.00  0.00           H
ATOM    992 HG23 ILE D 118      70.782 -37.057  94.834  1.00  0.00           H
ATOM    993 HD11 ILE D 118      74.226 -38.764  93.511  1.00  0.00           H
ATOM    994 HD12 ILE D 118      73.181 -40.015  94.226  1.00  0.00           H
ATOM    995 HD13 ILE D 118      74.596 -39.418  95.124  1.00  0.00           H
ATOM    996  N   TYR D 119      70.383 -36.264  92.021  1.00 42.25           N
ANISOU  996  N   TYR D 119     5335   5453   5264    349    215    260       N
ATOM    997  CA  TYR D 119      69.396 -35.287  91.610  1.00 33.89           C
ANISOU  997  CA  TYR D 119     4281   4389   4209    353    221    266       C
ATOM    998  C   TYR D 119      68.545 -34.974  92.835  1.00 38.30           C
ANISOU  998  C   TYR D 119     4848   4939   4764    374    236    277       C
ATOM    999  O   TYR D 119      68.205 -35.884  93.609  1.00 46.53           O
ANISOU  999  O   TYR D 119     5886   5981   5811    379    245    285       O
ATOM   1000  CB  TYR D 119      68.555 -35.828  90.453  1.00 37.92           C
ANISOU 1000  CB  TYR D 119     4776   4897   4735    340    221    275       C
ATOM   1001  CG  TYR D 119      69.121 -35.485  89.088  1.00 43.03           C
ANISOU 1001  CG  TYR D 119     5419   5548   5383    323    206    265       C
ATOM   1002  CD1 TYR D 119      70.228 -36.147  88.594  1.00 32.61           C
ANISOU 1002  CD1 TYR D 119     4093   4236   4063    308    193    255       C
ATOM   1003  CD2 TYR D 119      68.526 -34.521  88.281  1.00 53.65           C
ANISOU 1003  CD2 TYR D 119     6766   6889   6730    321    206    267       C
ATOM   1004  CE1 TYR D 119      70.750 -35.843  87.345  1.00 41.70           C
ANISOU 1004  CE1 TYR D 119     5240   5390   5214    293    180    246       C
ATOM   1005  CE2 TYR D 119      69.035 -34.214  87.027  1.00 54.51           C
ANISOU 1005  CE2 TYR D 119     6871   7001   6838    306    193    258       C
ATOM   1006  CZ  TYR D 119      70.147 -34.882  86.557  1.00 51.46           C
ANISOU 1006  CZ  TYR D 119     6478   6622   6451    292    180    247       C
ATOM   1007  OH  TYR D 119      70.652 -34.589  85.298  1.00 51.21           O
ANISOU 1007  OH  TYR D 119     6444   6594   6421    276    167    238       O
ATOM   1008  H   TYR D 119      70.073 -37.206  92.218  1.00  0.00           H
ATOM   1009  HA  TYR D 119      69.905 -34.378  91.288  1.00  0.00           H
ATOM   1010  HB2 TYR D 119      68.501 -36.912  90.543  1.00  0.00           H
ATOM   1011  HB3 TYR D 119      67.548 -35.419  90.529  1.00  0.00           H
ATOM   1012  HD1 TYR D 119      70.697 -36.914  89.192  1.00  0.00           H
ATOM   1013  HD2 TYR D 119      67.649 -34.000  88.637  1.00  0.00           H
ATOM   1014  HE1 TYR D 119      71.629 -36.359  86.987  1.00  0.00           H
ATOM   1015  HE2 TYR D 119      68.562 -33.456  86.420  1.00  0.00           H
ATOM   1016  HH  TYR D 119      70.054 -34.926  84.627  1.00  0.00           H
ATOM   1017  N   MET D 120      68.310 -33.687  93.081  1.00 23.84           N
ANISOU 1017  N   MET D 120     3031   3104   2924    385    240    276       N
ATOM   1018  CA  MET D 120      67.535 -33.266  94.239  1.00 37.62           C
ANISOU 1018  CA  MET D 120     4787   4842   4666    405    255    285       C
ATOM   1019  C   MET D 120      66.683 -32.074  93.831  1.00 41.69           C
ANISOU 1019  C   MET D 120     5309   5351   5181    411    260    290       C
ATOM   1020  O   MET D 120      67.207 -31.101  93.285  1.00 44.01           O
ANISOU 1020  O   MET D 120     5611   5646   5466    408    251    280       O
ATOM   1021  CB  MET D 120      68.459 -32.891  95.404  1.00 46.71           C
ANISOU 1021  CB  MET D 120     5953   5995   5801    418    254    275       C
ATOM   1022  CG  MET D 120      67.908 -33.188  96.785  1.00 42.78           C
ANISOU 1022  CG  MET D 120     5460   5492   5302    435    268    284       C
ATOM   1023  SD  MET D 120      69.074 -32.626  98.028  1.00 51.94           S
ANISOU 1023  SD  MET D 120     6638   6654   6443    448    265    272       S
ATOM   1024  CE  MET D 120      68.746 -30.867  97.952  1.00 49.90           C
ANISOU 1024  CE  MET D 120     6398   6389   6175    459    267    270       C
ATOM   1025  H   MET D 120      68.677 -32.988  92.451  1.00  0.00           H
ATOM   1026  HA  MET D 120      66.883 -34.082  94.548  1.00  0.00           H
ATOM   1027  HB2 MET D 120      68.661 -31.821  95.344  1.00  0.00           H
ATOM   1028  HB3 MET D 120      69.400 -33.427  95.285  1.00  0.00           H
ATOM   1029  HG2 MET D 120      66.959 -32.669  96.916  1.00  0.00           H
ATOM   1030  HG3 MET D 120      67.753 -34.262  96.891  1.00  0.00           H
ATOM   1031  HE1 MET D 120      67.817 -30.693  97.410  1.00  0.00           H
ATOM   1032  HE2 MET D 120      68.656 -30.471  98.964  1.00  0.00           H
ATOM   1033  HE3 MET D 120      69.566 -30.366  97.437  1.00  0.00           H
ATOM   1034  N   ARG D 121      65.393 -32.127  94.134  1.00 35.45           N
ANISOU 1034  N   ARG D 121     4517   4554   4400    420    274    305       N
ATOM   1035  CA  ARG D 121      64.474 -31.053  93.795  1.00 25.30           C
ANISOU 1035  CA  ARG D 121     3238   3262   3115    426    281    311       C
ATOM   1036  C   ARG D 121      64.631 -30.597  92.345  1.00 26.31           C
ANISOU 1036  C   ARG D 121     3361   3392   3245    411    269    305       C
ATOM   1037  O   ARG D 121      64.769 -29.407  92.043  1.00 32.33           O
ANISOU 1037  O   ARG D 121     4133   4151   3998    414    266    300       O
ATOM   1038  CB  ARG D 121      64.614 -29.897  94.760  1.00 29.17           C
ANISOU 1038  CB  ARG D 121     3748   3747   3590    444    286    308       C
ATOM   1039  CG  ARG D 121      64.300 -30.333  96.177  1.00 42.94           C
ANISOU 1039  CG  ARG D 121     5496   5487   5332    460    299    315       C
ATOM   1040  CD  ARG D 121      62.860 -29.970  96.528  1.00 46.87           C
ANISOU 1040  CD  ARG D 121     5996   5976   5836    473    315    331       C
ATOM   1041  NE  ARG D 121      62.550 -30.150  97.942  1.00 33.23           N
ANISOU 1041  NE  ARG D 121     4276   4243   4105    491    328    337       N
ATOM   1042  CZ  ARG D 121      62.431 -29.120  98.761  1.00 41.70           C
ANISOU 1042  CZ  ARG D 121     5367   5311   5168    508    335    337       C
ATOM   1043  NH1 ARG D 121      62.606 -27.892  98.271  1.00 43.14           N
ANISOU 1043  NH1 ARG D 121     5560   5491   5341    508    330    331       N
ATOM   1044  NH2 ARG D 121      62.157 -29.302 100.047  1.00 37.60           N
ANISOU 1044  NH2 ARG D 121     4854   4787   4645    523    346    342       N
ATOM   1045  H   ARG D 121      65.038 -32.941  94.616  1.00  0.00           H
ATOM   1046  HA  ARG D 121      63.463 -31.445  93.904  1.00  0.00           H
ATOM   1047  HB2 ARG D 121      65.636 -29.522  94.720  1.00  0.00           H
ATOM   1048  HB3 ARG D 121      63.928 -29.102  94.469  1.00  0.00           H
ATOM   1049  HG2 ARG D 121      64.978 -29.831  96.867  1.00  0.00           H
ATOM   1050  HG3 ARG D 121      64.432 -31.412  96.261  1.00  0.00           H
ATOM   1051  HD2 ARG D 121      62.693 -28.925  96.266  1.00  0.00           H
ATOM   1052  HD3 ARG D 121      62.187 -30.592  95.938  1.00  0.00           H
ATOM   1053  HE  ARG D 121      62.423 -31.085  98.303  1.00  0.00           H
ATOM   1054 HH11 ARG D 121      62.819 -27.765  97.291  1.00  0.00           H
ATOM   1055 HH12 ARG D 121      62.525 -27.089  98.878  1.00  0.00           H
ATOM   1056 HH21 ARG D 121      62.032 -30.237 100.408  1.00  0.00           H
ATOM   1057 HH22 ARG D 121      62.073 -28.506 100.663  1.00  0.00           H
ATOM   1058  N   GLY D 122      64.673 -31.574  91.439  1.00 25.44           N
ANISOU 1058  N   GLY D 122     3233   3285   3147    394    263    306       N
ATOM   1059  CA  GLY D 122      64.541 -31.253  90.036  1.00 28.72           C
ANISOU 1059  CA  GLY D 122     3642   3702   3569    379    255    304       C
ATOM   1060  C   GLY D 122      65.799 -30.793  89.345  1.00 38.94           C
ANISOU 1060  C   GLY D 122     4940   5002   4852    368    238    287       C
ATOM   1061  O   GLY D 122      65.719 -29.951  88.437  1.00 43.72           O
ANISOU 1061  O   GLY D 122     5547   5607   5456    362    233    283       O
ATOM   1062  H   GLY D 122      64.797 -32.533  91.732  1.00  0.00           H
ATOM   1063  HA2 GLY D 122      63.799 -30.460  89.943  1.00  0.00           H
ATOM   1064  HA3 GLY D 122      64.168 -32.135  89.516  1.00  0.00           H
ATOM   1065  N   ALA D 123      66.963 -31.269  89.773  1.00 35.79           N
ANISOU 1065  N   ALA D 123     4543   4610   4447    365    230    276       N
ATOM   1066  CA  ALA D 123      68.183 -30.882  89.079  1.00 32.91           C
ANISOU 1066  CA  ALA D 123     4180   4251   4072    354    214    260       C
ATOM   1067  C   ALA D 123      69.367 -31.681  89.591  1.00 39.53           C
ANISOU 1067  C   ALA D 123     5017   5096   4905    351    206    251       C
ATOM   1068  O   ALA D 123      69.355 -32.246  90.689  1.00 45.52           O
ANISOU 1068  O   ALA D 123     5778   5855   5664    361    214    255       O
ATOM   1069  CB  ALA D 123      68.474 -29.388  89.210  1.00 29.31           C
ANISOU 1069  CB  ALA D 123     3742   3793   3602    363    211    253       C
ATOM   1070  H   ALA D 123      67.001 -31.891  90.569  1.00  0.00           H
ATOM   1071  HA  ALA D 123      68.056 -31.108  88.021  1.00  0.00           H
ATOM   1072  HB1 ALA D 123      68.414 -28.919  88.229  1.00  0.00           H
ATOM   1073  HB2 ALA D 123      69.474 -29.248  89.620  1.00  0.00           H
ATOM   1074  HB3 ALA D 123      67.741 -28.932  89.876  1.00  0.00           H
ATOM   1075  N   ASP D 124      70.388 -31.719  88.757  1.00 45.48           N
ANISOU 1075  N   ASP D 124     5768   5857   5657    336    191    239       N
ATOM   1076  CA  ASP D 124      71.654 -32.336  89.103  1.00 53.95           C
ANISOU 1076  CA  ASP D 124     6840   6936   6723    331    182    228       C
ATOM   1077  C   ASP D 124      72.261 -31.568  90.283  1.00 41.52           C
ANISOU 1077  C   ASP D 124     5283   5361   5132    347    184    221       C
ATOM   1078  O   ASP D 124      72.577 -30.391  90.166  1.00 43.16           O
ANISOU 1078  O   ASP D 124     5503   5568   5329    351    179    214       O
ATOM   1079  CB  ASP D 124      72.555 -32.302  87.866  1.00 57.34           C
ANISOU 1079  CB  ASP D 124     7263   7371   7151    313    165    216       C
ATOM   1080  CG  ASP D 124      73.785 -33.104  88.027  1.00 49.22           C
ANISOU 1080  CG  ASP D 124     6231   6350   6119    305    156    206       C
ATOM   1081  OD1 ASP D 124      74.778 -32.757  87.362  1.00 61.45           O
ANISOU 1081  OD1 ASP D 124     7782   7905   7663    295    142    193       O
ATOM   1082  OD2 ASP D 124      73.767 -34.055  88.829  1.00 44.00           O
ANISOU 1082  OD2 ASP D 124     5566   5690   5461    309    162    211       O
ATOM   1083  H   ASP D 124      70.284 -31.304  87.842  1.00  0.00           H
ATOM   1084  HA  ASP D 124      71.482 -33.371  89.397  1.00  0.00           H
ATOM   1085  HB2 ASP D 124      71.994 -32.691  87.017  1.00  0.00           H
ATOM   1086  HB3 ASP D 124      72.833 -31.268  87.661  1.00  0.00           H
ATOM   1087  N   THR D 125      72.427 -32.222  91.415  1.00 27.64           N
ANISOU 1087  N   THR D 125     3526   3604   3371    357    190    224       N
ATOM   1088  CA  THR D 125      72.867 -31.535  92.614  1.00 42.49           C
ANISOU 1088  CA  THR D 125     5424   5483   5238    373    193    220       C
ATOM   1089  C   THR D 125      74.312 -31.891  92.957  1.00 48.43           C
ANISOU 1089  C   THR D 125     6178   6243   5981    369    182    206       C
ATOM   1090  O   THR D 125      74.767 -31.704  94.088  1.00 43.94           O
ANISOU 1090  O   THR D 125     5620   5674   5401    382    185    203       O
ATOM   1091  CB  THR D 125      71.908 -31.772  93.767  1.00 37.61           C
ANISOU 1091  CB  THR D 125     4808   4859   4622    390    210    232       C
ATOM   1092  CG2 THR D 125      72.188 -33.114  94.502  1.00 37.11           C
ANISOU 1092  CG2 THR D 125     4737   4799   4563    390    213    235       C
ATOM   1093  OG1 THR D 125      72.002 -30.718  94.719  1.00 50.33           O
ANISOU 1093  OG1 THR D 125     6438   6466   6220    407    215    230       O
ATOM   1094  H   THR D 125      72.245 -33.214  91.449  1.00  0.00           H
ATOM   1095  HA  THR D 125      72.845 -30.467  92.396  1.00  0.00           H
ATOM   1096  HB  THR D 125      70.891 -31.796  93.374  1.00  0.00           H
ATOM   1097  HG1 THR D 125      71.220 -30.165  94.664  1.00  0.00           H
ATOM   1098 HG21 THR D 125      73.010 -32.980  95.204  1.00  0.00           H
ATOM   1099 HG22 THR D 125      72.454 -33.878  93.772  1.00  0.00           H
ATOM   1100 HG23 THR D 125      71.294 -33.425  95.044  1.00  0.00           H
ATOM   1101  N   SER D 126      75.058 -32.371  91.956  1.00 56.01           N
ANISOU 1101  N   SER D 126     7127   7209   6943    351    169    198       N
ATOM   1102  CA  SER D 126      76.368 -32.977  92.176  1.00 49.91           C
ANISOU 1102  CA  SER D 126     6353   6444   6165    345    159    187       C
ATOM   1103  C   SER D 126      77.522 -31.981  92.259  1.00 43.12           C
ANISOU 1103  C   SER D 126     5507   5588   5289    347    148    173       C
ATOM   1104  O   SER D 126      78.600 -32.365  92.733  1.00 42.20           O
ANISOU 1104  O   SER D 126     5392   5477   5166    346    141    164       O
ATOM   1105  CB  SER D 126      76.624 -34.015  91.065  1.00 37.97           C
ANISOU 1105  CB  SER D 126     4825   4938   4665    325    150    186       C
ATOM   1106  OG  SER D 126      76.290 -33.487  89.795  1.00 34.45           O
ANISOU 1106  OG  SER D 126     4374   4491   4224    314    144    185       O
ATOM   1107  H   SER D 126      74.701 -32.312  91.013  1.00  0.00           H
ATOM   1108  HA  SER D 126      76.327 -33.513  93.125  1.00  0.00           H
ATOM   1109  HB2 SER D 126      77.679 -34.291  91.071  1.00  0.00           H
ATOM   1110  HB3 SER D 126      76.020 -34.902  91.256  1.00  0.00           H
ATOM   1111  HG  SER D 126      75.655 -34.064  89.365  1.00  0.00           H
ATOM   1112  N   ASN D 127      77.332 -30.710  91.870  1.00 45.03           N
ANISOU 1112  N   ASN D 127     5758   5826   5524    350    146    170       N
ATOM   1113  CA  ASN D 127      78.342 -29.676  92.067  1.00 51.79           C
ANISOU 1113  CA  ASN D 127     6629   6685   6365    354    136    157       C
ATOM   1114  C   ASN D 127      78.048 -28.910  93.343  1.00 57.90           C
ANISOU 1114  C   ASN D 127     7419   7452   7128    374    146    161       C
ATOM   1115  O   ASN D 127      78.310 -27.705  93.454  1.00 61.03           O
ANISOU 1115  O   ASN D 127     7830   7847   7512    381    143    155       O
ATOM   1116  CB  ASN D 127      78.415 -28.707  90.889  1.00 42.36           C
ANISOU 1116  CB  ASN D 127     5437   5491   5169    345    127    151       C
ATOM   1117  CG  ASN D 127      77.143 -27.975  90.673  1.00 61.99           C
ANISOU 1117  CG  ASN D 127     7926   7968   7658    351    137    161       C
ATOM   1118  ND2 ASN D 127      77.216 -26.791  90.070  1.00 72.03           N
ANISOU 1118  ND2 ASN D 127     9207   9238   8922    350    132    156       N
ATOM   1119  OD1 ASN D 127      76.091 -28.457  91.064  1.00 76.62           O
ANISOU 1119  OD1 ASN D 127     9775   9817   9521    358    150    174       O
ATOM   1120  H   ASN D 127      76.459 -30.462  91.427  1.00  0.00           H
ATOM   1121  HA  ASN D 127      79.313 -30.160  92.173  1.00  0.00           H
ATOM   1122  HB2 ASN D 127      79.206 -27.983  91.081  1.00  0.00           H
ATOM   1123  HB3 ASN D 127      78.659 -29.266  89.985  1.00  0.00           H
ATOM   1124 HD21 ASN D 127      78.112 -26.430  89.772  1.00  0.00           H
ATOM   1125 HD22 ASN D 127      76.377 -26.252  89.910  1.00  0.00           H
ATOM   1126  N   SER D 128      77.463 -29.614  94.299  1.00 51.07           N
ANISOU 1126  N   SER D 128     6552   6585   6267    384    159    170       N
ATOM   1127  CA  SER D 128      76.979 -29.040  95.534  1.00 45.46           C
ANISOU 1127  CA  SER D 128     5856   5867   5549    404    171    176       C
ATOM   1128  C   SER D 128      76.990 -30.115  96.605  1.00 44.19           C
ANISOU 1128  C   SER D 128     5692   5708   5392    411    178    181       C
ATOM   1129  O   SER D 128      76.131 -30.126  97.492  1.00 48.67           O
ANISOU 1129  O   SER D 128     6263   6269   5960    425    192    191       O
ATOM   1130  CB  SER D 128      75.606 -28.440  95.314  1.00 40.75           C
ANISOU 1130  CB  SER D 128     5261   5263   4959    411    182    187       C
ATOM   1131  OG  SER D 128      75.755 -27.190  94.653  1.00 44.73           O
ANISOU 1131  OG  SER D 128     5775   5765   5455    409    175    181       O
ATOM   1132  H   SER D 128      77.349 -30.608  94.156  1.00  0.00           H
ATOM   1133  HA  SER D 128      77.661 -28.244  95.836  1.00  0.00           H
ATOM   1134  HB2 SER D 128      75.007 -29.111  94.698  1.00  0.00           H
ATOM   1135  HB3 SER D 128      75.115 -28.290  96.275  1.00  0.00           H
ATOM   1136  HG  SER D 128      76.688 -26.976  94.579  1.00  0.00           H
ATOM   1137  N   ILE D 129      77.911 -31.070  96.466  1.00 42.96           N
ANISOU 1137  N   ILE D 129     5526   5559   5237    400    170    174       N
ATOM   1138  CA  ILE D 129      78.333 -31.953  97.537  1.00 39.02           C
ANISOU 1138  CA  ILE D 129     5027   5063   4736    406    173    174       C
ATOM   1139  C   ILE D 129      79.557 -31.321  98.174  1.00 40.77           C
ANISOU 1139  C   ILE D 129     5262   5288   4942    412    165    161       C
ATOM   1140  O   ILE D 129      80.547 -31.015  97.505  1.00 35.91           O
ANISOU 1140  O   ILE D 129     4647   4678   4320    401    151    150       O
ATOM   1141  CB  ILE D 129      78.674 -33.369  97.028  1.00 52.56           C
ANISOU 1141  CB  ILE D 129     6724   6785   6462    391    169    174       C
ATOM   1142  CG1 ILE D 129      77.453 -34.271  96.793  1.00 51.67           C
ANISOU 1142  CG1 ILE D 129     6597   6668   6365    388    179    189       C
ATOM   1143  CG2 ILE D 129      79.664 -34.053  97.979  1.00 46.15           C
ANISOU 1143  CG2 ILE D 129     5914   5978   5643    394    166    168       C
ATOM   1144  CD1 ILE D 129      76.302 -33.661  96.085  1.00 63.73           C
ANISOU 1144  CD1 ILE D 129     8125   8191   7901    388    185    197       C
ATOM   1145  H   ILE D 129      78.340 -31.186  95.559  1.00  0.00           H
ATOM   1146  HA  ILE D 129      77.538 -32.021  98.280  1.00  0.00           H
ATOM   1147  HB  ILE D 129      79.177 -33.254  96.068  1.00  0.00           H
ATOM   1148 HG12 ILE D 129      77.784 -35.129  96.208  1.00  0.00           H
ATOM   1149 HG13 ILE D 129      77.105 -34.632  97.761  1.00  0.00           H
ATOM   1150 HG21 ILE D 129      79.631 -35.131  97.825  1.00  0.00           H
ATOM   1151 HG22 ILE D 129      80.671 -33.688  97.779  1.00  0.00           H
ATOM   1152 HG23 ILE D 129      79.393 -33.825  99.010  1.00  0.00           H
ATOM   1153 HD11 ILE D 129      75.573 -34.434  95.843  1.00  0.00           H
ATOM   1154 HD12 ILE D 129      75.836 -32.912  96.726  1.00  0.00           H
ATOM   1155 HD13 ILE D 129      76.649 -33.188  95.167  1.00  0.00           H
ATOM   1156  N   TYR D 130      79.510 -31.143  99.474  1.00 45.97           N
ANISOU 1156  N   TYR D 130     5932   5943   5592    428    174    163       N
ATOM   1157  CA  TYR D 130      80.633 -30.570 100.171  1.00 23.00           C
ANISOU 1157  CA  TYR D 130     3036   3036   2667    434    166    152       C
ATOM   1158  C   TYR D 130      81.152 -31.647 101.090  1.00 27.22           C
ANISOU 1158  C   TYR D 130     3566   3574   3201    437    169    151       C
ATOM   1159  O   TYR D 130      80.393 -32.519 101.508  1.00 18.08           O
ANISOU 1159  O   TYR D 130     2401   2414   2053    441    180    162       O
ATOM   1160  CB  TYR D 130      80.217 -29.324 100.948  1.00 18.19           C
ANISOU 1160  CB  TYR D 130     2445   2419   2047    452    174    154       C
ATOM   1161  CG  TYR D 130      79.457 -28.307 100.112  1.00 32.56           C
ANISOU 1161  CG  TYR D 130     4269   4234   3869    451    175    157       C
ATOM   1162  CD1 TYR D 130      78.124 -28.513  99.774  1.00 38.21           C
ANISOU 1162  CD1 TYR D 130     4977   4945   4598    451    186    170       C
ATOM   1163  CD2 TYR D 130      80.073 -27.151  99.654  1.00 35.07           C
ANISOU 1163  CD2 TYR D 130     4596   4552   4175    448    165    148       C
ATOM   1164  CE1 TYR D 130      77.434 -27.600  99.006  1.00 44.36           C
ANISOU 1164  CE1 TYR D 130     5759   5718   5377    450    187    174       C
ATOM   1165  CE2 TYR D 130      79.378 -26.230  98.886  1.00 39.62           C
ANISOU 1165  CE2 TYR D 130     5177   5124   4754    447    166    151       C
ATOM   1166  CZ  TYR D 130      78.064 -26.464  98.566  1.00 47.08           C
ANISOU 1166  CZ  TYR D 130     6114   6064   5711    448    177    164       C
ATOM   1167  OH  TYR D 130      77.360 -25.565  97.802  1.00 61.32           O
ANISOU 1167  OH  TYR D 130     7920   7862   7516    447    178    167       O
ATOM   1168  H   TYR D 130      78.683 -31.409  99.988  1.00  0.00           H
ATOM   1169  HA  TYR D 130      81.408 -30.306  99.452  1.00  0.00           H
ATOM   1170  HB2 TYR D 130      79.580 -29.633 101.776  1.00  0.00           H
ATOM   1171  HB3 TYR D 130      81.111 -28.848 101.351  1.00  0.00           H
ATOM   1172  HD1 TYR D 130      77.621 -29.404 100.118  1.00  0.00           H
ATOM   1173  HD2 TYR D 130      81.109 -26.966  99.898  1.00  0.00           H
ATOM   1174  HE1 TYR D 130      76.399 -27.778  98.753  1.00  0.00           H
ATOM   1175  HE2 TYR D 130      79.868 -25.332  98.541  1.00  0.00           H
ATOM   1176  HH  TYR D 130      77.232 -24.753  98.299  1.00  0.00           H
ATOM   1177  N   ILE D 131      82.459 -31.649 101.319  1.00 48.19           N
ANISOU 1177  N   ILE D 131     6226   6237   5847    434    158    139       N
ATOM   1178  CA  ILE D 131      83.035 -32.383 102.437  1.00 37.54           C
ANISOU 1178  CA  ILE D 131     4879   4891   4494    441    160    138       C
ATOM   1179  C   ILE D 131      83.459 -31.369 103.484  1.00 40.69           C
ANISOU 1179  C   ILE D 131     5297   5286   4877    457    161    132       C
ATOM   1180  O   ILE D 131      84.291 -30.492 103.204  1.00 42.47           O
ANISOU 1180  O   ILE D 131     5531   5513   5092    454    150    122       O
ATOM   1181  CB  ILE D 131      84.201 -33.281 102.020  1.00 34.12           C
ANISOU 1181  CB  ILE D 131     4436   4467   4062    427    148    129       C
ATOM   1182  CG1 ILE D 131      83.657 -34.450 101.189  1.00 32.50           C
ANISOU 1182  CG1 ILE D 131     4212   4265   3873    414    150    136       C
ATOM   1183  CG2 ILE D 131      84.927 -33.761 103.265  1.00 33.48           C
ANISOU 1183  CG2 ILE D 131     4359   4388   3972    436    149    125       C
ATOM   1184  CD1 ILE D 131      84.682 -35.508 100.913  1.00 37.66           C
ANISOU 1184  CD1 ILE D 131     4854   4927   4529    401    140    129       C
ATOM   1185  H   ILE D 131      83.069 -31.129 100.704  1.00  0.00           H
ATOM   1186  HA  ILE D 131      82.257 -33.014 102.868  1.00  0.00           H
ATOM   1187  HB  ILE D 131      84.892 -32.702 101.408  1.00  0.00           H
ATOM   1188 HG12 ILE D 131      82.828 -34.905 101.732  1.00  0.00           H
ATOM   1189 HG13 ILE D 131      83.286 -34.064 100.240  1.00  0.00           H
ATOM   1190 HD11 ILE D 131      84.416 -36.045 100.003  1.00  0.00           H
ATOM   1191 HD12 ILE D 131      84.718 -36.206 101.749  1.00  0.00           H
ATOM   1192 HD13 ILE D 131      85.660 -35.042 100.787  1.00  0.00           H
ATOM   1193 HG21 ILE D 131      84.911 -32.976 104.022  1.00  0.00           H
ATOM   1194 HG22 ILE D 131      85.960 -34.001 103.013  1.00  0.00           H
ATOM   1195 HG23 ILE D 131      84.433 -34.650 103.654  1.00  0.00           H
ATOM   1196  N   ASP D 132      82.847 -31.473 104.680  1.00 51.26           N
ANISOU 1196  N   ASP D 132     6643   6619   6215    473    174    140       N
ATOM   1197  CA  ASP D 132      83.031 -30.550 105.818  1.00 48.34           C
ANISOU 1197  CA  ASP D 132     6292   6244   5830    490    178    137       C
ATOM   1198  C   ASP D 132      82.745 -29.107 105.427  1.00 51.55           C
ANISOU 1198  C   ASP D 132     6711   6645   6231    494    176    136       C
ATOM   1199  O   ASP D 132      83.380 -28.175 105.927  1.00 58.13           O
ANISOU 1199  O   ASP D 132     7560   7477   7050    501    172    128       O
ATOM   1200  CB  ASP D 132      84.440 -30.648 106.415  1.00 40.87           C
ANISOU 1200  CB  ASP D 132     5352   5305   4873    490    168    125       C
ATOM   1201  CG  ASP D 132      84.754 -32.030 106.932  1.00 45.75           C
ANISOU 1201  CG  ASP D 132     5959   5928   5496    488    171    126       C
ATOM   1202  OD1 ASP D 132      83.989 -32.549 107.777  1.00 49.39           O
ANISOU 1202  OD1 ASP D 132     6420   6384   5961    498    184    136       O
ATOM   1203  OD2 ASP D 132      85.761 -32.612 106.455  1.00 45.59           O
ANISOU 1203  OD2 ASP D 132     5931   5916   5476    475    159    118       O
ATOM   1204  H   ASP D 132      82.209 -32.246 104.809  1.00  0.00           H
ATOM   1205  HA  ASP D 132      82.320 -30.832 106.595  1.00  0.00           H
ATOM   1206  HB2 ASP D 132      84.519 -29.939 107.240  1.00  0.00           H
ATOM   1207  HB3 ASP D 132      85.168 -30.381 105.649  1.00  0.00           H
ATOM   1208  N   GLY D 133      81.820 -28.909 104.498  1.00 34.70           N
ANISOU 1208  N   GLY D 133     4571   4508   4106    488    180    143       N
ATOM   1209  CA  GLY D 133      81.496 -27.571 104.065  1.00 39.34           C
ANISOU 1209  CA  GLY D 133     5170   5091   4688    491    178    142       C
ATOM   1210  C   GLY D 133      82.435 -26.979 103.048  1.00 41.54           C
ANISOU 1210  C   GLY D 133     5449   5375   4961    478    162    130       C
ATOM   1211  O   GLY D 133      82.277 -25.796 102.703  1.00 39.70           O
ANISOU 1211  O   GLY D 133     5226   5137   4721    480    160    128       O
ATOM   1212  H   GLY D 133      81.339 -29.699 104.092  1.00  0.00           H
ATOM   1213  HA2 GLY D 133      80.497 -27.590 103.629  1.00  0.00           H
ATOM   1214  HA3 GLY D 133      81.479 -26.919 104.939  1.00  0.00           H
ATOM   1215  N   ILE D 134      83.414 -27.764 102.562  1.00 44.00           N
ANISOU 1215  N   ILE D 134     5749   5695   5274    464    150    122       N
ATOM   1216  CA  ILE D 134      84.269 -27.408 101.430  1.00 45.52           C
ANISOU 1216  CA  ILE D 134     5938   5894   5464    449    135    112       C
ATOM   1217  C   ILE D 134      83.790 -28.203 100.227  1.00 43.35           C
ANISOU 1217  C   ILE D 134     5645   5622   5205    433    133    116       C
ATOM   1218  O   ILE D 134      83.493 -29.401 100.343  1.00 41.06           O
ANISOU 1218  O   ILE D 134     5341   5334   4925    430    138    122       O
ATOM   1219  CB  ILE D 134      85.770 -27.663 101.708  1.00 47.12           C
ANISOU 1219  CB  ILE D 134     6141   6104   5657    444    122     99       C
ATOM   1220  CG1 ILE D 134      86.355 -26.637 102.680  1.00 45.24           C
ANISOU 1220  CG1 ILE D 134     5923   5863   5402    457    120     93       C
ATOM   1221  CG2 ILE D 134      86.566 -27.628 100.435  1.00 55.70           C
ANISOU 1221  CG2 ILE D 134     7220   7198   6745    426    106     90       C
ATOM   1222  CD1 ILE D 134      86.674 -27.169 104.029  1.00 53.21           C
ANISOU 1222  CD1 ILE D 134     6937   6872   6407    469    126     93       C
ATOM   1223  H   ILE D 134      83.568 -28.658 103.007  1.00  0.00           H
ATOM   1224  HA  ILE D 134      84.134 -26.347 101.217  1.00  0.00           H
ATOM   1225  HB  ILE D 134      85.874 -28.653 102.151  1.00  0.00           H
ATOM   1226 HG12 ILE D 134      85.633 -25.829 102.795  1.00  0.00           H
ATOM   1227 HG13 ILE D 134      87.267 -26.227 102.244  1.00  0.00           H
ATOM   1228 HG21 ILE D 134      86.159 -28.355  99.732  1.00  0.00           H
ATOM   1229 HG22 ILE D 134      86.510 -26.631  99.998  1.00  0.00           H
ATOM   1230 HG23 ILE D 134      87.606 -27.872 100.650  1.00  0.00           H
ATOM   1231 HD11 ILE D 134      87.083 -26.371 104.648  1.00  0.00           H
ATOM   1232 HD12 ILE D 134      87.407 -27.971 103.940  1.00  0.00           H
ATOM   1233 HD13 ILE D 134      85.765 -27.557 104.490  1.00  0.00           H
ATOM   1234  N   ARG D 135      83.760 -27.554  99.065  1.00 43.38           N
ANISOU 1234  N   ARG D 135     5646   5626   5209    423    125    113       N
ATOM   1235  CA  ARG D 135      83.182 -28.199  97.893  1.00 46.18           C
ANISOU 1235  CA  ARG D 135     5985   5982   5579    409    125    118       C
ATOM   1236  C   ARG D 135      84.042 -29.340  97.402  1.00 40.66           C
ANISOU 1236  C   ARG D 135     5270   5292   4885    393    115    112       C
ATOM   1237  O   ARG D 135      85.249 -29.176  97.186  1.00 50.21           O
ANISOU 1237  O   ARG D 135     6483   6508   6088    387    102    100       O
ATOM   1238  CB  ARG D 135      82.992 -27.215  96.758  1.00 42.05           C
ANISOU 1238  CB  ARG D 135     5464   5458   5056    401    118    115       C
ATOM   1239  CG  ARG D 135      82.204 -27.873  95.693  1.00 31.00           C
ANISOU 1239  CG  ARG D 135     4048   4059   3672    389    120    122       C
ATOM   1240  CD  ARG D 135      81.853 -26.953  94.551  1.00 42.99           C
ANISOU 1240  CD  ARG D 135     5568   5575   5191    382    115    121       C
ATOM   1241  NE  ARG D 135      81.709 -25.554  94.923  1.00 48.63           N
ANISOU 1241  NE  ARG D 135     6300   6284   5893    394    117    119       N
ATOM   1242  CZ  ARG D 135      80.656 -25.021  95.531  1.00 57.59           C
ANISOU 1242  CZ  ARG D 135     7444   7411   7028    408    131    129       C
ATOM   1243  NH1 ARG D 135      80.676 -23.731  95.796  1.00 62.34           N
ANISOU 1243  NH1 ARG D 135     8062   8008   7617    418    130    126       N
ATOM   1244  NH2 ARG D 135      79.593 -25.744  95.856  1.00 56.78           N
ANISOU 1244  NH2 ARG D 135     7333   7304   6936    413    144    142       N
ATOM   1245  H   ARG D 135      84.137 -26.619  98.997  1.00  0.00           H
ATOM   1246  HA  ARG D 135      82.205 -28.599  98.167  1.00  0.00           H
ATOM   1247  HB2 ARG D 135      82.458 -26.335  97.120  1.00  0.00           H
ATOM   1248  HB3 ARG D 135      83.964 -26.916  96.365  1.00  0.00           H
ATOM   1249  HG2 ARG D 135      82.786 -28.706  95.298  1.00  0.00           H
ATOM   1250  HG3 ARG D 135      81.282 -28.262  96.126  1.00  0.00           H
ATOM   1251  HD2 ARG D 135      82.641 -27.027  93.801  1.00  0.00           H
ATOM   1252  HD3 ARG D 135      80.918 -27.292  94.107  1.00  0.00           H
ATOM   1253  HE  ARG D 135      82.476 -24.935  94.699  1.00  0.00           H
ATOM   1254 HH11 ARG D 135      81.481 -23.175  95.543  1.00  0.00           H
ATOM   1255 HH12 ARG D 135      79.886 -23.296  96.251  1.00  0.00           H
ATOM   1256 HH21 ARG D 135      79.571 -26.733  95.648  1.00  0.00           H
ATOM   1257 HH22 ARG D 135      78.805 -25.307  96.312  1.00  0.00           H
ATOM   1258  N   ASP D 136      83.407 -30.488  97.207  1.00 30.61           N
ANISOU 1258  N   ASP D 136     3984   4020   3628    388    122    121       N
ATOM   1259  CA  ASP D 136      84.067 -31.705  96.730  1.00 46.37           C
ANISOU 1259  CA  ASP D 136     5964   6023   5630    374    114    117       C
ATOM   1260  C   ASP D 136      83.514 -32.056  95.352  1.00 68.18           C
ANISOU 1260  C   ASP D 136     8713   8787   8407    358    111    121       C
ATOM   1261  O   ASP D 136      82.531 -32.781  95.235  1.00 81.08           O
ANISOU 1261  O   ASP D 136    10336  10417  10052    357    121    132       O
ATOM   1262  CB  ASP D 136      83.854 -32.834  97.715  1.00 43.85           C
ANISOU 1262  CB  ASP D 136     5641   5705   5316    380    124    124       C
ATOM   1263  CG  ASP D 136      84.474 -34.126  97.254  1.00 58.36           C
ANISOU 1263  CG  ASP D 136     7463   7549   7161    366    117    122       C
ATOM   1264  OD1 ASP D 136      84.291 -35.146  97.935  1.00 67.97           O
ANISOU 1264  OD1 ASP D 136     8675   8768   8384    369    125    127       O
ATOM   1265  OD2 ASP D 136      85.161 -34.130  96.212  1.00 72.38           O
ANISOU 1265  OD2 ASP D 136     9233   9330   8938    351    105    114       O
ATOM   1266  H   ASP D 136      82.417 -30.524  97.398  1.00  0.00           H
ATOM   1267  HA  ASP D 136      85.136 -31.513  96.641  1.00  0.00           H
ATOM   1268  HB2 ASP D 136      84.300 -32.554  98.669  1.00  0.00           H
ATOM   1269  HB3 ASP D 136      82.783 -32.985  97.854  1.00  0.00           H
ATOM   1270  N   ILE D 137      84.144 -31.554  94.310  1.00 92.88           N
ANISOU 1270  N   ILE D 137    11840  11918  11532    346     98    112       N
ATOM   1271  CA  ILE D 137      83.674 -31.810  92.956  1.00101.93           C
ANISOU 1271  CA  ILE D 137    12973  13064  12690    331     95    114       C
ATOM   1272  C   ILE D 137      84.380 -33.039  92.399  1.00109.02           C
ANISOU 1272  C   ILE D 137    13857  13970  13596    315     87    110       C
ATOM   1273  O   ILE D 137      85.607 -33.161  92.498  1.00115.40           O
ANISOU 1273  O   ILE D 137    14666  14784  14396    311     76    100       O
ATOM   1274  CB  ILE D 137      83.911 -30.592  92.059  1.00 98.81           C
ANISOU 1274  CB  ILE D 137    12584  12669  12289    325     85    107       C
ATOM   1275  CG1 ILE D 137      82.887 -29.518  92.341  1.00 94.12           C
ANISOU 1275  CG1 ILE D 137    12002  12067  11692    338     95    114       C
ATOM   1276  CG2 ILE D 137      83.708 -30.970  90.640  1.00 90.93           C
ANISOU 1276  CG2 ILE D 137    11573  11673  11302    308     79    107       C
ATOM   1277  CD1 ILE D 137      83.259 -28.229  91.704  1.00 85.39           C
ANISOU 1277  CD1 ILE D 137    10907  10962  10577    336     86    105       C
ATOM   1278  H   ILE D 137      84.965 -30.983  94.452  1.00  0.00           H
ATOM   1279  HA  ILE D 137      82.604 -32.011  92.993  1.00  0.00           H
ATOM   1280  HB  ILE D 137      84.918 -30.203  92.206  1.00  0.00           H
ATOM   1281 HG12 ILE D 137      81.921 -29.838  91.952  1.00  0.00           H
ATOM   1282 HG13 ILE D 137      82.809 -29.374  93.419  1.00  0.00           H
ATOM   1283 HG21 ILE D 137      84.420 -31.748  90.366  1.00  0.00           H
ATOM   1284 HG22 ILE D 137      83.862 -30.097  90.006  1.00  0.00           H
ATOM   1285 HG23 ILE D 137      82.693 -31.342  90.506  1.00  0.00           H
ATOM   1286 HD11 ILE D 137      83.604 -28.413  90.686  1.00  0.00           H
ATOM   1287 HD12 ILE D 137      84.056 -27.757  92.278  1.00  0.00           H
ATOM   1288 HD13 ILE D 137      82.390 -27.572  91.681  1.00  0.00           H
ATOM   1289  N   GLY D 138      83.605 -33.942  91.802  1.00 71.18           N
ANISOU 1289  N   GLY D 138     9050   9176   8819    306     91    119       N
ATOM   1290  CA  GLY D 138      84.123 -35.169  91.218  1.00 50.94           C
ANISOU 1290  CA  GLY D 138     6472   6619   6264    291     85    117       C
ATOM   1291  C   GLY D 138      83.043 -36.189  90.871  1.00 48.41           C
ANISOU 1291  C   GLY D 138     6137   6296   5960    286     94    130       C
ATOM   1292  O   GLY D 138      82.070 -36.348  91.615  1.00 47.79           O
ANISOU 1292  O   GLY D 138     6061   6212   5885    297    107    141       O
ATOM   1293  H   GLY D 138      82.612 -33.767  91.752  1.00  0.00           H
ATOM   1294  HA2 GLY D 138      84.810 -35.626  91.931  1.00  0.00           H
ATOM   1295  HA3 GLY D 138      84.673 -34.920  90.311  1.00  0.00           H
ATOM   1296  N   SER D 139      83.198 -36.886  89.744  1.00 46.32           N
ANISOU 1296  N   SER D 139     5859   6034   5705    268     86    129       N
ATOM   1297  CA  SER D 139      82.204 -37.850  89.259  1.00 38.99           C
ANISOU 1297  CA  SER D 139     4917   5103   4793    261     93    141       C
ATOM   1298  C   SER D 139      82.523 -39.227  89.791  1.00 48.27           C
ANISOU 1298  C   SER D 139     6085   6283   5973    258     96    144       C
ATOM   1299  O   SER D 139      82.607 -40.220  89.051  1.00 44.69           O
ANISOU 1299  O   SER D 139     5618   5832   5530    244     92    145       O
ATOM   1300  CB  SER D 139      82.133 -37.881  87.735  1.00 24.76           C
ANISOU 1300  CB  SER D 139     3105   3302   3000    243     84    139       C
ATOM   1301  OG  SER D 139      83.190 -37.138  87.167  1.00 55.98           O
ANISOU 1301  OG  SER D 139     7065   7261   6945    236     71    125       O
ATOM   1302  H   SER D 139      84.037 -36.744  89.200  1.00  0.00           H
ATOM   1303  HA  SER D 139      81.226 -37.554  89.640  1.00  0.00           H
ATOM   1304  HB2 SER D 139      82.200 -38.915  87.396  1.00  0.00           H
ATOM   1305  HB3 SER D 139      81.182 -37.458  87.410  1.00  0.00           H
ATOM   1306  HG  SER D 139      84.027 -37.564  87.372  1.00  0.00           H
ATOM   1307  N   VAL D 140      82.800 -39.246  91.086  1.00 46.99           N
ANISOU 1307  N   VAL D 140     5931   6121   5802    273    101    143       N
ATOM   1308  CA  VAL D 140      83.171 -40.458  91.785  1.00 47.74           C
ANISOU 1308  CA  VAL D 140     6020   6219   5898    273    104    146       C
ATOM   1309  C   VAL D 140      82.101 -40.774  92.822  1.00 46.72           C
ANISOU 1309  C   VAL D 140     5893   6085   5773    288    120    159       C
ATOM   1310  O   VAL D 140      81.393 -39.885  93.304  1.00 49.61           O
ANISOU 1310  O   VAL D 140     6269   6445   6135    301    128    163       O
ATOM   1311  CB  VAL D 140      84.544 -40.307  92.441  1.00 54.27           C
ANISOU 1311  CB  VAL D 140     6855   7052   6712    277     96    133       C
ATOM   1312  CG1 VAL D 140      85.055 -41.616  92.764  1.00 57.55           C
ANISOU 1312  CG1 VAL D 140     7263   7473   7131    272     96    134       C
ATOM   1313  CG2 VAL D 140      85.513 -39.635  91.479  1.00 56.78           C
ANISOU 1313  CG2 VAL D 140     7175   7374   7024    265     81    120       C
ATOM   1314  H   VAL D 140      82.751 -38.381  91.605  1.00  0.00           H
ATOM   1315  HA  VAL D 140      83.215 -41.277  91.066  1.00  0.00           H
ATOM   1316  HB  VAL D 140      84.455 -39.712  93.350  1.00  0.00           H
ATOM   1317 HG11 VAL D 140      84.372 -42.113  93.454  1.00  0.00           H
ATOM   1318 HG12 VAL D 140      86.035 -41.519  93.231  1.00  0.00           H
ATOM   1319 HG13 VAL D 140      85.143 -42.206  91.852  1.00  0.00           H
ATOM   1320 HG21 VAL D 140      85.142 -38.643  91.224  1.00  0.00           H
ATOM   1321 HG22 VAL D 140      86.491 -39.547  91.951  1.00  0.00           H
ATOM   1322 HG23 VAL D 140      85.599 -40.235  90.573  1.00  0.00           H
ATOM   1323  N   SER D 141      82.004 -42.058  93.182  1.00 43.92           N
ANISOU 1323  N   SER D 141     5529   5732   5426    285    125    165       N
ATOM   1324  CA  SER D 141      81.278 -42.440  94.390  1.00 49.58           C
ANISOU 1324  CA  SER D 141     6250   6446   6143    300    140    175       C
ATOM   1325  C   SER D 141      82.161 -42.235  95.623  1.00 56.11           C
ANISOU 1325  C   SER D 141     7087   7275   6955    313    139    167       C
ATOM   1326  O   SER D 141      83.360 -42.543  95.612  1.00 60.66           O
ANISOU 1326  O   SER D 141     7664   7858   7526    307    130    157       O
ATOM   1327  CB  SER D 141      80.781 -43.889  94.331  1.00 52.24           C
ANISOU 1327  CB  SER D 141     6573   6783   6493    293    145    185       C
ATOM   1328  OG  SER D 141      81.731 -44.757  93.750  1.00 75.03           O
ANISOU 1328  OG  SER D 141     9450   9676   9381    278    135    178       O
ATOM   1329  H   SER D 141      82.438 -42.771  92.613  1.00  0.00           H
ATOM   1330  HA  SER D 141      80.410 -41.787  94.484  1.00  0.00           H
ATOM   1331  HB2 SER D 141      79.867 -43.922  93.738  1.00  0.00           H
ATOM   1332  HB3 SER D 141      80.561 -44.231  95.342  1.00  0.00           H
ATOM   1333  HG  SER D 141      81.380 -45.651  93.732  1.00  0.00           H
ATOM   1334  N   ARG D 142      81.557 -41.701  96.685  1.00 43.45           N
ANISOU 1334  N   ARG D 142     5494   5666   5347    331    151    173       N
ATOM   1335  CA  ARG D 142      82.237 -41.330  97.919  1.00 27.60           C
ANISOU 1335  CA  ARG D 142     3500   3661   3326    345    152    167       C
ATOM   1336  C   ARG D 142      81.886 -42.349  98.998  1.00 46.22           C
ANISOU 1336  C   ARG D 142     5856   6019   5687    353    163    175       C
ATOM   1337  O   ARG D 142      80.704 -42.591  99.283  1.00 45.05           O
ANISOU 1337  O   ARG D 142     5705   5865   5547    360    176    187       O
ATOM   1338  CB  ARG D 142      81.832 -39.915  98.333  1.00 25.51           C
ANISOU 1338  CB  ARG D 142     3251   3390   3053    359    156    166       C
ATOM   1339  CG  ARG D 142      82.359 -38.943  97.332  1.00 32.12           C
ANISOU 1339  CG  ARG D 142     4090   4228   3885    350    144    157       C
ATOM   1340  CD  ARG D 142      81.658 -37.629  97.256  1.00 36.20           C
ANISOU 1340  CD  ARG D 142     4618   4738   4398    359    148    159       C
ATOM   1341  NE  ARG D 142      81.379 -37.503  95.831  1.00 52.61           N
ANISOU 1341  NE  ARG D 142     6687   6817   6486    344    141    159       N
ATOM   1342  CZ  ARG D 142      81.399 -36.374  95.154  1.00 55.78           C
ANISOU 1342  CZ  ARG D 142     7094   7216   6882    342    135    154       C
ATOM   1343  NH1 ARG D 142      81.703 -35.253  95.772  1.00 54.54           N
ANISOU 1343  NH1 ARG D 142     6953   7057   6712    354    135    149       N
ATOM   1344  NH2 ARG D 142      81.131 -36.375  93.851  1.00 67.74           N
ANISOU 1344  NH2 ARG D 142     8600   8732   8407    327    130    154       N
ATOM   1345  H   ARG D 142      80.561 -41.542  96.630  1.00  0.00           H
ATOM   1346  HA  ARG D 142      83.313 -41.354  97.749  1.00  0.00           H
ATOM   1347  HB2 ARG D 142      80.745 -39.844  98.373  1.00  0.00           H
ATOM   1348  HB3 ARG D 142      82.249 -39.690  99.314  1.00  0.00           H
ATOM   1349  HG2 ARG D 142      83.404 -38.748  97.576  1.00  0.00           H
ATOM   1350  HG3 ARG D 142      82.320 -39.410  96.348  1.00  0.00           H
ATOM   1351  HD2 ARG D 142      82.300 -36.820  97.604  1.00  0.00           H
ATOM   1352  HD3 ARG D 142      80.731 -37.656  97.827  1.00  0.00           H
ATOM   1353  HE  ARG D 142      81.152 -38.347  95.323  1.00  0.00           H
ATOM   1354 HH11 ARG D 142      81.912 -35.262  96.760  1.00  0.00           H
ATOM   1355 HH12 ARG D 142      81.727 -34.384  95.258  1.00  0.00           H
ATOM   1356 HH21 ARG D 142      80.906 -37.241  93.383  1.00  0.00           H
ATOM   1357 HH22 ARG D 142      81.153 -35.510  93.330  1.00  0.00           H
ATOM   1358  N   ASP D 143      82.917 -42.954  99.575  1.00 49.34           N
ANISOU 1358  N   ASP D 143     6252   6420   6076    353    159    168       N
ATOM   1359  CA  ASP D 143      82.754 -43.975 100.594  1.00 45.01           C
ANISOU 1359  CA  ASP D 143     5701   5872   5529    360    168    174       C
ATOM   1360  C   ASP D 143      82.544 -43.321 101.952  1.00 40.32           C
ANISOU 1360  C   ASP D 143     5122   5274   4925    381    177    175       C
ATOM   1361  O   ASP D 143      83.125 -42.272 102.239  1.00 52.13           O
ANISOU 1361  O   ASP D 143     6630   6769   6408    387    173    166       O
ATOM   1362  CB  ASP D 143      83.997 -44.855 100.618  1.00 54.78           C
ANISOU 1362  CB  ASP D 143     6933   7117   6763    351    159    165       C
ATOM   1363  CG  ASP D 143      83.738 -46.191 101.212  1.00 53.66           C
ANISOU 1363  CG  ASP D 143     6784   6977   6627    352    167    173       C
ATOM   1364  OD1 ASP D 143      83.621 -46.238 102.450  1.00 52.56           O
ANISOU 1364  OD1 ASP D 143     6653   6837   6482    367    176    176       O
ATOM   1365  OD2 ASP D 143      83.660 -47.189 100.457  1.00 46.10           O
ANISOU 1365  OD2 ASP D 143     5813   6022   5680    338    164    177       O
ATOM   1366  H   ASP D 143      83.852 -42.694  99.295  1.00  0.00           H
ATOM   1367  HA  ASP D 143      81.885 -44.588 100.352  1.00  0.00           H
ATOM   1368  HB2 ASP D 143      84.349 -44.991  99.596  1.00  0.00           H
ATOM   1369  HB3 ASP D 143      84.773 -44.355 101.197  1.00  0.00           H
ATOM   1370  N   THR D 144      81.702 -43.927 102.788  1.00 44.14           N
ANISOU 1370  N   THR D 144     5604   5753   5413    391    191    186       N
ATOM   1371  CA  THR D 144      81.373 -43.324 104.079  1.00 58.72           C
ANISOU 1371  CA  THR D 144     7465   7596   7251    410    201    188       C
ATOM   1372  C   THR D 144      82.335 -43.720 105.209  1.00 60.49           C
ANISOU 1372  C   THR D 144     7695   7824   7465    418    200    181       C
ATOM   1373  O   THR D 144      82.108 -43.335 106.364  1.00 59.78           O
ANISOU 1373  O   THR D 144     7616   7730   7367    435    209    183       O
ATOM   1374  CB  THR D 144      79.926 -43.664 104.486  1.00 48.87           C
ANISOU 1374  CB  THR D 144     6214   6342   6014    419    217    203       C
ATOM   1375  CG2 THR D 144      78.951 -42.834 103.665  1.00 25.77           C
ANISOU 1375  CG2 THR D 144     3288   3409   3094    417    219    209       C
ATOM   1376  OG1 THR D 144      79.674 -45.060 104.289  1.00 48.51           O
ANISOU 1376  OG1 THR D 144     6155   6299   5979    410    219    210       O
ATOM   1377  H   THR D 144      81.288 -44.810 102.528  1.00  0.00           H
ATOM   1378  HA  THR D 144      81.434 -42.242 103.960  1.00  0.00           H
ATOM   1379  HB  THR D 144      79.791 -43.427 105.541  1.00  0.00           H
ATOM   1380  HG1 THR D 144      78.974 -45.345 104.880  1.00  0.00           H
ATOM   1381 HG21 THR D 144      77.930 -43.078 103.957  1.00  0.00           H
ATOM   1382 HG22 THR D 144      79.137 -41.775 103.845  1.00  0.00           H
ATOM   1383 HG23 THR D 144      79.089 -43.053 102.606  1.00  0.00           H
ATOM   1384  N   PHE D 145      83.442 -44.396 104.891  1.00 57.92           N
ANISOU 1384  N   PHE D 145     7363   7506   7137    406    189    173       N
ATOM   1385  CA  PHE D 145      84.284 -45.022 105.908  1.00 55.28           C
ANISOU 1385  CA  PHE D 145     7032   7176   6795    412    190    168       C
ATOM   1386  C   PHE D 145      84.885 -44.020 106.889  1.00 51.07           C
ANISOU 1386  C   PHE D 145     6516   6642   6247    426    189    160       C
ATOM   1387  O   PHE D 145      85.384 -44.438 107.938  1.00 52.92           O
ANISOU 1387  O   PHE D 145     6755   6879   6475    435    191    157       O
ATOM   1388  CB  PHE D 145      85.404 -45.833 105.237  1.00 54.99           C
ANISOU 1388  CB  PHE D 145     6986   7149   6760    396    177    160       C
ATOM   1389  CG  PHE D 145      86.589 -45.005 104.800  1.00 51.05           C
ANISOU 1389  CG  PHE D 145     6492   6653   6250    390    163    146       C
ATOM   1390  CD1 PHE D 145      86.497 -44.139 103.724  1.00 54.94           C
ANISOU 1390  CD1 PHE D 145     6985   7145   6745    383    156    143       C
ATOM   1391  CD2 PHE D 145      87.811 -45.116 105.457  1.00 49.59           C
ANISOU 1391  CD2 PHE D 145     6314   6474   6055    393    157    136       C
ATOM   1392  CE1 PHE D 145      87.611 -43.380 103.328  1.00 63.66           C
ANISOU 1392  CE1 PHE D 145     8095   8252   7839    378    142    130       C
ATOM   1393  CE2 PHE D 145      88.935 -44.370 105.052  1.00 41.78           C
ANISOU 1393  CE2 PHE D 145     5329   5488   5056    388    143    123       C
ATOM   1394  CZ  PHE D 145      88.833 -43.499 104.003  1.00 48.17           C
ANISOU 1394  CZ  PHE D 145     6139   6296   5867    380    136    120       C
ATOM   1395  H   PHE D 145      83.704 -44.477 103.919  1.00  0.00           H
ATOM   1396  HA  PHE D 145      83.664 -45.716 106.476  1.00  0.00           H
ATOM   1397  HB2 PHE D 145      85.754 -46.584 105.944  1.00  0.00           H
ATOM   1398  HB3 PHE D 145      84.992 -46.340 104.365  1.00  0.00           H
ATOM   1399  HD1 PHE D 145      85.565 -44.045 103.187  1.00  0.00           H
ATOM   1400  HD2 PHE D 145      87.900 -45.789 106.296  1.00  0.00           H
ATOM   1401  HE1 PHE D 145      87.526 -42.697 102.496  1.00  0.00           H
ATOM   1402  HE2 PHE D 145      89.876 -44.486 105.569  1.00  0.00           H
ATOM   1403  HZ  PHE D 145      89.685 -42.910 103.697  1.00  0.00           H
ATOM   1404  N   ASN D 146      84.924 -42.730 106.543  1.00 44.59           N
ANISOU 1404  N   ASN D 146     5704   5818   5420    429    184    155       N
ATOM   1405  CA  ASN D 146      85.474 -41.698 107.417  1.00 28.75           C
ANISOU 1405  CA  ASN D 146     3714   3809   3399    442    183    148       C
ATOM   1406  C   ASN D 146      84.491 -40.525 107.568  1.00 42.27           C
ANISOU 1406  C   ASN D 146     5437   5513   5110    454    191    153       C
ATOM   1407  O   ASN D 146      84.880 -39.371 107.767  1.00 38.89           O
ANISOU 1407  O   ASN D 146     5022   5082   4671    460    186    146       O
ATOM   1408  CB  ASN D 146      86.846 -41.276 106.871  1.00 36.52           C
ANISOU 1408  CB  ASN D 146     4701   4800   4375    433    167    133       C
ATOM   1409  CG  ASN D 146      87.507 -40.164 107.655  1.00 46.63           C
ANISOU 1409  CG  ASN D 146     5998   6079   5639    445    163    125       C
ATOM   1410  ND2 ASN D 146      88.090 -40.530 108.786  1.00 54.66           N
ANISOU 1410  ND2 ASN D 146     7021   7098   6649    454    166    122       N
ATOM   1411  OD1 ASN D 146      87.489 -38.990 107.263  1.00 46.73           O
ANISOU 1411  OD1 ASN D 146     6019   6088   5647    446    159    121       O
ATOM   1412  H   ASN D 146      84.559 -42.458 105.642  1.00  0.00           H
ATOM   1413  HA  ASN D 146      85.626 -42.137 108.403  1.00  0.00           H
ATOM   1414  HB2 ASN D 146      87.503 -42.145 106.889  1.00  0.00           H
ATOM   1415  HB3 ASN D 146      86.724 -40.951 105.837  1.00  0.00           H
ATOM   1416 HD21 ASN D 146      88.547 -39.841 109.365  1.00  0.00           H
ATOM   1417 HD22 ASN D 146      88.076 -41.499 109.070  1.00  0.00           H
ATOM   1418  N   THR D 147      83.190 -40.785 107.512  1.00 60.35           N
ANISOU 1418  N   THR D 147     7722   7798   7411    457    202    166       N
ATOM   1419  CA  THR D 147      82.201 -39.725 107.682  1.00 56.98           C
ANISOU 1419  CA  THR D 147     7305   7362   6983    469    211    172       C
ATOM   1420  C   THR D 147      81.402 -40.007 108.941  1.00 60.68           C
ANISOU 1420  C   THR D 147     7778   7825   7452    485    226    181       C
ATOM   1421  O   THR D 147      81.088 -41.166 109.238  1.00 71.14           O
ANISOU 1421  O   THR D 147     9094   9151   8784    484    233    188       O
ATOM   1422  CB  THR D 147      81.254 -39.633 106.482  1.00 49.79           C
ANISOU 1422  CB  THR D 147     6384   6448   6085    459    212    180       C
ATOM   1423  CG2 THR D 147      81.911 -38.893 105.314  1.00 30.49           C
ANISOU 1423  CG2 THR D 147     3940   4007   3638    446    198    170       C
ATOM   1424  OG1 THR D 147      80.927 -40.957 106.067  1.00 63.38           O
ANISOU 1424  OG1 THR D 147     8090   8173   7819    448    214    186       O
ATOM   1425  H   THR D 147      82.879 -41.733 107.349  1.00  0.00           H
ATOM   1426  HA  THR D 147      82.719 -38.773 107.798  1.00  0.00           H
ATOM   1427  HB  THR D 147      80.345 -39.110 106.777  1.00  0.00           H
ATOM   1428  HG1 THR D 147      81.119 -41.573 106.778  1.00  0.00           H
ATOM   1429 HG21 THR D 147      82.873 -39.353 105.087  1.00  0.00           H
ATOM   1430 HG22 THR D 147      81.265 -38.952 104.438  1.00  0.00           H
ATOM   1431 HG23 THR D 147      82.062 -37.848 105.584  1.00  0.00           H
ATOM   1432  N   GLU D 148      81.077 -38.961 109.696  1.00 58.20           N
ANISOU 1432  N   GLU D 148     7480   7504   7130    501    233    182       N
ATOM   1433  CA  GLU D 148      80.313 -39.206 110.910  1.00 58.26           C
ANISOU 1433  CA  GLU D 148     7493   7506   7137    517    248    191       C
ATOM   1434  C   GLU D 148      78.858 -38.841 110.763  1.00 54.83           C
ANISOU 1434  C   GLU D 148     7058   7063   6711    523    260    203       C
ATOM   1435  O   GLU D 148      78.019 -39.449 111.428  1.00 59.55           O
ANISOU 1435  O   GLU D 148     7653   7657   7315    532    273    214       O
ATOM   1436  CB  GLU D 148      80.891 -38.433 112.106  1.00 67.74           C
ANISOU 1436  CB  GLU D 148     8712   8704   8323    533    249    184       C
ATOM   1437  CG  GLU D 148      80.389 -39.007 113.437  1.00 81.15           C
ANISOU 1437  CG  GLU D 148    10414  10399  10021    548    262    191       C
ATOM   1438  CD  GLU D 148      79.805 -37.950 114.366  1.00 95.57           C
ANISOU 1438  CD  GLU D 148    12257  12215  11839    566    272    194       C
ATOM   1439  OE1 GLU D 148      79.553 -38.275 115.553  1.00100.61           O
ANISOU 1439  OE1 GLU D 148    12902  12851  12476    580    283    197       O
ATOM   1440  OE2 GLU D 148      79.540 -36.817 113.892  1.00 99.93           O
ANISOU 1440  OE2 GLU D 148    12817  12763  12389    568    271    193       O
ATOM   1441  H   GLU D 148      81.351 -38.026 109.434  1.00  0.00           H
ATOM   1442  HA  GLU D 148      80.372 -40.270 111.136  1.00  0.00           H
ATOM   1443  HB2 GLU D 148      80.588 -37.389 112.034  1.00  0.00           H
ATOM   1444  HB3 GLU D 148      81.979 -38.492 112.078  1.00  0.00           H
ATOM   1445  HG2 GLU D 148      79.617 -39.747 113.226  1.00  0.00           H
ATOM   1446  HG3 GLU D 148      81.220 -39.500 113.943  1.00  0.00           H
ATOM   1447  N   GLN D 149      78.529 -37.912 109.870  1.00 64.18           N
ANISOU 1447  N   GLN D 149     8245   8244   7897    519    256    203       N
ATOM   1448  CA  GLN D 149      77.132 -37.657 109.557  1.00 61.87           C
ANISOU 1448  CA  GLN D 149     7950   7945   7615    523    267    216       C
ATOM   1449  C   GLN D 149      77.044 -36.933 108.226  1.00 61.29           C
ANISOU 1449  C   GLN D 149     7872   7870   7544    511    259    214       C
ATOM   1450  O   GLN D 149      78.020 -36.348 107.748  1.00 66.89           O
ANISOU 1450  O   GLN D 149     8586   8584   8245    505    246    202       O
ATOM   1451  CB  GLN D 149      76.434 -36.830 110.627  1.00 40.40           C
ANISOU 1451  CB  GLN D 149     5245   5216   4889    543    280    222       C
ATOM   1452  CG  GLN D 149      77.066 -35.492 110.913  1.00 39.36           C
ANISOU 1452  CG  GLN D 149     5132   5082   4743    551    274    212       C
ATOM   1453  CD  GLN D 149      76.276 -34.766 111.990  1.00 52.34           C
ANISOU 1453  CD  GLN D 149     6790   6716   6382    571    288    219       C
ATOM   1454  NE2 GLN D 149      76.170 -33.440 111.881  1.00 58.25           N
ANISOU 1454  NE2 GLN D 149     7551   7458   7122    577    287    216       N
ATOM   1455  OE1 GLN D 149      75.750 -35.404 112.905  1.00 49.54           O
ANISOU 1455  OE1 GLN D 149     6434   6358   6030    581    299    226       O
ATOM   1456  H   GLN D 149      79.253 -37.380 109.407  1.00  0.00           H
ATOM   1457  HA  GLN D 149      76.616 -38.613 109.465  1.00  0.00           H
ATOM   1458  HB2 GLN D 149      75.407 -36.657 110.305  1.00  0.00           H
ATOM   1459  HB3 GLN D 149      76.413 -37.408 111.552  1.00  0.00           H
ATOM   1460  HG2 GLN D 149      78.090 -35.642 111.255  1.00  0.00           H
ATOM   1461  HG3 GLN D 149      77.073 -34.893 110.003  1.00  0.00           H
ATOM   1462 HE21 GLN D 149      76.611 -32.959 111.110  1.00  0.00           H
ATOM   1463 HE22 GLN D 149      75.648 -32.917 112.569  1.00  0.00           H
ATOM   1464  N   VAL D 150      75.851 -36.977 107.642  1.00 48.45           N
ANISOU 1464  N   VAL D 150     6239   6240   5930    509    266    226       N
ATOM   1465  CA  VAL D 150      75.574 -36.364 106.354  1.00 46.03           C
ANISOU 1465  CA  VAL D 150     5929   5933   5629    499    260    225       C
ATOM   1466  C   VAL D 150      74.435 -35.377 106.539  1.00 47.44           C
ANISOU 1466  C   VAL D 150     6116   6102   5808    511    271    234       C
ATOM   1467  O   VAL D 150      73.318 -35.779 106.891  1.00 41.50           O
ANISOU 1467  O   VAL D 150     5360   5345   5065    518    284    247       O
ATOM   1468  CB  VAL D 150      75.199 -37.411 105.297  1.00 39.94           C
ANISOU 1468  CB  VAL D 150     5137   5165   4872    482    258    231       C
ATOM   1469  CG1 VAL D 150      74.717 -36.709 104.034  1.00 28.17           C
ANISOU 1469  CG1 VAL D 150     3643   3672   3387    473    254    233       C
ATOM   1470  CG2 VAL D 150      76.370 -38.328 105.027  1.00 27.07           C
ANISOU 1470  CG2 VAL D 150     3499   3545   3242    469    246    222       C
ATOM   1471  H   VAL D 150      75.101 -37.460 108.117  1.00  0.00           H
ATOM   1472  HA  VAL D 150      76.459 -35.824 106.019  1.00  0.00           H
ATOM   1473  HB  VAL D 150      74.378 -38.011 105.687  1.00  0.00           H
ATOM   1474 HG11 VAL D 150      74.451 -37.454 103.283  1.00  0.00           H
ATOM   1475 HG12 VAL D 150      73.844 -36.100 104.268  1.00  0.00           H
ATOM   1476 HG13 VAL D 150      75.512 -36.071 103.647  1.00  0.00           H
ATOM   1477 HG21 VAL D 150      76.089 -39.065 104.274  1.00  0.00           H
ATOM   1478 HG22 VAL D 150      76.651 -38.838 105.948  1.00  0.00           H
ATOM   1479 HG23 VAL D 150      77.213 -37.742 104.663  1.00  0.00           H
ATOM   1480  N   GLU D 151      74.690 -34.103 106.229  1.00 53.50           N
ANISOU 1480  N   GLU D 151     6895   6866   6566    513    266    228       N
ATOM   1481  CA  GLU D 151      73.701 -33.046 106.411  1.00 57.73           C
ANISOU 1481  CA  GLU D 151     7442   7393   7101    526    276    235       C
ATOM   1482  C   GLU D 151      73.103 -32.696 105.059  1.00 55.56           C
ANISOU 1482  C   GLU D 151     7159   7118   6835    514    272    239       C
ATOM   1483  O   GLU D 151      73.794 -32.134 104.199  1.00 54.28           O
ANISOU 1483  O   GLU D 151     6997   6959   6668    504    260    230       O
ATOM   1484  CB  GLU D 151      74.325 -31.801 107.042  1.00 61.45           C
ANISOU 1484  CB  GLU D 151     7932   7860   7554    537    273    226       C
ATOM   1485  CG  GLU D 151      75.152 -32.101 108.279  1.00 65.65           C
ANISOU 1485  CG  GLU D 151     8472   8395   8076    546    273    220       C
ATOM   1486  CD  GLU D 151      75.539 -30.862 109.048  1.00 59.41           C
ANISOU 1486  CD  GLU D 151     7703   7600   7271    560    273    214       C
ATOM   1487  OE1 GLU D 151      75.398 -29.746 108.497  1.00 67.17           O
ANISOU 1487  OE1 GLU D 151     8694   8579   8249    560    269    212       O
ATOM   1488  OE2 GLU D 151      76.029 -31.017 110.183  1.00 48.25           O
ANISOU 1488  OE2 GLU D 151     6299   6187   5849    570    275    210       O
ATOM   1489  H   GLU D 151      75.598 -33.863 105.856  1.00  0.00           H
ATOM   1490  HA  GLU D 151      72.909 -33.412 107.063  1.00  0.00           H
ATOM   1491  HB2 GLU D 151      74.970 -31.325 106.303  1.00  0.00           H
ATOM   1492  HB3 GLU D 151      73.529 -31.107 107.311  1.00  0.00           H
ATOM   1493  HG2 GLU D 151      74.571 -32.748 108.936  1.00  0.00           H
ATOM   1494  HG3 GLU D 151      76.058 -32.627 107.978  1.00  0.00           H
ATOM   1495  N   VAL D 152      71.795 -32.917 104.930  1.00 53.02           N
ANISOU 1495  N   VAL D 152     6830   6790   6525    517    284    253       N
ATOM   1496  CA  VAL D 152      71.054 -32.703 103.692  1.00 43.16           C
ANISOU 1496  CA  VAL D 152     5572   5539   5286    507    283    259       C
ATOM   1497  C   VAL D 152      70.061 -31.580 103.945  1.00 36.04           C
ANISOU 1497  C   VAL D 152     4682   4628   4382    521    294    267       C
ATOM   1498  O   VAL D 152      69.174 -31.709 104.791  1.00 41.91           O
ANISOU 1498  O   VAL D 152     5430   5366   5130    534    309    277       O
ATOM   1499  CB  VAL D 152      70.314 -33.974 103.250  1.00 42.56           C
ANISOU 1499  CB  VAL D 152     5478   5465   5228    498    288    270       C
ATOM   1500  CG1 VAL D 152      69.788 -33.808 101.822  1.00 44.34           C
ANISOU 1500  CG1 VAL D 152     5693   5691   5464    484    284    273       C
ATOM   1501  CG2 VAL D 152      71.202 -35.220 103.395  1.00 39.13           C
ANISOU 1501  CG2 VAL D 152     5034   5040   4795    488    282    264       C
ATOM   1502  H   VAL D 152      71.288 -33.254 105.736  1.00  0.00           H
ATOM   1503  HA  VAL D 152      71.746 -32.399 102.907  1.00  0.00           H
ATOM   1504  HB  VAL D 152      69.454 -34.102 103.908  1.00  0.00           H
ATOM   1505 HG11 VAL D 152      69.265 -34.715 101.519  1.00  0.00           H
ATOM   1506 HG12 VAL D 152      70.624 -33.626 101.146  1.00  0.00           H
ATOM   1507 HG13 VAL D 152      69.100 -32.963 101.784  1.00  0.00           H
ATOM   1508 HG21 VAL D 152      70.647 -36.101 103.073  1.00  0.00           H
ATOM   1509 HG22 VAL D 152      72.092 -35.105 102.775  1.00  0.00           H
ATOM   1510 HG23 VAL D 152      71.497 -35.336 104.437  1.00  0.00           H
ATOM   1511  N   ILE D 153      70.193 -30.494 103.192  1.00 40.31           N
ANISOU 1511  N   ILE D 153     5230   5168   4919    517    288    261       N
ATOM   1512  CA  ILE D 153      69.298 -29.345 103.265  1.00 42.00           C
ANISOU 1512  CA  ILE D 153     5456   5373   5131    529    296    268       C
ATOM   1513  C   ILE D 153      68.665 -29.147 101.893  1.00 53.22           C
ANISOU 1513  C   ILE D 153     6866   6793   6561    516    294    273       C
ATOM   1514  O   ILE D 153      69.373 -29.080 100.881  1.00 64.94           O
ANISOU 1514  O   ILE D 153     8345   8284   8045    501    280    263       O
ATOM   1515  CB  ILE D 153      70.057 -28.088 103.719  1.00 42.99           C
ANISOU 1515  CB  ILE D 153     5601   5497   5238    538    291    258       C
ATOM   1516  CG1 ILE D 153      70.716 -28.323 105.079  1.00 50.98           C
ANISOU 1516  CG1 ILE D 153     6622   6509   6239    549    294    253       C
ATOM   1517  CG2 ILE D 153      69.153 -26.895 103.785  1.00 40.84           C
ANISOU 1517  CG2 ILE D 153     5340   5215   4962    549    300    264       C
ATOM   1518  CD1 ILE D 153      71.682 -27.211 105.483  1.00 57.75           C
ANISOU 1518  CD1 ILE D 153     7498   7366   7079    556    286    241       C
ATOM   1519  H   ILE D 153      70.956 -30.462 102.532  1.00  0.00           H
ATOM   1520  HA  ILE D 153      68.510 -29.560 103.986  1.00  0.00           H
ATOM   1521  HB  ILE D 153      70.842 -27.881 102.991  1.00  0.00           H
ATOM   1522 HG12 ILE D 153      69.933 -28.394 105.835  1.00  0.00           H
ATOM   1523 HG13 ILE D 153      71.259 -29.267 105.047  1.00  0.00           H
ATOM   1524 HG21 ILE D 153      68.689 -26.736 102.811  1.00  0.00           H
ATOM   1525 HG22 ILE D 153      68.379 -27.068 104.532  1.00  0.00           H
ATOM   1526 HG23 ILE D 153      69.733 -26.015 104.059  1.00  0.00           H
ATOM   1527 HD11 ILE D 153      72.114 -27.441 106.457  1.00  0.00           H
ATOM   1528 HD12 ILE D 153      71.144 -26.264 105.539  1.00  0.00           H
ATOM   1529 HD13 ILE D 153      72.478 -27.134 104.743  1.00  0.00           H
ATOM   1530  N   LYS D 154      67.336 -29.060 101.863  1.00 37.90           N
ANISOU 1530  N   LYS D 154     4923   4846   4631    523    307    287       N
ATOM   1531  CA  LYS D 154      66.578 -28.780 100.649  1.00 18.64           C
ANISOU 1531  CA  LYS D 154     2476   2406   2202    513    306    292       C
ATOM   1532  C   LYS D 154      66.197 -27.293 100.633  1.00 27.15           C
ANISOU 1532  C   LYS D 154     3570   3476   3271    523    310    293       C
ATOM   1533  O   LYS D 154      65.569 -26.797 101.575  1.00 55.50           O
ANISOU 1533  O   LYS D 154     7172   7059   6857    541    322    300       O
ATOM   1534  CB  LYS D 154      65.330 -29.663 100.610  1.00 25.12           C
ANISOU 1534  CB  LYS D 154     3284   3223   3039    513    318    308       C
ATOM   1535  CG  LYS D 154      65.569 -31.163 100.791  1.00 37.75           C
ANISOU 1535  CG  LYS D 154     4868   4828   4647    506    317    310       C
ATOM   1536  CD  LYS D 154      65.666 -31.863  99.457  1.00 67.96           C
ANISOU 1536  CD  LYS D 154     8676   8660   8485    485    308    309       C
ATOM   1537  CE  LYS D 154      64.933 -33.183  99.490  1.00 78.98           C
ANISOU 1537  CE  LYS D 154    10056  10056   9896    481    315    321       C
ATOM   1538  NZ  LYS D 154      65.029 -33.768 100.825  1.00 80.50           N
ANISOU 1538  NZ  LYS D 154    10253  10249  10086    493    323    324       N
ATOM   1539  H   LYS D 154      66.827 -29.196 102.725  1.00  0.00           H
ATOM   1540  HA  LYS D 154      67.199 -28.999  99.781  1.00  0.00           H
ATOM   1541  HB2 LYS D 154      64.847 -29.516  99.645  1.00  0.00           H
ATOM   1542  HB3 LYS D 154      64.647 -29.328 101.391  1.00  0.00           H
ATOM   1543  HG2 LYS D 154      66.499 -31.311 101.339  1.00  0.00           H
ATOM   1544  HG3 LYS D 154      64.744 -31.590 101.361  1.00  0.00           H
ATOM   1545  HD2 LYS D 154      65.226 -31.230  98.687  1.00  0.00           H
ATOM   1546  HD3 LYS D 154      66.715 -32.041  99.220  1.00  0.00           H
ATOM   1547  HE2 LYS D 154      63.885 -33.021  99.241  1.00  0.00           H
ATOM   1548  HE3 LYS D 154      65.378 -33.863  98.764  1.00  0.00           H
ATOM   1549  HZ1 LYS D 154      65.935 -33.557 101.221  1.00  0.00           H
ATOM   1550  HZ2 LYS D 154      64.306 -33.383 101.415  1.00  0.00           H
ATOM   1551  HZ3 LYS D 154      64.914 -34.770 100.762  1.00  0.00           H
ATOM   1552  N   GLY D 155      66.573 -26.587  99.582  1.00 18.69           N
ANISOU 1552  N   GLY D 155     2499   2406   2195    513    299    285       N
ATOM   1553  CA  GLY D 155      66.519 -25.143  99.562  1.00 41.44           C
ANISOU 1553  CA  GLY D 155     5398   5283   5066    521    299    282       C
ATOM   1554  C   GLY D 155      67.825 -24.573  99.049  1.00 80.33           C
ANISOU 1554  C   GLY D 155    10328  10214   9979    512    282    266       C
ATOM   1555  O   GLY D 155      68.888 -25.169  99.217  1.00102.78           O
ANISOU 1555  O   GLY D 155    13169  13065  12818    506    272    256       O
ATOM   1556  H   GLY D 155      66.909 -27.073  98.763  1.00  0.00           H
ATOM   1557  HA2 GLY D 155      65.706 -24.822  98.910  1.00  0.00           H
ATOM   1558  HA3 GLY D 155      66.337 -24.775 100.572  1.00  0.00           H
ATOM   1559  N   PRO D 156      67.791 -23.407  98.459  1.00101.84           N
ANISOU 1559  N   PRO D 156    13062  12936  12696    512    278    262       N
ATOM   1560  CA  PRO D 156      68.983 -22.835  97.822  1.00115.58           C
ANISOU 1560  CA  PRO D 156    14807  14683  14426    502    261    247       C
ATOM   1561  C   PRO D 156      69.951 -22.279  98.861  1.00117.35           C
ANISOU 1561  C   PRO D 156    15049  14907  14633    513    258    237       C
ATOM   1562  O   PRO D 156      69.690 -21.249  99.483  1.00109.04           O
ANISOU 1562  O   PRO D 156    14012  13847  13570    527    264    239       O
ATOM   1563  CB  PRO D 156      68.392 -21.729  96.933  1.00127.54           C
ANISOU 1563  CB  PRO D 156    16326  16193  15939    500    261    249       C
ATOM   1564  CG  PRO D 156      67.001 -21.508  97.417  1.00126.19           C
ANISOU 1564  CG  PRO D 156    16159  16013  15775    514    279    264       C
ATOM   1565  CD  PRO D 156      66.759 -22.392  98.608  1.00118.36           C
ANISOU 1565  CD  PRO D 156    15165  15019  14787    525    290    271       C
ATOM   1566  HA  PRO D 156      69.479 -23.587  97.209  1.00  0.00           H
ATOM   1567  HB2 PRO D 156      68.976 -20.814  97.030  1.00  0.00           H
ATOM   1568  HB3 PRO D 156      68.379 -22.054  95.893  1.00  0.00           H
ATOM   1569  HG2 PRO D 156      66.875 -20.463  97.704  1.00  0.00           H
ATOM   1570  HG3 PRO D 156      66.295 -21.758  96.626  1.00  0.00           H
ATOM   1571  HD2 PRO D 156      66.881 -21.839  99.541  1.00  0.00           H
ATOM   1572  HD3 PRO D 156      65.768 -22.842  98.557  1.00  0.00           H
ATOM   1573  N   SER D 157      71.064 -22.973  99.058  1.00128.36           N
ANISOU 1573  N   SER D 157    16438  16309  16024    506    248    227       N
ATOM   1574  CA  SER D 157      72.132 -22.596  99.978  1.00134.45           C
ANISOU 1574  CA  SER D 157    17224  17082  16780    513    243    217       C
ATOM   1575  C   SER D 157      72.942 -21.423  99.425  1.00130.57           C
ANISOU 1575  C   SER D 157    16744  16592  16275    509    230    205       C
ATOM   1576  O   SER D 157      74.062 -21.569  98.947  1.00139.13           O
ANISOU 1576  O   SER D 157    17824  17683  17354    497    216    193       O
ATOM   1577  CB  SER D 157      73.041 -23.775 100.244  1.00140.94           C
ANISOU 1577  CB  SER D 157    18035  17911  17603    506    236    211       C
ATOM   1578  OG  SER D 157      72.288 -24.984 100.260  1.00139.59           O
ANISOU 1578  OG  SER D 157    17849  17741  17448    503    244    221       O
ATOM   1579  H   SER D 157      71.182 -23.827  98.533  1.00  0.00           H
ATOM   1580  HA  SER D 157      71.681 -22.289 100.922  1.00  0.00           H
ATOM   1581  HB2 SER D 157      73.529 -23.644 101.210  1.00  0.00           H
ATOM   1582  HB3 SER D 157      73.798 -23.832  99.462  1.00  0.00           H
ATOM   1583  HG  SER D 157      72.232 -25.338  99.369  1.00  0.00           H
ATOM   1584  N   GLY D 158      72.351 -20.218  99.477  1.00 89.78           N
ANISOU 1584  N   GLY D 158    11592  11418  11102    519    236    208       N
ATOM   1585  CA  GLY D 158      73.015 -19.086  98.881  1.00 70.74           C
ANISOU 1585  CA  GLY D 158     9191   9008   8678    515    224    198       C
ATOM   1586  C   GLY D 158      74.113 -18.457  99.725  1.00 61.76           C
ANISOU 1586  C   GLY D 158     8071   7872   7524    522    218    187       C
ATOM   1587  O   GLY D 158      75.228 -18.174  99.258  1.00 43.17           O
ANISOU 1587  O   GLY D 158     5719   5524   5161    513    203    174       O
ATOM   1588  H   GLY D 158      71.453 -20.108  99.928  1.00  0.00           H
ATOM   1589  HA2 GLY D 158      73.459 -19.413  97.941  1.00  0.00           H
ATOM   1590  HA3 GLY D 158      72.268 -18.322  98.663  1.00  0.00           H
ATOM   1591  N   THR D 159      73.782 -18.213 100.988  1.00 68.25           N
ANISOU 1591  N   THR D 159     8905   8686   8339    540    229    192       N
ATOM   1592  CA  THR D 159      74.702 -17.705 102.001  1.00 38.35           C
ANISOU 1592  CA  THR D 159     5136   4899   4537    550    225    184       C
ATOM   1593  C   THR D 159      75.566 -18.801 102.588  1.00 40.09           C
ANISOU 1593  C   THR D 159     5347   5126   4757    547    221    178       C
ATOM   1594  O   THR D 159      76.671 -18.529 103.074  1.00 59.74           O
ANISOU 1594  O   THR D 159     7846   7618   7234    548    212    168       O
ATOM   1595  CB  THR D 159      73.903 -17.095 103.118  1.00 43.38           C
ANISOU 1595  CB  THR D 159     5789   5526   5169    570    241    193       C
ATOM   1596  CG2 THR D 159      73.308 -15.783 102.658  1.00 50.34           C
ANISOU 1596  CG2 THR D 159     6682   6400   6045    575    243    196       C
ATOM   1597  OG1 THR D 159      72.851 -18.021 103.419  1.00 36.14           O
ANISOU 1597  OG1 THR D 159     4859   4605   4266    574    255    206       O
ATOM   1598  H   THR D 159      72.828 -18.390 101.267  1.00  0.00           H
ATOM   1599  HA  THR D 159      75.341 -16.943 101.557  1.00  0.00           H
ATOM   1600  HB  THR D 159      74.532 -16.940 103.994  1.00  0.00           H
ATOM   1601  HG1 THR D 159      73.212 -18.908 103.480  1.00  0.00           H
ATOM   1602 HG21 THR D 159      72.729 -15.342 103.469  1.00  0.00           H
ATOM   1603 HG22 THR D 159      72.657 -15.960 101.802  1.00  0.00           H
ATOM   1604 HG23 THR D 159      74.108 -15.102 102.372  1.00  0.00           H
ATOM   1605  N   ASP D 160      75.020 -20.013 102.649  1.00 36.46           N
ANISOU 1605  N   ASP D 160     4873   4668   4313    544    228    186       N
ATOM   1606  CA  ASP D 160      75.669 -21.126 103.335  1.00 43.53           C
ANISOU 1606  CA  ASP D 160     5761   5569   5210    543    226    183       C
ATOM   1607  C   ASP D 160      77.056 -21.405 102.778  1.00 40.72           C
ANISOU 1607  C   ASP D 160     5399   5223   4849    528    209    169       C
ATOM   1608  O   ASP D 160      78.052 -21.347 103.502  1.00 60.29           O
ANISOU 1608  O   ASP D 160     7886   7704   7316    532    203    161       O
ATOM   1609  CB  ASP D 160      74.782 -22.370 103.243  1.00 46.46           C
ANISOU 1609  CB  ASP D 160     6114   5940   5598    540    236    195       C
ATOM   1610  CG  ASP D 160      73.403 -22.149 103.871  1.00 59.71           C
ANISOU 1610  CG  ASP D 160     7797   7608   7281    555    254    209       C
ATOM   1611  OD1 ASP D 160      72.961 -20.977 103.982  1.00 61.07           O
ANISOU 1611  OD1 ASP D 160     7984   7774   7446    565    259    212       O
ATOM   1612  OD2 ASP D 160      72.764 -23.153 104.257  1.00 60.54           O
ANISOU 1612  OD2 ASP D 160     7892   7713   7398    558    264    219       O
ATOM   1613  H   ASP D 160      74.126 -20.169 102.205  1.00  0.00           H
ATOM   1614  HA  ASP D 160      75.774 -20.861 104.387  1.00  0.00           H
ATOM   1615  HB2 ASP D 160      75.276 -23.192 103.762  1.00  0.00           H
ATOM   1616  HB3 ASP D 160      74.656 -22.639 102.194  1.00  0.00           H
ATOM   1617  N   TYR D 161      77.129 -21.768 101.498  1.00 36.75           N
ANISOU 1617  N   TYR D 161     4882   4727   4356    511    200    167       N
ATOM   1618  CA  TYR D 161      78.354 -22.250 100.886  1.00 33.74           C
ANISOU 1618  CA  TYR D 161     4492   4355   3972    496    184    155       C
ATOM   1619  C   TYR D 161      78.743 -21.548  99.575  1.00 49.56           C
ANISOU 1619  C   TYR D 161     6494   6362   5973    482    171    147       C
ATOM   1620  O   TYR D 161      79.720 -21.966  98.936  1.00 48.72           O
ANISOU 1620  O   TYR D 161     6379   6264   5867    468    158    137       O
ATOM   1621  CB  TYR D 161      78.244 -23.765 100.669  1.00 29.31           C
ANISOU 1621  CB  TYR D 161     3911   3799   3426    486    185    159       C
ATOM   1622  CG  TYR D 161      77.919 -24.511 101.952  1.00 39.84           C
ANISOU 1622  CG  TYR D 161     5245   5130   4761    499    198    166       C
ATOM   1623  CD1 TYR D 161      78.835 -24.621 102.998  1.00 47.42           C
ANISOU 1623  CD1 TYR D 161     6215   6093   5712    506    195    159       C
ATOM   1624  CD2 TYR D 161      76.650 -25.033 102.142  1.00 56.24           C
ANISOU 1624  CD2 TYR D 161     7315   7202   6851    504    212    180       C
ATOM   1625  CE1 TYR D 161      78.492 -25.292 104.179  1.00 52.67           C
ANISOU 1625  CE1 TYR D 161     6880   6755   6378    518    207    166       C
ATOM   1626  CE2 TYR D 161      76.298 -25.684 103.300  1.00 61.00           C
ANISOU 1626  CE2 TYR D 161     7919   7802   7456    516    224    187       C
ATOM   1627  CZ  TYR D 161      77.208 -25.815 104.314  1.00 51.26           C
ANISOU 1627  CZ  TYR D 161     6694   6571   6212    523    221    180       C
ATOM   1628  OH  TYR D 161      76.789 -26.490 105.435  1.00 34.77           O
ANISOU 1628  OH  TYR D 161     4606   4480   4127    535    233    187       O
ATOM   1629  H   TYR D 161      76.296 -21.706 100.929  1.00  0.00           H
ATOM   1630  HA  TYR D 161      79.163 -22.081 101.598  1.00  0.00           H
ATOM   1631  HB2 TYR D 161      77.454 -23.959  99.942  1.00  0.00           H
ATOM   1632  HB3 TYR D 161      79.189 -24.137 100.273  1.00  0.00           H
ATOM   1633  HD1 TYR D 161      79.818 -24.185 102.896  1.00  0.00           H
ATOM   1634  HD2 TYR D 161      75.916 -24.925 101.358  1.00  0.00           H
ATOM   1635  HE1 TYR D 161      79.214 -25.403 104.974  1.00  0.00           H
ATOM   1636  HE2 TYR D 161      75.304 -26.091 103.410  1.00  0.00           H
ATOM   1637  HH  TYR D 161      77.552 -26.795 105.930  1.00  0.00           H
ATOM   1638  N   GLY D 162      77.992 -20.534  99.128  1.00 51.44           N
ANISOU 1638  N   GLY D 162     6741   6594   6211    486    175    151       N
ATOM   1639  CA  GLY D 162      78.340 -19.795  97.920  1.00 51.23           C
ANISOU 1639  CA  GLY D 162     6714   6570   6181    474    163    144       C
ATOM   1640  C   GLY D 162      77.594 -20.263  96.684  1.00 58.87           C
ANISOU 1640  C   GLY D 162     7665   7539   7164    460    164    150       C
ATOM   1641  O   GLY D 162      76.359 -20.287  96.674  1.00 58.08           O
ANISOU 1641  O   GLY D 162     7562   7433   7073    466    176    162       O
ATOM   1642  H   GLY D 162      77.163 -20.273  99.642  1.00  0.00           H
ATOM   1643  HA2 GLY D 162      79.408 -19.911  97.741  1.00  0.00           H
ATOM   1644  HA3 GLY D 162      78.123 -18.738  98.081  1.00  0.00           H
ATOM   1645  N   ARG D 163      78.324 -20.622  95.629  1.00 58.29           N
ANISOU 1645  N   ARG D 163     7580   7474   7093    443    150    141       N
ATOM   1646  CA  ARG D 163      77.678 -21.087  94.412  1.00 50.04           C
ANISOU 1646  CA  ARG D 163     6519   6430   6063    429    149    146       C
ATOM   1647  C   ARG D 163      76.991 -22.399  94.742  1.00 47.34           C
ANISOU 1647  C   ARG D 163     6163   6088   5736    430    159    157       C
ATOM   1648  O   ARG D 163      77.555 -23.227  95.464  1.00 58.90           O
ANISOU 1648  O   ARG D 163     7623   7555   7199    431    159    155       O
ATOM   1649  CB  ARG D 163      78.690 -21.386  93.308  1.00 53.51           C
ANISOU 1649  CB  ARG D 163     6949   6879   6504    410    132    134       C
ATOM   1650  CG  ARG D 163      79.574 -20.281  92.824  1.00 59.49           C
ANISOU 1650  CG  ARG D 163     7717   7639   7248    406    119    122       C
ATOM   1651  CD  ARG D 163      80.581 -20.880  91.834  1.00 65.75           C
ANISOU 1651  CD  ARG D 163     8497   8441   8044    387    103    111       C
ATOM   1652  NE  ARG D 163      81.503 -21.842  92.432  1.00 62.58           N
ANISOU 1652  NE  ARG D 163     8091   8046   7642    385     99    106       N
ATOM   1653  CZ  ARG D 163      81.887 -22.967  91.837  1.00 62.11           C
ANISOU 1653  CZ  ARG D 163     8014   7992   7593    370     93    104       C
ATOM   1654  NH1 ARG D 163      81.392 -23.293  90.655  1.00 71.94           N
ANISOU 1654  NH1 ARG D 163     9247   9239   8850    357     91    107       N
ATOM   1655  NH2 ARG D 163      82.733 -23.788  92.440  1.00 66.54           N
ANISOU 1655  NH2 ARG D 163     8572   8558   8152    369     89     99       N
ATOM   1656  H   ARG D 163      79.332 -20.571  95.674  1.00  0.00           H
ATOM   1657  HA  ARG D 163      76.948 -20.354  94.067  1.00  0.00           H
ATOM   1658  HB2 ARG D 163      78.128 -21.747  92.447  1.00  0.00           H
ATOM   1659  HB3 ARG D 163      79.330 -22.198  93.653  1.00  0.00           H
ATOM   1660  HG2 ARG D 163      78.974 -19.520  92.326  1.00  0.00           H
ATOM   1661  HG3 ARG D 163      80.105 -19.839  93.667  1.00  0.00           H
ATOM   1662  HD2 ARG D 163      81.167 -20.067  91.405  1.00  0.00           H
ATOM   1663  HD3 ARG D 163      80.032 -21.374  91.032  1.00  0.00           H
ATOM   1664  HE  ARG D 163      81.869 -21.641  93.350  1.00  0.00           H
ATOM   1665 HH11 ARG D 163      80.734 -22.680  90.196  1.00  0.00           H
ATOM   1666 HH12 ARG D 163      81.672 -24.156  90.210  1.00  0.00           H
ATOM   1667 HH21 ARG D 163      83.102 -23.553  93.350  1.00  0.00           H
ATOM   1668 HH22 ARG D 163      83.008 -24.648  91.990  1.00  0.00           H
ATOM   1669  N   SER D 164      75.823 -22.622  94.179  1.00 46.32           N
ANISOU 1669  N   SER D 164     6025   5955   5620    428    169    168       N
ATOM   1670  CA  SER D 164      75.116 -23.877  94.328  1.00 45.97           C
ANISOU 1670  CA  SER D 164     5965   5911   5591    425    176    178       C
ATOM   1671  C   SER D 164      74.105 -24.074  93.266  1.00 37.64           C
ANISOU 1671  C   SER D 164     4898   4853   4550    417    180    187       C
ATOM   1672  O   SER D 164      73.887 -23.279  92.446  1.00 35.16           O
ANISOU 1672  O   SER D 164     4588   4537   4234    415    179    187       O
ATOM   1673  CB  SER D 164      74.505 -24.148  95.733  1.00 42.65           C
ANISOU 1673  CB  SER D 164     5551   5485   5170    443    191    187       C
ATOM   1674  OG  SER D 164      73.465 -23.327  96.116  1.00 22.78           O
ANISOU 1674  OG  SER D 164     3044   2960   2653    457    205    198       O
ATOM   1675  H   SER D 164      75.405 -21.891  93.622  1.00  0.00           H
ATOM   1676  HA  SER D 164      75.863 -24.657  94.175  1.00  0.00           H
ATOM   1677  HB2 SER D 164      75.303 -24.039  96.468  1.00  0.00           H
ATOM   1678  HB3 SER D 164      74.154 -25.180  95.759  1.00  0.00           H
ATOM   1679  HG  SER D 164      73.610 -23.026  97.016  1.00  0.00           H
ATOM   1680  N   ALA D 165      73.506 -25.208  93.305  1.00 32.77           N
ANISOU 1680  N   ALA D 165     4266   4238   3948    411    186    195       N
ATOM   1681  CA  ALA D 165      72.466 -25.498  92.432  1.00 41.64           C
ANISOU 1681  CA  ALA D 165     5377   5359   5087    404    191    206       C
ATOM   1682  C   ALA D 165      71.195 -25.127  93.124  1.00 53.66           C
ANISOU 1682  C   ALA D 165     6905   6871   6611    420    208    220       C
ATOM   1683  O   ALA D 165      71.098 -25.158  94.304  1.00 33.11           O
ANISOU 1683  O   ALA D 165     4313   4265   4001    436    216    222       O
ATOM   1684  CB  ALA D 165      72.483 -26.951  92.167  1.00 42.97           C
ANISOU 1684  CB  ALA D 165     5526   5531   5269    393    191    210       C
ATOM   1685  H   ALA D 165      73.796 -25.900  93.981  1.00  0.00           H
ATOM   1686  HA  ALA D 165      72.575 -24.937  91.504  1.00  0.00           H
ATOM   1687  HB1 ALA D 165      71.674 -27.206  91.483  1.00  0.00           H
ATOM   1688  HB2 ALA D 165      72.350 -27.493  93.104  1.00  0.00           H
ATOM   1689  HB3 ALA D 165      73.438 -27.227  91.721  1.00  0.00           H
ATOM   1690  N   PRO D 166      70.176 -24.822  92.354  1.00 65.41           N
ANISOU 1690  N   PRO D 166     8389   8355   8109    417    213    228       N
ATOM   1691  CA  PRO D 166      68.874 -24.413  92.834  1.00 74.60           C
ANISOU 1691  CA  PRO D 166     9559   9510   9275    433    230    242       C
ATOM   1692  C   PRO D 166      68.145 -25.520  93.471  1.00 67.67           C
ANISOU 1692  C   PRO D 166     8672   8630   8409    439    242    254       C
ATOM   1693  O   PRO D 166      66.982 -25.597  93.361  1.00 82.78           O
ANISOU 1693  O   PRO D 166    10581  10538  10334    443    254    268       O
ATOM   1694  CB  PRO D 166      68.164 -24.049  91.571  1.00 68.88           C
ANISOU 1694  CB  PRO D 166     8830   8784   8559    425    230    247       C
ATOM   1695  CG  PRO D 166      68.790 -24.844  90.534  1.00 58.31           C
ANISOU 1695  CG  PRO D 166     7482   7453   7222    405    213    235       C
ATOM   1696  CD  PRO D 166      70.185 -25.056  90.914  1.00 50.73           C
ANISOU 1696  CD  PRO D 166     6516   6499   6260    399    205    227       C
ATOM   1697  HA  PRO D 166      68.952 -23.556  93.503  1.00  0.00           H
ATOM   1698  HB2 PRO D 166      67.103 -24.288  91.647  1.00  0.00           H
ATOM   1699  HB3 PRO D 166      68.295 -22.987  91.360  1.00  0.00           H
ATOM   1700  HG2 PRO D 166      68.281 -25.803  90.445  1.00  0.00           H
ATOM   1701  HG3 PRO D 166      68.744 -24.312  89.584  1.00  0.00           H
ATOM   1702  HD2 PRO D 166      70.840 -24.347  90.408  1.00  0.00           H
ATOM   1703  HD3 PRO D 166      70.489 -26.080  90.696  1.00  0.00           H
ATOM   1704  N   THR D 167      68.854 -26.355  94.177  1.00 33.60           N
ANISOU 1704  N   THR D 167     4354   4319   4091    439    240    250       N
ATOM   1705  CA  THR D 167      68.338 -27.561  94.811  1.00 39.93           C
ANISOU 1705  CA  THR D 167     5147   5121   4905    442    249    260       C
ATOM   1706  C   THR D 167      68.539 -27.564  96.323  1.00 50.62           C
ANISOU 1706  C   THR D 167     6512   6472   6249    459    258    261       C
ATOM   1707  O   THR D 167      67.563 -27.485  97.073  1.00 36.60           O
ANISOU 1707  O   THR D 167     4740   4690   4476    473    272    273       O
ATOM   1708  CB  THR D 167      69.052 -28.768  94.194  1.00 55.55           C
ANISOU 1708  CB  THR D 167     7109   7108   6891    424    239    255       C
ATOM   1709  CG2 THR D 167      69.120 -28.645  92.671  1.00 61.61           C
ANISOU 1709  CG2 THR D 167     7867   7879   7664    407    228    251       C
ATOM   1710  OG1 THR D 167      70.394 -28.817  94.695  1.00 58.71           O
ANISOU 1710  OG1 THR D 167     7515   7514   7278    424    229    241       O
ATOM   1711  H   THR D 167      69.836 -26.150  94.293  1.00  0.00           H
ATOM   1712  HA  THR D 167      67.271 -27.640  94.599  1.00  0.00           H
ATOM   1713  HB  THR D 167      68.526 -29.683  94.465  1.00  0.00           H
ATOM   1714  HG1 THR D 167      70.933 -28.174  94.228  1.00  0.00           H
ATOM   1715 HG21 THR D 167      69.224 -29.636  92.231  1.00  0.00           H
ATOM   1716 HG22 THR D 167      69.978 -28.032  92.394  1.00  0.00           H
ATOM   1717 HG23 THR D 167      68.206 -28.179  92.303  1.00  0.00           H
ATOM   1718  N   GLY D 168      69.780 -27.605  96.795  1.00 59.89           N
ANISOU 1718  N   GLY D 168     7692   7652   7412    459    248    248       N
ATOM   1719  CA  GLY D 168      70.052 -27.778  98.213  1.00 44.02           C
ANISOU 1719  CA  GLY D 168     5692   5640   5394    474    255    248       C
ATOM   1720  C   GLY D 168      71.537 -27.939  98.458  1.00 49.13           C
ANISOU 1720  C   GLY D 168     6342   6295   6030    469    242    234       C
ATOM   1721  O   GLY D 168      72.364 -27.405  97.712  1.00 61.91           O
ANISOU 1721  O   GLY D 168     7963   7917   7641    459    229    222       O
ATOM   1722  H   GLY D 168      70.554 -27.514  96.152  1.00  0.00           H
ATOM   1723  HA2 GLY D 168      69.532 -28.665  98.572  1.00  0.00           H
ATOM   1724  HA3 GLY D 168      69.691 -26.905  98.757  1.00  0.00           H
ATOM   1725  N   SER D 169      71.869 -28.712  99.490  1.00 57.02           N
ANISOU 1725  N   SER D 169     7342   7296   7028    475    246    234       N
ATOM   1726  CA  SER D 169      73.269 -28.922  99.847  1.00 52.08           C
ANISOU 1726  CA  SER D 169     6719   6677   6391    472    234    220       C
ATOM   1727  C   SER D 169      73.423 -30.276 100.522  1.00 44.82           C
ANISOU 1727  C   SER D 169     5791   5762   5478    472    238    223       C
ATOM   1728  O   SER D 169      72.637 -30.626 101.411  1.00 55.55           O
ANISOU 1728  O   SER D 169     7151   7115   6841    484    252    234       O
ATOM   1729  CB  SER D 169      73.784 -27.808 100.773  1.00 56.39           C
ANISOU 1729  CB  SER D 169     7286   7220   6920    487    235    214       C
ATOM   1730  OG  SER D 169      73.078 -27.764 102.011  1.00 51.91           O
ANISOU 1730  OG  SER D 169     6727   6645   6350    505    250    223       O
ATOM   1731  H   SER D 169      71.143 -29.157 100.033  1.00  0.00           H
ATOM   1732  HA  SER D 169      73.865 -28.919  98.934  1.00  0.00           H
ATOM   1733  HB2 SER D 169      74.840 -27.983 100.978  1.00  0.00           H
ATOM   1734  HB3 SER D 169      73.674 -26.848 100.268  1.00  0.00           H
ATOM   1735  HG  SER D 169      72.705 -26.888 102.136  1.00  0.00           H
ATOM   1736  N   ILE D 170      74.436 -31.029 100.093  1.00 25.26           N
ANISOU 1736  N   ILE D 170     3304   3293   3001    458    226    215       N
ATOM   1737  CA  ILE D 170      74.800 -32.302 100.704  1.00 29.22           C
ANISOU 1737  CA  ILE D 170     3797   3799   3506    457    228    215       C
ATOM   1738  C   ILE D 170      76.195 -32.121 101.287  1.00 50.88           C
ANISOU 1738  C   ILE D 170     6550   6547   6235    459    218    201       C
ATOM   1739  O   ILE D 170      77.136 -31.745 100.574  1.00 47.06           O
ANISOU 1739  O   ILE D 170     6067   6069   5746    448    204    190       O
ATOM   1740  CB  ILE D 170      74.735 -33.469  99.700  1.00 31.97           C
ANISOU 1740  CB  ILE D 170     4127   4153   3869    439    223    218       C
ATOM   1741  CG1 ILE D 170      73.279 -33.788  99.330  1.00 41.23           C
ANISOU 1741  CG1 ILE D 170     5290   5320   5057    439    234    233       C
ATOM   1742  CG2 ILE D 170      75.385 -34.751 100.240  1.00 24.72           C
ANISOU 1742  CG2 ILE D 170     3200   3240   2952    435    221    216       C
ATOM   1743  CD1 ILE D 170      72.929 -33.537  97.892  1.00 32.64           C
ANISOU 1743  CD1 ILE D 170     4193   4232   3977    425    228    234       C
ATOM   1744  H   ILE D 170      74.979 -30.702  99.307  1.00  0.00           H
ATOM   1745  HA  ILE D 170      74.106 -32.506 101.520  1.00  0.00           H
ATOM   1746  HB  ILE D 170      75.262 -33.172  98.794  1.00  0.00           H
ATOM   1747 HG12 ILE D 170      73.097 -34.841  99.545  1.00  0.00           H
ATOM   1748 HG13 ILE D 170      72.622 -33.186  99.957  1.00  0.00           H
ATOM   1749 HG21 ILE D 170      76.421 -34.547 100.509  1.00  0.00           H
ATOM   1750 HG22 ILE D 170      75.354 -35.525  99.473  1.00  0.00           H
ATOM   1751 HG23 ILE D 170      74.841 -35.091 101.121  1.00  0.00           H
ATOM   1752 HD11 ILE D 170      71.882 -33.791  97.723  1.00  0.00           H
ATOM   1753 HD12 ILE D 170      73.091 -32.485  97.656  1.00  0.00           H
ATOM   1754 HD13 ILE D 170      73.560 -34.154  97.251  1.00  0.00           H
ATOM   1755  N   ASN D 171      76.323 -32.347 102.592  1.00 57.92           N
ANISOU 1755  N   ASN D 171     7449   7437   7120    472    225    203       N
ATOM   1756  CA  ASN D 171      77.559 -32.060 103.303  1.00 50.12           C
ANISOU 1756  CA  ASN D 171     6472   6453   6118    477    217    190       C
ATOM   1757  C   ASN D 171      77.929 -33.263 104.148  1.00 59.53           C
ANISOU 1757  C   ASN D 171     7658   7648   7311    479    221    191       C
ATOM   1758  O   ASN D 171      77.218 -33.595 105.102  1.00 68.41           O
ANISOU 1758  O   ASN D 171     8786   8769   8439    491    234    200       O
ATOM   1759  CB  ASN D 171      77.400 -30.824 104.181  1.00 51.90           C
ANISOU 1759  CB  ASN D 171     6717   6671   6330    494    223    190       C
ATOM   1760  CG  ASN D 171      78.701 -30.351 104.717  1.00 54.49           C
ANISOU 1760  CG  ASN D 171     7057   7003   6643    497    213    177       C
ATOM   1761  ND2 ASN D 171      78.670 -29.394 105.658  1.00 52.39           N
ANISOU 1761  ND2 ASN D 171     6810   6731   6366    513    219    176       N
ATOM   1762  OD1 ASN D 171      79.745 -30.839 104.288  1.00 55.35           O
ANISOU 1762  OD1 ASN D 171     7159   7120   6751    485    201    167       O
ATOM   1763  H   ASN D 171      75.540 -32.729 103.103  1.00  0.00           H
ATOM   1764  HA  ASN D 171      78.353 -31.880 102.578  1.00  0.00           H
ATOM   1765  HB2 ASN D 171      76.954 -30.026 103.587  1.00  0.00           H
ATOM   1766  HB3 ASN D 171      76.737 -31.061 105.013  1.00  0.00           H
ATOM   1767 HD21 ASN D 171      77.784 -29.026 105.974  1.00  0.00           H
ATOM   1768 HD22 ASN D 171      79.532 -29.042 106.050  1.00  0.00           H
ATOM   1769  N   MET D 172      79.056 -33.878 103.830  1.00 63.30           N
ANISOU 1769  N   MET D 172     8129   8134   7787    467    208    181       N
ATOM   1770  CA  MET D 172      79.572 -34.998 104.601  1.00 63.73           C
ANISOU 1770  CA  MET D 172     8179   8194   7842    468    210    180       C
ATOM   1771  C   MET D 172      80.547 -34.480 105.652  1.00 65.41           C
ANISOU 1771  C   MET D 172     8406   8407   8038    479    206    171       C
ATOM   1772  O   MET D 172      81.498 -33.761 105.324  1.00 69.14           O
ANISOU 1772  O   MET D 172     8885   8883   8501    475    194    159       O
ATOM   1773  CB  MET D 172      80.267 -35.997 103.683  1.00 55.59           C
ANISOU 1773  CB  MET D 172     7132   7172   6818    449    199    176       C
ATOM   1774  CG  MET D 172      79.392 -36.494 102.553  1.00 52.68           C
ANISOU 1774  CG  MET D 172     6749   6803   6465    437    200    184       C
ATOM   1775  SD  MET D 172      80.297 -37.588 101.446  1.00 51.28           S
ANISOU 1775  SD  MET D 172     6555   6635   6295    414    186    177       S
ATOM   1776  CE  MET D 172      79.976 -39.174 102.223  1.00 44.02           C
ANISOU 1776  CE  MET D 172     5624   5717   5383    416    196    186       C
ATOM   1777  H   MET D 172      79.575 -33.560 103.024  1.00  0.00           H
ATOM   1778  HA  MET D 172      78.743 -35.495 105.103  1.00  0.00           H
ATOM   1779  HB2 MET D 172      80.577 -36.855 104.280  1.00  0.00           H
ATOM   1780  HB3 MET D 172      81.154 -35.526 103.259  1.00  0.00           H
ATOM   1781  HG2 MET D 172      78.546 -37.037 102.973  1.00  0.00           H
ATOM   1782  HG3 MET D 172      79.022 -35.639 101.986  1.00  0.00           H
ATOM   1783  HE1 MET D 172      79.345 -39.778 101.571  1.00  0.00           H
ATOM   1784  HE2 MET D 172      80.920 -39.691 102.396  1.00  0.00           H
ATOM   1785  HE3 MET D 172      79.468 -39.016 103.174  1.00  0.00           H
ATOM   1786  N   ILE D 173      80.288 -34.822 106.913  1.00 51.46           N
ANISOU 1786  N   ILE D 173     6645   6637   6269    493    217    175       N
ATOM   1787  CA  ILE D 173      81.120 -34.392 108.029  1.00 42.75           C
ANISOU 1787  CA  ILE D 173     5557   5535   5151    505    216    167       C
ATOM   1788  C   ILE D 173      82.175 -35.460 108.293  1.00 50.37           C
ANISOU 1788  C   ILE D 173     6514   6508   6115    498    209    161       C
ATOM   1789  O   ILE D 173      81.847 -36.631 108.530  1.00 61.52           O
ANISOU 1789  O   ILE D 173     7917   7923   7537    496    215    167       O
ATOM   1790  CB  ILE D 173      80.282 -34.132 109.287  1.00 44.13           C
ANISOU 1790  CB  ILE D 173     5743   5702   5324    524    231    176       C
ATOM   1791  CG1 ILE D 173      79.209 -33.077 109.026  1.00 36.20           C
ANISOU 1791  CG1 ILE D 173     4746   4688   4321    532    239    183       C
ATOM   1792  CG2 ILE D 173      81.190 -33.684 110.413  1.00 41.19           C
ANISOU 1792  CG2 ILE D 173     5385   5329   4936    536    229    167       C
ATOM   1793  CD1 ILE D 173      79.766 -31.766 108.529  1.00 41.21           C
ANISOU 1793  CD1 ILE D 173     5391   5321   4944    530    228    174       C
ATOM   1794  H   ILE D 173      79.484 -35.403 107.103  1.00  0.00           H
ATOM   1795  HA  ILE D 173      81.624 -33.467 107.750  1.00  0.00           H
ATOM   1796  HB  ILE D 173      79.793 -35.061 109.581  1.00  0.00           H
ATOM   1797 HG12 ILE D 173      78.519 -33.465 108.278  1.00  0.00           H
ATOM   1798 HG13 ILE D 173      78.661 -32.898 109.951  1.00  0.00           H
ATOM   1799 HG21 ILE D 173      80.596 -33.499 111.308  1.00  0.00           H
ATOM   1800 HG22 ILE D 173      81.704 -32.769 110.123  1.00  0.00           H
ATOM   1801 HG23 ILE D 173      81.924 -34.464 110.620  1.00  0.00           H
ATOM   1802 HD11 ILE D 173      79.105 -30.952 108.830  1.00  0.00           H
ATOM   1803 HD12 ILE D 173      80.757 -31.607 108.956  1.00  0.00           H
ATOM   1804 HD13 ILE D 173      79.840 -31.791 107.441  1.00  0.00           H
ATOM   1805  N   SER D 174      83.445 -35.057 108.246  1.00 49.74           N
ANISOU 1805  N   SER D 174     6440   6433   6024    494    196    148       N
ATOM   1806  CA  SER D 174      84.551 -35.994 108.384  1.00 42.77           C
ANISOU 1806  CA  SER D 174     5551   5559   5139    486    188    140       C
ATOM   1807  C   SER D 174      84.770 -36.398 109.838  1.00 43.31           C
ANISOU 1807  C   SER D 174     5627   5627   5201    500    195    141       C
ATOM   1808  O   SER D 174      84.592 -35.589 110.755  1.00 51.41           O
ANISOU 1808  O   SER D 174     6668   6647   6218    515    201    141       O
ATOM   1809  CB  SER D 174      85.817 -35.370 107.821  1.00 38.13           C
ANISOU 1809  CB  SER D 174     4968   4978   4543    477    171    126       C
ATOM   1810  OG  SER D 174      85.710 -35.205 106.417  1.00 49.84           O
ANISOU 1810  OG  SER D 174     6441   6462   6032    462    164    126       O
ATOM   1811  H   SER D 174      83.645 -34.076 108.111  1.00  0.00           H
ATOM   1812  HA  SER D 174      84.319 -36.889 107.806  1.00  0.00           H
ATOM   1813  HB2 SER D 174      85.974 -34.396 108.285  1.00  0.00           H
ATOM   1814  HB3 SER D 174      86.667 -36.016 108.043  1.00  0.00           H
ATOM   1815  HG  SER D 174      85.922 -34.298 106.184  1.00  0.00           H
ATOM   1816  N   LYS D 175      85.160 -37.660 110.045  1.00 39.04           N
ANISOU 1816  N   LYS D 175     5076   5093   4665    494    195    141       N
ATOM   1817  CA  LYS D 175      85.488 -38.135 111.385  1.00 50.59           C
ANISOU 1817  CA  LYS D 175     6544   6556   6121    506    201    140       C
ATOM   1818  C   LYS D 175      86.746 -37.446 111.914  1.00 59.19           C
ANISOU 1818  C   LYS D 175     7647   7648   7196    510    191    127       C
ATOM   1819  O   LYS D 175      87.801 -37.470 111.264  1.00 59.16           O
ANISOU 1819  O   LYS D 175     7639   7651   7189    498    177    117       O
ATOM   1820  CB  LYS D 175      85.732 -39.647 111.385  1.00 40.99           C
ANISOU 1820  CB  LYS D 175     5314   5347   4913    498    201    142       C
ATOM   1821  CG  LYS D 175      84.544 -40.556 111.138  1.00 27.44           C
ANISOU 1821  CG  LYS D 175     3585   3628   3212    495    212    155       C
ATOM   1822  CD  LYS D 175      85.024 -42.016 110.921  1.00 21.55           C
ANISOU 1822  CD  LYS D 175     2825   2891   2473    483    209    155       C
ATOM   1823  CE  LYS D 175      83.873 -42.992 111.104  1.00 40.02           C
ANISOU 1823  CE  LYS D 175     5155   5227   4825    485    222    168       C
ATOM   1824  NZ  LYS D 175      84.257 -44.382 110.753  1.00 44.10           N
ANISOU 1824  NZ  LYS D 175     5656   5751   5348    472    219    169       N
ATOM   1825  H   LYS D 175      85.229 -38.293 109.262  1.00  0.00           H
ATOM   1826  HA  LYS D 175      84.655 -37.911 112.053  1.00  0.00           H
ATOM   1827  HB2 LYS D 175      86.144 -39.909 112.358  1.00  0.00           H
ATOM   1828  HB3 LYS D 175      86.486 -39.866 110.629  1.00  0.00           H
ATOM   1829  HG2 LYS D 175      83.877 -40.520 112.000  1.00  0.00           H
ATOM   1830  HG3 LYS D 175      84.006 -40.216 110.252  1.00  0.00           H
ATOM   1831  HD2 LYS D 175      85.420 -42.116 109.910  1.00  0.00           H
ATOM   1832  HD3 LYS D 175      85.810 -42.247 111.640  1.00  0.00           H
ATOM   1833  HE2 LYS D 175      83.555 -42.968 112.147  1.00  0.00           H
ATOM   1834  HE3 LYS D 175      83.040 -42.683 110.472  1.00  0.00           H
ATOM   1835  HZ1 LYS D 175      84.429 -44.909 111.598  1.00  0.00           H
ATOM   1836  HZ2 LYS D 175      83.509 -44.817 110.232  1.00  0.00           H
ATOM   1837  HZ3 LYS D 175      85.095 -44.367 110.189  1.00  0.00           H
ATOM   1838  N   GLN D 176      86.663 -36.930 113.154  1.00 52.10           N
ANISOU 1838  N   GLN D 176     6764   6745   6288    528    198    127       N
ATOM   1839  CA  GLN D 176      87.801 -36.292 113.808  1.00 50.36           C
ANISOU 1839  CA  GLN D 176     6556   6526   6052    533    190    116       C
ATOM   1840  C   GLN D 176      88.219 -37.111 115.031  1.00 53.25           C
ANISOU 1840  C   GLN D 176     6924   6894   6414    542    195    115       C
ATOM   1841  O   GLN D 176      87.517 -38.065 115.397  1.00 49.33           O
ANISOU 1841  O   GLN D 176     6420   6397   5927    545    206    124       O
ATOM   1842  CB  GLN D 176      87.471 -34.850 114.189  1.00 44.81           C
ANISOU 1842  CB  GLN D 176     5871   5815   5340    546    193    115       C
ATOM   1843  CG  GLN D 176      87.236 -33.918 113.012  1.00 52.49           C
ANISOU 1843  CG  GLN D 176     6843   6785   6314    538    187    114       C
ATOM   1844  CD  GLN D 176      88.511 -33.570 112.266  1.00 58.71           C
ANISOU 1844  CD  GLN D 176     7631   7581   7096    525    169    102       C
ATOM   1845  NE2 GLN D 176      88.478 -32.484 111.504  1.00 55.85           N
ANISOU 1845  NE2 GLN D 176     7274   7215   6730    522    163     99       N
ATOM   1846  OE1 GLN D 176      89.526 -34.243 112.407  1.00 64.17           O
ANISOU 1846  OE1 GLN D 176     8318   8280   7785    519    162     95       O
ATOM   1847  H   GLN D 176      85.784 -36.987 113.649  1.00  0.00           H
ATOM   1848  HA  GLN D 176      88.635 -36.277 113.106  1.00  0.00           H
ATOM   1849  HB2 GLN D 176      86.568 -34.859 114.800  1.00  0.00           H
ATOM   1850  HB3 GLN D 176      88.291 -34.452 114.788  1.00  0.00           H
ATOM   1851  HG2 GLN D 176      86.790 -32.996 113.384  1.00  0.00           H
ATOM   1852  HG3 GLN D 176      86.541 -34.393 112.320  1.00  0.00           H
ATOM   1853 HE21 GLN D 176      87.627 -31.945 111.429  1.00  0.00           H
ATOM   1854 HE22 GLN D 176      89.305 -32.196 111.001  1.00  0.00           H
ATOM   1855  N   PRO D 177      89.389 -36.849 115.628  1.00 61.37           N
ANISOU 1855  N   PRO D 177     7961   7926   7430    545    187    104       N
ATOM   1856  CA  PRO D 177      89.815 -37.648 116.796  1.00 68.02           C
ANISOU 1856  CA  PRO D 177     8805   8770   8268    553    192    103       C
ATOM   1857  C   PRO D 177      88.970 -37.399 118.049  1.00 62.93           C
ANISOU 1857  C   PRO D 177     8172   8117   7621    572    207    110       C
ATOM   1858  O   PRO D 177      88.570 -36.269 118.346  1.00 55.51           O
ANISOU 1858  O   PRO D 177     7247   7170   6675    582    210    111       O
ATOM   1859  CB  PRO D 177      91.275 -37.221 117.004  1.00 57.59           C
ANISOU 1859  CB  PRO D 177     7492   7456   6935    551    178     90       C
ATOM   1860  CG  PRO D 177      91.710 -36.620 115.681  1.00 45.40           C
ANISOU 1860  CG  PRO D 177     5944   5914   5391    536    165     84       C
ATOM   1861  CD  PRO D 177      90.461 -35.942 115.173  1.00 48.73           C
ANISOU 1861  CD  PRO D 177     6367   6328   5819    539    173     93       C
ATOM   1862  HA  PRO D 177      89.781 -38.708 116.542  1.00  0.00           H
ATOM   1863  HB2 PRO D 177      91.346 -36.481 117.801  1.00  0.00           H
ATOM   1864  HB3 PRO D 177      91.890 -38.088 117.242  1.00  0.00           H
ATOM   1865  HG2 PRO D 177      92.513 -35.898 115.827  1.00  0.00           H
ATOM   1866  HG3 PRO D 177      92.025 -37.404 114.992  1.00  0.00           H
ATOM   1867  HD2 PRO D 177      90.472 -35.861 114.087  1.00  0.00           H
ATOM   1868  HD3 PRO D 177      90.348 -34.958 115.629  1.00  0.00           H
ATOM   1869  N   ARG D 178      88.730 -38.470 118.804  1.00 51.34           N
ANISOU 1869  N   ARG D 178     6700   6651   6157    577    216    115       N
ATOM   1870  CA  ARG D 178      87.858 -38.424 119.968  1.00 67.88           C
ANISOU 1870  CA  ARG D 178     8803   8738   8251    594    231    123       C
ATOM   1871  C   ARG D 178      88.635 -38.254 121.282  1.00 80.60           C
ANISOU 1871  C   ARG D 178    10427  10348   9849    607    231    116       C
ATOM   1872  O   ARG D 178      89.869 -38.318 121.336  1.00 77.62           O
ANISOU 1872  O   ARG D 178    10052   9978   9464    601    220    106       O
ATOM   1873  CB  ARG D 178      86.984 -39.684 120.040  1.00 66.79           C
ANISOU 1873  CB  ARG D 178     8651   8600   8125    593    242    134       C
ATOM   1874  CG  ARG D 178      86.282 -40.076 118.750  1.00 59.94           C
ANISOU 1874  CG  ARG D 178     7768   7734   7272    579    241    141       C
ATOM   1875  CD  ARG D 178      85.429 -41.341 118.916  1.00 53.91           C
ANISOU 1875  CD  ARG D 178     6992   6971   6520    578    253    152       C
ATOM   1876  NE  ARG D 178      86.027 -42.539 118.333  1.00 64.50           N
ANISOU 1876  NE  ARG D 178     8318   8322   7868    563    246    150       N
ATOM   1877  CZ  ARG D 178      86.115 -43.717 118.943  1.00 75.06           C
ANISOU 1877  CZ  ARG D 178     9650   9663   9208    564    251    152       C
ATOM   1878  NH1 ARG D 178      85.644 -43.852 120.172  1.00 79.47           N
ANISOU 1878  NH1 ARG D 178    10216  10217   9763    580    263    157       N
ATOM   1879  NH2 ARG D 178      86.668 -44.760 118.320  1.00 71.01           N
ANISOU 1879  NH2 ARG D 178     9122   9158   8700    550    244    150       N
ATOM   1880  H   ARG D 178      89.169 -39.346 118.559  1.00  0.00           H
ATOM   1881  HA  ARG D 178      87.198 -37.564 119.856  1.00  0.00           H
ATOM   1882  HB2 ARG D 178      86.219 -39.517 120.799  1.00  0.00           H
ATOM   1883  HB3 ARG D 178      87.608 -40.518 120.359  1.00  0.00           H
ATOM   1884  HG2 ARG D 178      85.635 -39.256 118.439  1.00  0.00           H
ATOM   1885  HG3 ARG D 178      87.030 -40.250 117.978  1.00  0.00           H
ATOM   1886  HD2 ARG D 178      85.279 -41.516 119.981  1.00  0.00           H
ATOM   1887  HD3 ARG D 178      84.458 -41.172 118.449  1.00  0.00           H
ATOM   1888  HE  ARG D 178      86.401 -42.467 117.398  1.00  0.00           H
ATOM   1889 HH11 ARG D 178      85.224 -43.063 120.641  1.00  0.00           H
ATOM   1890 HH12 ARG D 178      85.705 -44.744 120.640  1.00  0.00           H
ATOM   1891 HH21 ARG D 178      87.024 -44.656 117.380  1.00  0.00           H
ATOM   1892 HH22 ARG D 178      86.730 -45.653 118.787  1.00  0.00           H
ATOM   1893  N   ASN D 179      87.862 -38.043 122.365  1.00 86.18           N
ANISOU 1893  N   ASN D 179    11145  11047  10553    623    244    122       N
ATOM   1894  CA  ASN D 179      88.410 -37.943 123.711  1.00 73.16           C
ANISOU 1894  CA  ASN D 179     9509   9396   8893    637    247    117       C
ATOM   1895  C   ASN D 179      88.686 -39.300 124.320  1.00 73.04           C
ANISOU 1895  C   ASN D 179     9485   9387   8881    636    250    118       C
ATOM   1896  O   ASN D 179      89.661 -39.446 125.063  1.00 73.17           O
ANISOU 1896  O   ASN D 179     9507   9407   8887    640    246    110       O
ATOM   1897  CB  ASN D 179      87.431 -37.223 124.639  1.00 71.22           C
ANISOU 1897  CB  ASN D 179     9278   9139   8644    655    260    124       C
ATOM   1898  CG  ASN D 179      87.259 -35.775 124.283  1.00 81.72           C
ANISOU 1898  CG  ASN D 179    10620  10462   9968    658    257    123       C
ATOM   1899  ND2 ASN D 179      86.077 -35.233 124.563  1.00 90.42           N
ANISOU 1899  ND2 ASN D 179    11729  11554  11073    670    270    132       N
ATOM   1900  OD1 ASN D 179      88.181 -35.139 123.767  1.00 80.01           O
ANISOU 1900  OD1 ASN D 179    10406  10249   9744    651    244    113       O
ATOM   1901  H   ASN D 179      86.864 -37.950 122.238  1.00  0.00           H
ATOM   1902  HA  ASN D 179      89.341 -37.378 123.672  1.00  0.00           H
ATOM   1903  HB2 ASN D 179      87.807 -37.289 125.660  1.00  0.00           H
ATOM   1904  HB3 ASN D 179      86.463 -37.718 124.585  1.00  0.00           H
ATOM   1905 HD21 ASN D 179      85.352 -35.794 124.988  1.00  0.00           H
ATOM   1906 HD22 ASN D 179      85.904 -34.261 124.349  1.00  0.00           H
ATOM   1907  N   ASP D 180      87.886 -40.307 123.980  1.00 81.09           N
ANISOU 1907  N   ASP D 180    10490  10407   9912    631    258    127       N
ATOM   1908  CA  ASP D 180      88.088 -41.654 124.487  1.00 86.27           C
ANISOU 1908  CA  ASP D 180    11137  11069  10572    630    262    129       C
ATOM   1909  C   ASP D 180      88.990 -42.439 123.537  1.00 87.02           C
ANISOU 1909  C   ASP D 180    11217  11175  10670    612    249    123       C
ATOM   1910  O   ASP D 180      89.493 -41.918 122.538  1.00 93.57           O
ANISOU 1910  O   ASP D 180    12044  12008  11499    600    238    118       O
ATOM   1911  CB  ASP D 180      86.759 -42.374 124.709  1.00 91.10           C
ANISOU 1911  CB  ASP D 180    11741  11677  11195    635    277    142       C
ATOM   1912  CG  ASP D 180      86.012 -42.654 123.424  1.00 93.62           C
ANISOU 1912  CG  ASP D 180    12047  11998  11528    622    277    150       C
ATOM   1913  OD1 ASP D 180      85.811 -41.730 122.607  1.00 93.90           O
ANISOU 1913  OD1 ASP D 180    12084  12030  11565    618    272    149       O
ATOM   1914  OD2 ASP D 180      85.630 -43.827 123.235  1.00 93.74           O
ANISOU 1914  OD2 ASP D 180    12048  12016  11553    616    281    156       O
ATOM   1915  H   ASP D 180      87.116 -40.130 123.351  1.00  0.00           H
ATOM   1916  HA  ASP D 180      88.595 -41.579 125.449  1.00  0.00           H
ATOM   1917  HB2 ASP D 180      86.957 -43.323 125.208  1.00  0.00           H
ATOM   1918  HB3 ASP D 180      86.130 -41.763 125.356  1.00  0.00           H
ATOM   1919  N   SER D 181      89.205 -43.708 123.854  1.00 78.73           N
ANISOU 1919  N   SER D 181    10158  10132   9625    608    252    124       N
ATOM   1920  CA  SER D 181      89.956 -44.612 123.001  1.00 74.39           C
ANISOU 1920  CA  SER D 181     9594   9592   9080    591    242    121       C
ATOM   1921  C   SER D 181      89.145 -45.859 122.678  1.00 84.61           C
ANISOU 1921  C   SER D 181    10873  10889  10388    585    250    131       C
ATOM   1922  O   SER D 181      88.268 -46.277 123.447  1.00 76.96           O
ANISOU 1922  O   SER D 181     9905   9915   9422    595    263    139       O
ATOM   1923  CB  SER D 181      91.268 -45.030 123.663  1.00 66.64           C
ANISOU 1923  CB  SER D 181     8615   8618   8088    592    235    110       C
ATOM   1924  OG  SER D 181      92.139 -43.928 123.815  1.00 63.67           O
ANISOU 1924  OG  SER D 181     8251   8241   7700    595    225    100       O
ATOM   1925  H   SER D 181      88.831 -44.061 124.724  1.00  0.00           H
ATOM   1926  HA  SER D 181      90.187 -44.097 122.068  1.00  0.00           H
ATOM   1927  HB2 SER D 181      91.052 -45.450 124.646  1.00  0.00           H
ATOM   1928  HB3 SER D 181      91.754 -45.788 123.048  1.00  0.00           H
ATOM   1929  HG  SER D 181      93.035 -44.244 123.953  1.00  0.00           H
ATOM   1930  N   GLY D 182      89.435 -46.430 121.514  1.00 91.18           N
ANISOU 1930  N   GLY D 182    11691  11727  11227    568    242    130       N
ATOM   1931  CA  GLY D 182      88.790 -47.659 121.100  1.00 91.47           C
ANISOU 1931  CA  GLY D 182    11712  11766  11276    559    247    140       C
ATOM   1932  C   GLY D 182      89.177 -48.017 119.686  1.00 86.42           C
ANISOU 1932  C   GLY D 182    11059  11133  10644    540    236    138       C
ATOM   1933  O   GLY D 182      89.790 -47.229 118.958  1.00 72.48           O
ANISOU 1933  O   GLY D 182     9296   9369   8875    533    225    130       O
ATOM   1934  H   GLY D 182      90.118 -46.000 120.907  1.00  0.00           H
ATOM   1935  HA2 GLY D 182      87.709 -47.530 121.154  1.00  0.00           H
ATOM   1936  HA3 GLY D 182      89.090 -48.465 121.770  1.00  0.00           H
ATOM   1937  N   ILE D 183      88.807 -49.247 119.313  1.00 93.33           N
ANISOU 1937  N   ILE D 183    11920  12011  11529    531    240    145       N
ATOM   1938  CA  ILE D 183      88.953 -49.770 117.957  1.00 91.31           C
ANISOU 1938  CA  ILE D 183    11649  11760  11283    512    232    145       C
ATOM   1939  C   ILE D 183      87.614 -50.344 117.520  1.00 92.38           C
ANISOU 1939  C   ILE D 183    11775  11892  11432    509    242    159       C
ATOM   1940  O   ILE D 183      87.000 -51.131 118.248  1.00 92.93           O
ANISOU 1940  O   ILE D 183    11843  11961  11506    516    253    167       O
ATOM   1941  CB  ILE D 183      90.030 -50.869 117.840  1.00 82.64           C
ANISOU 1941  CB  ILE D 183    10543  10672  10184    501    224    139       C
ATOM   1942  CG1 ILE D 183      91.414 -50.373 118.220  1.00 75.62           C
ANISOU 1942  CG1 ILE D 183     9663   9788   9282    503    213    126       C
ATOM   1943  CG2 ILE D 183      90.076 -51.432 116.427  1.00 79.14           C
ANISOU 1943  CG2 ILE D 183    10085  10233   9751    482    216    141       C
ATOM   1944  CD1 ILE D 183      92.410 -51.514 118.237  1.00 73.44           C
ANISOU 1944  CD1 ILE D 183     9378   9520   9004    494    208    121       C
ATOM   1945  H   ILE D 183      88.403 -49.851 120.013  1.00  0.00           H
ATOM   1946  HA  ILE D 183      89.217 -48.949 117.291  1.00  0.00           H
ATOM   1947  HB  ILE D 183      89.763 -51.679 118.519  1.00  0.00           H
ATOM   1948 HG12 ILE D 183      91.372 -49.921 119.210  1.00  0.00           H
ATOM   1949 HG13 ILE D 183      91.739 -49.625 117.496  1.00  0.00           H
ATOM   1950 HG21 ILE D 183      89.086 -51.790 116.146  1.00  0.00           H
ATOM   1951 HG22 ILE D 183      90.786 -52.258 116.388  1.00  0.00           H
ATOM   1952 HG23 ILE D 183      90.390 -50.650 115.734  1.00  0.00           H
ATOM   1953 HD11 ILE D 183      93.394 -51.135 118.512  1.00  0.00           H
ATOM   1954 HD12 ILE D 183      92.093 -52.261 118.965  1.00  0.00           H
ATOM   1955 HD13 ILE D 183      92.458 -51.970 117.248  1.00  0.00           H
ATOM   1956  N   ASP D 184      87.164 -49.947 116.338  1.00 89.49           N
ANISOU 1956  N   ASP D 184    11403  11525  11075    499    237    161       N
ATOM   1957  CA  ASP D 184      86.048 -50.589 115.671  1.00 79.78           C
ANISOU 1957  CA  ASP D 184    10161  10293   9859    492    244    174       C
ATOM   1958  C   ASP D 184      86.557 -51.173 114.367  1.00 78.67           C
ANISOU 1958  C   ASP D 184    10007  10158   9725    472    233    171       C
ATOM   1959  O   ASP D 184      87.338 -50.538 113.644  1.00 74.19           O
ANISOU 1959  O   ASP D 184     9441   9594   9155    463    221    162       O
ATOM   1960  CB  ASP D 184      84.906 -49.616 115.441  1.00 79.37           C
ANISOU 1960  CB  ASP D 184    10113  10232   9811    498    251    181       C
ATOM   1961  CG  ASP D 184      84.354 -49.084 116.740  1.00 88.23           C
ANISOU 1961  CG  ASP D 184    11249  11347  10928    518    262    184       C
ATOM   1962  OD1 ASP D 184      84.361 -49.864 117.715  1.00 94.49           O
ANISOU 1962  OD1 ASP D 184    12043  12142  11719    526    270    186       O
ATOM   1963  OD2 ASP D 184      83.936 -47.905 116.801  1.00 84.71           O
ANISOU 1963  OD2 ASP D 184    10813  10895  10478    527    265    184       O
ATOM   1964  H   ASP D 184      87.618 -49.167 115.884  1.00  0.00           H
ATOM   1965  HA  ASP D 184      85.688 -51.404 116.300  1.00  0.00           H
ATOM   1966  HB2 ASP D 184      84.108 -50.128 114.902  1.00  0.00           H
ATOM   1967  HB3 ASP D 184      85.264 -48.781 114.838  1.00  0.00           H
ATOM   1968  N   ALA D 185      86.143 -52.402 114.100  1.00 77.15           N
ANISOU 1968  N   ALA D 185     9802   9968   9543    464    237    179       N
ATOM   1969  CA  ALA D 185      86.548 -53.107 112.903  1.00 61.49           C
ANISOU 1969  CA  ALA D 185     7806   7991   7568    444    228    178       C
ATOM   1970  C   ALA D 185      85.365 -53.908 112.412  1.00 53.62           C
ANISOU 1970  C   ALA D 185     6797   6991   6585    438    236    191       C
ATOM   1971  O   ALA D 185      84.642 -54.509 113.213  1.00 54.81           O
ANISOU 1971  O   ALA D 185     6947   7139   6738    447    248    200       O
ATOM   1972  CB  ALA D 185      87.732 -54.039 113.154  1.00 58.98           C
ANISOU 1972  CB  ALA D 185     7484   7681   7244    438    221    171       C
ATOM   1973  H   ALA D 185      85.526 -52.862 114.753  1.00  0.00           H
ATOM   1974  HA  ALA D 185      86.825 -52.379 112.140  1.00  0.00           H
ATOM   1975  HB1 ALA D 185      87.365 -55.030 113.423  1.00  0.00           H
ATOM   1976  HB2 ALA D 185      88.340 -53.644 113.968  1.00  0.00           H
ATOM   1977  HB3 ALA D 185      88.337 -54.109 112.251  1.00  0.00           H
ATOM   1978  N   SER D 186      85.190 -53.932 111.094  1.00 59.34           N
ANISOU 1978  N   SER D 186     7512   7716   7319    423    229    193       N
ATOM   1979  CA  SER D 186      84.125 -54.705 110.477  1.00 68.26           C
ANISOU 1979  CA  SER D 186     8630   8844   8463    415    235    205       C
ATOM   1980  C   SER D 186      84.644 -55.494 109.289  1.00 60.44           C
ANISOU 1980  C   SER D 186     7626   7858   7479    395    225    204       C
ATOM   1981  O   SER D 186      85.598 -55.105 108.606  1.00 46.04           O
ANISOU 1981  O   SER D 186     5803   6039   5651    386    212    193       O
ATOM   1982  CB  SER D 186      82.946 -53.844 110.023  1.00 73.96           C
ANISOU 1982  CB  SER D 186     9353   9558   9192    418    240    213       C
ATOM   1983  OG  SER D 186      82.212 -53.384 111.139  1.00 80.99           O
ANISOU 1983  OG  SER D 186    10252  10442  10078    437    253    218       O
ATOM   1984  H   SER D 186      85.813 -53.399 110.506  1.00  0.00           H
ATOM   1985  HA  SER D 186      83.755 -55.417 111.216  1.00  0.00           H
ATOM   1986  HB2 SER D 186      83.322 -52.988 109.462  1.00  0.00           H
ATOM   1987  HB3 SER D 186      82.294 -54.436 109.381  1.00  0.00           H
ATOM   1988  HG  SER D 186      81.306 -53.206 110.874  1.00  0.00           H
ATOM   1989  N   ALA D 187      84.011 -56.646 109.102  1.00 61.34           N
ANISOU 1989  N   ALA D 187     7730   7973   7604    389    231    214       N
ATOM   1990  CA  ALA D 187      84.208 -57.508 107.955  1.00 63.75           C
ANISOU 1990  CA  ALA D 187     8022   8282   7919    369    223    215       C
ATOM   1991  C   ALA D 187      82.831 -57.826 107.385  1.00 66.30           C
ANISOU 1991  C   ALA D 187     8336   8600   8256    365    231    229       C
ATOM   1992  O   ALA D 187      81.857 -57.965 108.140  1.00 52.12           O
ANISOU 1992  O   ALA D 187     6542   6799   6462    377    244    239       O
ATOM   1993  CB  ALA D 187      84.962 -58.784 108.356  1.00 49.57           C
ANISOU 1993  CB  ALA D 187     6222   6493   6120    365    222    214       C
ATOM   1994  H   ALA D 187      83.349 -56.940 109.806  1.00  0.00           H
ATOM   1995  HA  ALA D 187      84.789 -56.973 107.204  1.00  0.00           H
ATOM   1996  HB1 ALA D 187      85.098 -59.417 107.479  1.00  0.00           H
ATOM   1997  HB2 ALA D 187      85.936 -58.517 108.766  1.00  0.00           H
ATOM   1998  HB3 ALA D 187      84.388 -59.325 109.108  1.00  0.00           H
ATOM   1999  N   SER D 188      82.749 -57.944 106.057  1.00 64.55           N
ANISOU 1999  N   SER D 188     8105   8378   8043    349    223    230       N
ATOM   2000  CA  SER D 188      81.455 -58.059 105.390  1.00 57.04           C
ANISOU 2000  CA  SER D 188     7146   7422   7106    344    229    243       C
ATOM   2001  C   SER D 188      81.555 -59.033 104.220  1.00 53.41           C
ANISOU 2001  C   SER D 188     6673   6965   6657    324    223    246       C
ATOM   2002  O   SER D 188      82.401 -58.867 103.338  1.00 47.62           O
ANISOU 2002  O   SER D 188     5936   6234   5921    312    210    237       O
ATOM   2003  CB  SER D 188      80.965 -56.698 104.896  1.00 62.18           C
ANISOU 2003  CB  SER D 188     7802   8067   7757    347    228    242       C
ATOM   2004  OG  SER D 188      80.674 -55.860 106.005  1.00 71.43           O
ANISOU 2004  OG  SER D 188     8985   9234   8920    367    236    242       O
ATOM   2005  H   SER D 188      83.595 -57.953 105.506  1.00  0.00           H
ATOM   2006  HA  SER D 188      80.730 -58.449 106.106  1.00  0.00           H
ATOM   2007  HB2 SER D 188      80.063 -56.833 104.299  1.00  0.00           H
ATOM   2008  HB3 SER D 188      81.738 -56.234 104.285  1.00  0.00           H
ATOM   2009  HG  SER D 188      79.741 -55.927 106.220  1.00  0.00           H
ATOM   2010  N   ILE D 189      80.671 -60.031 104.218  1.00 62.59           N
ANISOU 2010  N   ILE D 189     7826   8125   7829    321    231    258       N
ATOM   2011  CA  ILE D 189      80.471 -60.983 103.135  1.00 62.99           C
ANISOU 2011  CA  ILE D 189     7864   8177   7891    303    226    264       C
ATOM   2012  C   ILE D 189      79.133 -60.659 102.471  1.00 63.64           C
ANISOU 2012  C   ILE D 189     7941   8253   7987    300    232    276       C
ATOM   2013  O   ILE D 189      78.177 -60.264 103.140  1.00 56.88           O
ANISOU 2013  O   ILE D 189     7089   7391   7131    314    243    283       O
ATOM   2014  CB  ILE D 189      80.558 -62.416 103.687  1.00 52.25           C
ANISOU 2014  CB  ILE D 189     6499   6821   6533    301    231    270       C
ATOM   2015  CG1 ILE D 189      80.508 -63.540 102.655  1.00 59.72           C
ANISOU 2015  CG1 ILE D 189     7432   7768   7490    282    227    275       C
ATOM   2016  CG2 ILE D 189      79.399 -62.718 104.556  1.00 57.04           C
ANISOU 2016  CG2 ILE D 189     7107   7424   7144    313    246    282       C
ATOM   2017  CD1 ILE D 189      81.447 -63.450 101.531  1.00 66.44           C
ANISOU 2017  CD1 ILE D 189     8279   8623   8341    266    213    265       C
ATOM   2018  H   ILE D 189      80.090 -60.135 105.038  1.00  0.00           H
ATOM   2019  HA  ILE D 189      81.266 -60.846 102.401  1.00  0.00           H
ATOM   2020  HB  ILE D 189      81.472 -62.515 104.272  1.00  0.00           H
ATOM   2021 HG12 ILE D 189      80.707 -64.477 103.176  1.00  0.00           H
ATOM   2022 HG13 ILE D 189      79.497 -63.586 102.250  1.00  0.00           H
ATOM   2023 HG21 ILE D 189      79.331 -61.969 105.344  1.00  0.00           H
ATOM   2024 HG22 ILE D 189      78.486 -62.702 103.961  1.00  0.00           H
ATOM   2025 HG23 ILE D 189      79.526 -63.704 105.001  1.00  0.00           H
ATOM   2026 HD11 ILE D 189      81.309 -64.307 100.872  1.00  0.00           H
ATOM   2027 HD12 ILE D 189      82.468 -63.445 101.910  1.00  0.00           H
ATOM   2028 HD13 ILE D 189      81.261 -62.531 100.975  1.00  0.00           H
ATOM   2029  N   GLY D 190      79.072 -60.776 101.145  1.00 70.65           N
ANISOU 2029  N   GLY D 190     8821   9141   8884    284    224    276       N
ATOM   2030  CA  GLY D 190      77.797 -60.527 100.508  1.00 66.22           C
ANISOU 2030  CA  GLY D 190     8253   8573   8334    281    229    287       C
ATOM   2031  C   GLY D 190      77.705 -61.061  99.094  1.00 56.92           C
ANISOU 2031  C   GLY D 190     7064   7395   7168    261    221    290       C
ATOM   2032  O   GLY D 190      78.653 -61.647  98.555  1.00 55.99           O
ANISOU 2032  O   GLY D 190     6942   7283   7049    248    211    283       O
ATOM   2033  H   GLY D 190      79.886 -61.029 100.604  1.00  0.00           H
ATOM   2034  HA2 GLY D 190      77.018 -61.000 101.105  1.00  0.00           H
ATOM   2035  HA3 GLY D 190      77.620 -59.452 100.488  1.00  0.00           H
ATOM   2036  N   SER D 191      76.547 -60.783  98.486  1.00 54.50           N
ANISOU 2036  N   SER D 191     6752   7082   6872    258    225    300       N
ATOM   2037  CA  SER D 191      76.174 -61.339  97.184  1.00 47.80           C
ANISOU 2037  CA  SER D 191     5892   6233   6038    240    220    306       C
ATOM   2038  C   SER D 191      77.140 -60.896  96.100  1.00 39.12           C
ANISOU 2038  C   SER D 191     4791   5136   4935    227    205    293       C
ATOM   2039  O   SER D 191      77.697 -59.796  96.147  1.00 49.28           O
ANISOU 2039  O   SER D 191     6087   6424   6214    232    200    283       O
ATOM   2040  CB  SER D 191      74.758 -60.898  96.802  1.00 54.51           C
ANISOU 2040  CB  SER D 191     6738   7075   6898    242    227    318       C
ATOM   2041  OG  SER D 191      73.801 -61.165  97.819  1.00 63.44           O
ANISOU 2041  OG  SER D 191     7871   8203   8031    256    241    330       O
ATOM   2042  H   SER D 191      75.899 -60.160  98.946  1.00  0.00           H
ATOM   2043  HA  SER D 191      76.196 -62.427  97.249  1.00  0.00           H
ATOM   2044  HB2 SER D 191      74.460 -61.428  95.897  1.00  0.00           H
ATOM   2045  HB3 SER D 191      74.765 -59.827  96.596  1.00  0.00           H
ATOM   2046  HG  SER D 191      73.138 -61.772  97.483  1.00  0.00           H
ATOM   2047  N   ALA D 192      77.280 -61.741  95.086  1.00 35.58           N
ANISOU 2047  N   ALA D 192     4333   4689   4496    208    198    295       N
ATOM   2048  CA  ALA D 192      78.110 -61.448  93.913  1.00 43.70           C
ANISOU 2048  CA  ALA D 192     5360   5721   5525    194    185    285       C
ATOM   2049  C   ALA D 192      79.578 -61.238  94.293  1.00 49.87           C
ANISOU 2049  C   ALA D 192     6147   6508   6292    196    176    270       C
ATOM   2050  O   ALA D 192      80.304 -60.485  93.643  1.00 45.20           O
ANISOU 2050  O   ALA D 192     5559   5918   5696    190    166    258       O
ATOM   2051  CB  ALA D 192      77.558 -60.251  93.130  1.00 37.05           C
ANISOU 2051  CB  ALA D 192     4518   4874   4686    193    182    284       C
ATOM   2052  H   ALA D 192      76.794 -62.626  95.125  1.00  0.00           H
ATOM   2053  HA  ALA D 192      78.064 -62.317  93.256  1.00  0.00           H
ATOM   2054  HB1 ALA D 192      78.194 -60.058  92.266  1.00  0.00           H
ATOM   2055  HB2 ALA D 192      77.543 -59.372  93.774  1.00  0.00           H
ATOM   2056  HB3 ALA D 192      76.545 -60.472  92.794  1.00  0.00           H
ATOM   2057  N   TRP D 193      80.030 -62.000  95.291  1.00 56.62           N
ANISOU 2057  N   TRP D 193     7005   7367   7141    202    181    269       N
ATOM   2058  CA  TRP D 193      81.378 -61.922  95.874  1.00 68.23           C
ANISOU 2058  CA  TRP D 193     8483   8844   8598    206    175    256       C
ATOM   2059  C   TRP D 193      81.732 -60.533  96.411  1.00 68.87           C
ANISOU 2059  C   TRP D 193     8575   8924   8667    220    174    247       C
ATOM   2060  O   TRP D 193      82.828 -60.003  96.190  1.00 67.47           O
ANISOU 2060  O   TRP D 193     8403   8751   8481    217    164    234       O
ATOM   2061  CB  TRP D 193      82.418 -62.407  94.858  1.00 68.94           C
ANISOU 2061  CB  TRP D 193     8567   8939   8689    188    162    248       C
ATOM   2062  CG  TRP D 193      82.131 -63.772  94.252  1.00 78.42           C
ANISOU 2062  CG  TRP D 193     9757  10139   9901    173    162    257       C
ATOM   2063  CD1 TRP D 193      82.701 -64.277  93.114  1.00 80.64           C
ANISOU 2063  CD1 TRP D 193    10031  10422  10188    155    151    253       C
ATOM   2064  CD2 TRP D 193      81.241 -64.805  94.747  1.00 88.08           C
ANISOU 2064  CD2 TRP D 193    10975  11361  11132    175    172    271       C
ATOM   2065  CE2 TRP D 193      81.322 -65.885  93.846  1.00 91.25           C
ANISOU 2065  CE2 TRP D 193    11367  11763  11543    157    168    275       C
ATOM   2066  CE3 TRP D 193      80.376 -64.919  95.854  1.00 96.15           C
ANISOU 2066  CE3 TRP D 193    12000  12380  12153    190    186    280       C
ATOM   2067  NE1 TRP D 193      82.224 -65.543  92.871  1.00 83.03           N
ANISOU 2067  NE1 TRP D 193    10325  10724  10500    145    155    264       N
ATOM   2068  CZ2 TRP D 193      80.589 -67.062  94.019  1.00 96.85           C
ANISOU 2068  CZ2 TRP D 193    12069  12470  12260    154    175    288       C
ATOM   2069  CZ3 TRP D 193      79.643 -66.075  96.015  1.00 99.36           C
ANISOU 2069  CZ3 TRP D 193    12399  12784  12568    187    193    293       C
ATOM   2070  CH2 TRP D 193      79.755 -67.133  95.106  1.00 99.72           C
ANISOU 2070  CH2 TRP D 193    12435  12831  12622    169    188    297       C
ATOM   2071  H   TRP D 193      79.396 -62.685  95.676  1.00  0.00           H
ATOM   2072  HA  TRP D 193      81.406 -62.611  96.718  1.00  0.00           H
ATOM   2073  HB2 TRP D 193      82.464 -61.680  94.047  1.00  0.00           H
ATOM   2074  HB3 TRP D 193      83.391 -62.443  95.348  1.00  0.00           H
ATOM   2075  HD1 TRP D 193      83.419 -63.757  92.498  1.00  0.00           H
ATOM   2076  HE3 TRP D 193      80.290 -64.112  96.566  1.00  0.00           H
ATOM   2077  HZ2 TRP D 193      80.676 -67.885  93.325  1.00  0.00           H
ATOM   2078  HZ3 TRP D 193      78.971 -66.165  96.856  1.00  0.00           H
ATOM   2079  HH2 TRP D 193      79.171 -68.027  95.263  1.00  0.00           H
ATOM   2080  HE1 TRP D 193      82.495 -66.130  92.096  1.00  0.00           H
ATOM   2081  N   PHE D 194      80.824 -59.988  97.213  1.00 65.68           N
ANISOU 2081  N   PHE D 194     8177   8516   8263    235    185    254       N
ATOM   2082  CA  PHE D 194      81.097 -58.759  97.941  1.00 70.82           C
ANISOU 2082  CA  PHE D 194     8840   9166   8902    251    186    246       C
ATOM   2083  C   PHE D 194      81.951 -59.047  99.176  1.00 69.07           C
ANISOU 2083  C   PHE D 194     8627   8950   8668    262    188    240       C
ATOM   2084  O   PHE D 194      81.636 -59.950  99.964  1.00 66.37           O
ANISOU 2084  O   PHE D 194     8283   8609   8328    267    196    247       O
ATOM   2085  CB  PHE D 194      79.780 -58.103  98.360  1.00 74.45           C
ANISOU 2085  CB  PHE D 194     9303   9619   9365    264    197    256       C
ATOM   2086  CG  PHE D 194      79.960 -56.783  99.043  1.00 80.76           C
ANISOU 2086  CG  PHE D 194    10115  10416  10153    279    198    249       C
ATOM   2087  CD1 PHE D 194      80.193 -55.638  98.307  1.00 85.65           C
ANISOU 2087  CD1 PHE D 194    10739  11035  10770    276    190    241       C
ATOM   2088  CD2 PHE D 194      79.946 -56.694 100.424  1.00 85.57           C
ANISOU 2088  CD2 PHE D 194    10734  11026  10754    296    207    250       C
ATOM   2089  CE1 PHE D 194      80.359 -54.420  98.936  1.00 93.46           C
ANISOU 2089  CE1 PHE D 194    11741  12023  11749    290    192    235       C
ATOM   2090  CE2 PHE D 194      80.122 -55.486 101.055  1.00 86.50           C
ANISOU 2090  CE2 PHE D 194    10864  11141  10861    311    208    243       C
ATOM   2091  CZ  PHE D 194      80.327 -54.347 100.315  1.00 92.12           C
ANISOU 2091  CZ  PHE D 194    11580  11852  11571    308    201    236       C
ATOM   2092  H   PHE D 194      79.925 -60.436  97.319  1.00  0.00           H
ATOM   2093  HA  PHE D 194      81.640 -58.076  97.288  1.00  0.00           H
ATOM   2094  HB2 PHE D 194      79.173 -57.949  97.469  1.00  0.00           H
ATOM   2095  HB3 PHE D 194      79.251 -58.777  99.034  1.00  0.00           H
ATOM   2096  HD1 PHE D 194      80.244 -55.695  97.230  1.00  0.00           H
ATOM   2097  HD2 PHE D 194      79.795 -57.586 101.014  1.00  0.00           H
ATOM   2098  HE1 PHE D 194      80.515 -53.526  98.351  1.00  0.00           H
ATOM   2099  HE2 PHE D 194      80.099 -55.432 102.134  1.00  0.00           H
ATOM   2100  HZ  PHE D 194      80.462 -53.397 100.810  1.00  0.00           H
ATOM   2101  N   ARG D 195      83.041 -58.298  99.334  1.00 65.40           N
ANISOU 2101  N   ARG D 195     8170   8489   8192    265    179    226       N
ATOM   2102  CA  ARG D 195      83.843 -58.350 100.552  1.00 60.84           C
ANISOU 2102  CA  ARG D 195     7601   7915   7601    277    181    220       C
ATOM   2103  C   ARG D 195      84.260 -56.938 100.937  1.00 56.89           C
ANISOU 2103  C   ARG D 195     7113   7413   7089    288    178    210       C
ATOM   2104  O   ARG D 195      84.739 -56.173 100.092  1.00 55.40           O
ANISOU 2104  O   ARG D 195     6925   7225   6899    281    168    202       O
ATOM   2105  CB  ARG D 195      85.084 -59.240 100.417  1.00 57.68           C
ANISOU 2105  CB  ARG D 195     7196   7522   7196    266    173    212       C
ATOM   2106  CG  ARG D 195      85.053 -60.227  99.294  1.00 75.37           C
ANISOU 2106  CG  ARG D 195     9425   9764   9449    247    167    216       C
ATOM   2107  CD  ARG D 195      86.464 -60.591  98.884  1.00 99.30           C
ANISOU 2107  CD  ARG D 195    12455  12802  12474    236    155    205       C
ATOM   2108  NE  ARG D 195      87.244 -61.260  99.924  1.00113.76           N
ANISOU 2108  NE  ARG D 195    14289  14638  14296    243    157    201       N
ATOM   2109  CZ  ARG D 195      88.511 -61.652  99.779  1.00114.56           C
ANISOU 2109  CZ  ARG D 195    14390  14745  14391    236    148    191       C
ATOM   2110  NH1 ARG D 195      89.152 -61.454  98.629  1.00114.32           N
ANISOU 2110  NH1 ARG D 195    14355  14717  14364    221    136    184       N
ATOM   2111  NH2 ARG D 195      89.135 -62.251 100.787  1.00106.86           N
ANISOU 2111  NH2 ARG D 195    13419  13775  13409    243    151    189       N
ATOM   2112  H   ARG D 195      83.320 -57.677  98.588  1.00  0.00           H
ATOM   2113  HA  ARG D 195      83.221 -58.751 101.352  1.00  0.00           H
ATOM   2114  HB2 ARG D 195      85.201 -59.795 101.348  1.00  0.00           H
ATOM   2115  HB3 ARG D 195      85.956 -58.599 100.288  1.00  0.00           H
ATOM   2116  HG2 ARG D 195      84.529 -61.126  99.618  1.00  0.00           H
ATOM   2117  HG3 ARG D 195      84.531 -59.791  98.444  1.00  0.00           H
ATOM   2118  HD2 ARG D 195      86.984 -59.674  98.605  1.00  0.00           H
ATOM   2119  HD3 ARG D 195      86.415 -61.242  98.012  1.00  0.00           H
ATOM   2120  HE  ARG D 195      86.794 -61.439 100.811  1.00  0.00           H
ATOM   2121 HH11 ARG D 195      88.681 -61.001  97.859  1.00  0.00           H
ATOM   2122 HH12 ARG D 195      90.111 -61.756  98.527  1.00  0.00           H
ATOM   2123 HH21 ARG D 195      88.652 -62.407 101.660  1.00  0.00           H
ATOM   2124 HH22 ARG D 195      90.094 -62.552 100.680  1.00  0.00           H
ATOM   2125  N   ARG D 196      84.071 -56.594 102.205  1.00 53.01           N
ANISOU 2125  N   ARG D 196     6631   6920   6589    306    187    211       N
ATOM   2126  CA  ARG D 196      84.572 -55.328 102.707  1.00 55.63           C
ANISOU 2126  CA  ARG D 196     6976   7252   6910    317    184    201       C
ATOM   2127  C   ARG D 196      85.012 -55.481 104.154  1.00 54.99           C
ANISOU 2127  C   ARG D 196     6903   7173   6817    333    190    199       C
ATOM   2128  O   ARG D 196      84.395 -56.205 104.950  1.00 39.86           O
ANISOU 2128  O   ARG D 196     4986   5255   4904    340    201    208       O
ATOM   2129  CB  ARG D 196      83.520 -54.220 102.605  1.00 54.86           C
ANISOU 2129  CB  ARG D 196     6883   7147   6814    326    190    207       C
ATOM   2130  CG  ARG D 196      83.609 -53.157 103.702  1.00 42.14           C
ANISOU 2130  CG  ARG D 196     5287   5533   5191    344    194    202       C
ATOM   2131  CD  ARG D 196      82.517 -52.133 103.535  1.00 46.28           C
ANISOU 2131  CD  ARG D 196     5816   6050   5720    352    201    208       C
ATOM   2132  NE  ARG D 196      83.006 -50.918 102.905  1.00 53.12           N
ANISOU 2132  NE  ARG D 196     6687   6915   6579    349    191    199       N
ATOM   2133  CZ  ARG D 196      82.895 -49.714 103.456  1.00 57.87           C
ANISOU 2133  CZ  ARG D 196     7301   7513   7172    363    193    196       C
ATOM   2134  NH1 ARG D 196      82.293 -49.573 104.633  1.00 64.46           N
ANISOU 2134  NH1 ARG D 196     8144   8343   8003    380    205    202       N
ATOM   2135  NH2 ARG D 196      83.368 -48.655 102.819  1.00 52.07           N
ANISOU 2135  NH2 ARG D 196     6572   6778   6432    359    184    187       N
ATOM   2136  H   ARG D 196      83.575 -57.218 102.825  1.00  0.00           H
ATOM   2137  HA  ARG D 196      85.437 -55.038 102.112  1.00  0.00           H
ATOM   2138  HB2 ARG D 196      82.533 -54.682 102.657  1.00  0.00           H
ATOM   2139  HB3 ARG D 196      83.624 -53.731 101.636  1.00  0.00           H
ATOM   2140  HG2 ARG D 196      83.505 -53.636 104.675  1.00  0.00           H
ATOM   2141  HG3 ARG D 196      84.578 -52.661 103.646  1.00  0.00           H
ATOM   2142  HD2 ARG D 196      82.116 -51.883 104.517  1.00  0.00           H
ATOM   2143  HD3 ARG D 196      81.722 -52.557 102.922  1.00  0.00           H
ATOM   2144  HE  ARG D 196      83.451 -50.992 102.002  1.00  0.00           H
ATOM   2145 HH11 ARG D 196      81.925 -50.382 105.113  1.00  0.00           H
ATOM   2146 HH12 ARG D 196      82.201 -48.656 105.048  1.00  0.00           H
ATOM   2147 HH21 ARG D 196      83.817 -48.765 101.921  1.00  0.00           H
ATOM   2148 HH22 ARG D 196      83.278 -47.737 103.230  1.00  0.00           H
ATOM   2149  N   GLY D 197      86.078 -54.760 104.475  1.00 58.40           N
ANISOU 2149  N   GLY D 197     7345   7608   7238    337    182    186       N
ATOM   2150  CA  GLY D 197      86.621 -54.675 105.806  1.00 56.15           C
ANISOU 2150  CA  GLY D 197     7069   7324   6940    351    186    182       C
ATOM   2151  C   GLY D 197      86.982 -53.235 106.110  1.00 62.03           C
ANISOU 2151  C   GLY D 197     7828   8068   7674    362    183    173       C
ATOM   2152  O   GLY D 197      87.662 -52.562 105.322  1.00 53.77           O
ANISOU 2152  O   GLY D 197     6782   7023   6625    354    171    164       O
ATOM   2153  H   GLY D 197      86.537 -54.238 103.742  1.00  0.00           H
ATOM   2154  HA2 GLY D 197      87.514 -55.296 105.874  1.00  0.00           H
ATOM   2155  HA3 GLY D 197      85.879 -55.024 106.524  1.00  0.00           H
ATOM   2156  N   THR D 198      86.523 -52.756 107.264  1.00 64.89           N
ANISOU 2156  N   THR D 198     8200   8425   8030    379    193    176       N
ATOM   2157  CA  THR D 198      86.842 -51.424 107.737  1.00 63.86           C
ANISOU 2157  CA  THR D 198     8084   8292   7888    391    190    168       C
ATOM   2158  C   THR D 198      87.507 -51.525 109.098  1.00 68.57           C
ANISOU 2158  C   THR D 198     8690   8891   8473    404    193    163       C
ATOM   2159  O   THR D 198      87.328 -52.503 109.830  1.00 60.66           O
ANISOU 2159  O   THR D 198     7685   7891   7473    408    201    168       O
ATOM   2160  CB  THR D 198      85.596 -50.539 107.849  1.00 62.39           C
ANISOU 2160  CB  THR D 198     7903   8098   7706    401    200    176       C
ATOM   2161  CG2 THR D 198      84.761 -50.637 106.590  1.00 62.27           C
ANISOU 2161  CG2 THR D 198     7877   8079   7703    389    199    184       C
ATOM   2162  OG1 THR D 198      84.820 -50.932 108.991  1.00 62.73           O
ANISOU 2162  OG1 THR D 198     7949   8137   7749    415    214    185       O
ATOM   2163  H   THR D 198      85.930 -53.344 107.832  1.00  0.00           H
ATOM   2164  HA  THR D 198      87.540 -50.961 107.039  1.00  0.00           H
ATOM   2165  HB  THR D 198      85.911 -49.504 107.979  1.00  0.00           H
ATOM   2166  HG1 THR D 198      84.524 -51.838 108.881  1.00  0.00           H
ATOM   2167 HG21 THR D 198      83.880 -50.002 106.687  1.00  0.00           H
ATOM   2168 HG22 THR D 198      85.354 -50.308 105.736  1.00  0.00           H
ATOM   2169 HG23 THR D 198      84.449 -51.671 106.440  1.00  0.00           H
ATOM   2170  N   LEU D 199      88.281 -50.487 109.418  1.00 75.00           N
ANISOU 2170  N   LEU D 199     9515   9705   9275    411    187    153       N
ATOM   2171  CA  LEU D 199      88.972 -50.362 110.693  1.00 69.03           C
ANISOU 2171  CA  LEU D 199     8770   8951   8506    424    189    146       C
ATOM   2172  C   LEU D 199      88.963 -48.910 111.141  1.00 64.13           C
ANISOU 2172  C   LEU D 199     8165   8325   7876    436    189    142       C
ATOM   2173  O   LEU D 199      89.275 -48.010 110.355  1.00 63.98           O
ANISOU 2173  O   LEU D 199     8148   8306   7855    431    179    136       O
ATOM   2174  CB  LEU D 199      90.418 -50.843 110.578  1.00 68.27           C
ANISOU 2174  CB  LEU D 199     8672   8864   8404    415    177    136       C
ATOM   2175  CG  LEU D 199      91.187 -50.850 111.887  1.00 70.74           C
ANISOU 2175  CG  LEU D 199     8995   9179   8704    428    179    129       C
ATOM   2176  CD1 LEU D 199      90.866 -52.125 112.631  1.00 77.61           C
ANISOU 2176  CD1 LEU D 199     9860  10051   9578    431    189    137       C
ATOM   2177  CD2 LEU D 199      92.679 -50.744 111.621  1.00 59.95           C
ANISOU 2177  CD2 LEU D 199     7629   7820   7329    420    165    116       C
ATOM   2178  H   LEU D 199      88.395 -49.749 108.738  1.00  0.00           H
ATOM   2179  HA  LEU D 199      88.455 -50.966 111.438  1.00  0.00           H
ATOM   2180  HB2 LEU D 199      90.407 -51.860 110.185  1.00  0.00           H
ATOM   2181  HB3 LEU D 199      90.943 -50.202 109.870  1.00  0.00           H
ATOM   2182  HG  LEU D 199      90.872 -49.998 112.489  1.00  0.00           H
ATOM   2183 HD11 LEU D 199      91.412 -52.144 113.574  1.00  0.00           H
ATOM   2184 HD12 LEU D 199      91.158 -52.983 112.026  1.00  0.00           H
ATOM   2185 HD13 LEU D 199      89.795 -52.170 112.831  1.00  0.00           H
ATOM   2186 HD21 LEU D 199      93.218 -50.750 112.568  1.00  0.00           H
ATOM   2187 HD22 LEU D 199      92.888 -49.816 111.089  1.00  0.00           H
ATOM   2188 HD23 LEU D 199      93.000 -51.591 111.014  1.00  0.00           H
ATOM   2189  N   ASP D 200      88.637 -48.690 112.414  1.00 61.51           N
ANISOU 2189  N   ASP D 200     7844   7990   7538    454    199    144       N
ATOM   2190  CA  ASP D 200      88.530 -47.336 112.957  1.00 72.16           C
ANISOU 2190  CA  ASP D 200     9207   9332   8877    467    200    141       C
ATOM   2191  C   ASP D 200      89.174 -47.316 114.337  1.00 72.34           C
ANISOU 2191  C   ASP D 200     9241   9356   8888    481    203    135       C
ATOM   2192  O   ASP D 200      88.580 -47.801 115.305  1.00 69.14           O
ANISOU 2192  O   ASP D 200     8839   8949   8484    492    215    142       O
ATOM   2193  CB  ASP D 200      87.081 -46.869 113.032  1.00 72.74           C
ANISOU 2193  CB  ASP D 200     9284   9397   8958    476    212    152       C
ATOM   2194  CG  ASP D 200      86.978 -45.370 113.195  1.00 92.30           C
ANISOU 2194  CG  ASP D 200    11775  11869  11427    486    211    148       C
ATOM   2195  OD1 ASP D 200      85.852 -44.833 113.292  1.00 96.10           O
ANISOU 2195  OD1 ASP D 200    12260  12342  11912    494    221    157       O
ATOM   2196  OD2 ASP D 200      88.047 -44.725 113.242  1.00101.19           O
ANISOU 2196  OD2 ASP D 200    12909  12998  12542    485    201    137       O
ATOM   2197  H   ASP D 200      88.460 -49.478 113.020  1.00  0.00           H
ATOM   2198  HA  ASP D 200      89.081 -46.656 112.306  1.00  0.00           H
ATOM   2199  HB2 ASP D 200      86.569 -47.159 112.115  1.00  0.00           H
ATOM   2200  HB3 ASP D 200      86.594 -47.353 113.879  1.00  0.00           H
ATOM   2201  N   VAL D 201      90.363 -46.722 114.432  1.00 64.53           N
ANISOU 2201  N   VAL D 201     8260   8371   7888    480    192    123       N
ATOM   2202  CA  VAL D 201      91.165 -46.718 115.651  1.00 62.21           C
ANISOU 2202  CA  VAL D 201     7976   8079   7582    491    192    117       C
ATOM   2203  C   VAL D 201      91.324 -45.283 116.140  1.00 59.96           C
ANISOU 2203  C   VAL D 201     7708   7789   7286    503    190    111       C
ATOM   2204  O   VAL D 201      91.770 -44.404 115.391  1.00 60.08           O
ANISOU 2204  O   VAL D 201     7726   7804   7297    497    180    105       O
ATOM   2205  CB  VAL D 201      92.520 -47.413 115.438  1.00 58.67           C
ANISOU 2205  CB  VAL D 201     7522   7640   7130    481    181    108       C
ATOM   2206  CG1 VAL D 201      92.294 -48.744 114.747  1.00 59.29           C
ANISOU 2206  CG1 VAL D 201     7584   7724   7220    467    182    114       C
ATOM   2207  CG2 VAL D 201      93.461 -46.565 114.575  1.00 59.63           C
ANISOU 2207  CG2 VAL D 201     7645   7765   7246    471    166     97       C
ATOM   2208  H   VAL D 201      90.727 -46.249 113.618  1.00  0.00           H
ATOM   2209  HA  VAL D 201      90.618 -47.274 116.413  1.00  0.00           H
ATOM   2210  HB  VAL D 201      92.986 -47.589 116.407  1.00  0.00           H
ATOM   2211 HG11 VAL D 201      91.625 -49.359 115.350  1.00  0.00           H
ATOM   2212 HG12 VAL D 201      93.247 -49.257 114.626  1.00  0.00           H
ATOM   2213 HG13 VAL D 201      91.846 -48.574 113.767  1.00  0.00           H
ATOM   2214 HG21 VAL D 201      94.228 -47.204 114.137  1.00  0.00           H
ATOM   2215 HG22 VAL D 201      93.933 -45.803 115.195  1.00  0.00           H
ATOM   2216 HG23 VAL D 201      92.891 -46.083 113.780  1.00  0.00           H
ATOM   2217  N   ASN D 202      90.923 -45.035 117.379  1.00 59.47           N
ANISOU 2217  N   ASN D 202     7657   7721   7218    520    201    114       N
ATOM   2218  CA  ASN D 202      91.145 -43.749 118.017  1.00 74.48           C
ANISOU 2218  CA  ASN D 202     9575   9617   9107    533    200    108       C
ATOM   2219  C   ASN D 202      92.048 -43.951 119.218  1.00 79.70           C
ANISOU 2219  C   ASN D 202    10245  10282   9757    542    199    102       C
ATOM   2220  O   ASN D 202      91.770 -44.793 120.082  1.00 79.89           O
ANISOU 2220  O   ASN D 202    10268  10306   9782    549    209    106       O
ATOM   2221  CB  ASN D 202      89.816 -43.118 118.452  1.00 70.06           C
ANISOU 2221  CB  ASN D 202     9022   9047   8549    546    213    118       C
ATOM   2222  CG  ASN D 202      89.963 -41.679 118.900  1.00 69.13           C
ANISOU 2222  CG  ASN D 202     8923   8924   8421    558    211    113       C
ATOM   2223  ND2 ASN D 202      89.791 -41.450 120.195  1.00 72.07           N
ANISOU 2223  ND2 ASN D 202     9307   9290   8785    574    220    114       N
ATOM   2224  OD1 ASN D 202      90.220 -40.778 118.094  1.00 67.25           O
ANISOU 2224  OD1 ASN D 202     8688   8685   8181    551    202    108       O
ATOM   2225  H   ASN D 202      90.450 -45.763 117.896  1.00  0.00           H
ATOM   2226  HA  ASN D 202      91.639 -43.083 117.310  1.00  0.00           H
ATOM   2227  HB2 ASN D 202      89.410 -43.700 119.281  1.00  0.00           H
ATOM   2228  HB3 ASN D 202      89.116 -43.158 117.617  1.00  0.00           H
ATOM   2229 HD21 ASN D 202      89.579 -42.215 120.819  1.00  0.00           H
ATOM   2230 HD22 ASN D 202      89.872 -40.511 120.556  1.00  0.00           H
ATOM   2231  N   GLN D 203      93.123 -43.172 119.286  1.00 76.93           N
ANISOU 2231  N   GLN D 203     9902   9932   9394    542    188     91       N
ATOM   2232  CA  GLN D 203      94.025 -43.291 120.421  1.00 80.48           C
ANISOU 2232  CA  GLN D 203    10360  10384   9832    551    187     84       C
ATOM   2233  C   GLN D 203      94.438 -41.913 120.913  1.00 80.57           C
ANISOU 2233  C   GLN D 203    10390  10391   9831    561    183     77       C
ATOM   2234  O   GLN D 203      95.060 -41.144 120.169  1.00 71.37           O
ANISOU 2234  O   GLN D 203     9226   9228   8662    553    171     70       O
ATOM   2235  CB  GLN D 203      95.243 -44.132 120.053  1.00 81.65           C
ANISOU 2235  CB  GLN D 203    10499  10543   9980    538    176     76       C
ATOM   2236  CG  GLN D 203      95.302 -45.458 120.807  1.00 86.13           C
ANISOU 2236  CG  GLN D 203    11061  11115  10550    541    183     79       C
ATOM   2237  CD  GLN D 203      95.413 -45.291 122.336  1.00 93.19           C
ANISOU 2237  CD  GLN D 203    11968  12005  11434    558    190     78       C
ATOM   2238  NE2 GLN D 203      95.712 -46.392 123.002  1.00 92.99           N
ANISOU 2238  NE2 GLN D 203    11939  11985  11409    560    194     78       N
ATOM   2239  OE1 GLN D 203      95.240 -44.198 122.910  1.00 88.52           O
ANISOU 2239  OE1 GLN D 203    11392  11408  10835    570    192     76       O
ATOM   2240  H   GLN D 203      93.312 -42.502 118.555  1.00  0.00           H
ATOM   2241  HA  GLN D 203      93.493 -43.795 121.228  1.00  0.00           H
ATOM   2242  HB2 GLN D 203      95.209 -44.341 118.984  1.00  0.00           H
ATOM   2243  HB3 GLN D 203      96.145 -43.560 120.272  1.00  0.00           H
ATOM   2244  HG2 GLN D 203      94.396 -46.022 120.587  1.00  0.00           H
ATOM   2245  HG3 GLN D 203      96.163 -46.026 120.453  1.00  0.00           H
ATOM   2246 HE21 GLN D 203      95.847 -47.262 122.506  1.00  0.00           H
ATOM   2247 HE22 GLN D 203      95.805 -46.365 124.007  1.00  0.00           H
ATOM   2248  N   VAL D 204      94.094 -41.632 122.180  1.00 88.91           N
ANISOU 2248  N   VAL D 204    11459  11442  10882    578    192     79       N
ATOM   2249  CA  VAL D 204      94.510 -40.437 122.903  1.00 85.61           C
ANISOU 2249  CA  VAL D 204    11059  11019  10450    590    190     72       C
ATOM   2250  C   VAL D 204      95.936 -40.651 123.377  1.00 87.91           C
ANISOU 2250  C   VAL D 204    11354  11318  10732    588    180     61       C
ATOM   2251  O   VAL D 204      96.293 -41.739 123.840  1.00 97.60           O
ANISOU 2251  O   VAL D 204    12573  12550  11960    587    182     61       O
ATOM   2252  CB  VAL D 204      93.541 -40.135 124.066  1.00 81.31           C
ANISOU 2252  CB  VAL D 204    10526  10465   9904    608    205     79       C
ATOM   2253  CG1 VAL D 204      93.262 -41.373 124.890  1.00 81.73           C
ANISOU 2253  CG1 VAL D 204    10574  10520   9961    614    215     84       C
ATOM   2254  CG2 VAL D 204      94.074 -39.034 124.946  1.00 84.28           C
ANISOU 2254  CG2 VAL D 204    10921  10835  10265    621    202     72       C
ATOM   2255  H   VAL D 204      93.507 -42.295 122.667  1.00  0.00           H
ATOM   2256  HA  VAL D 204      94.497 -39.593 122.212  1.00  0.00           H
ATOM   2257  HB  VAL D 204      92.597 -39.796 123.638  1.00  0.00           H
ATOM   2258 HG11 VAL D 204      93.535 -41.187 125.929  1.00  0.00           H
ATOM   2259 HG12 VAL D 204      93.851 -42.205 124.505  1.00  0.00           H
ATOM   2260 HG13 VAL D 204      92.202 -41.618 124.831  1.00  0.00           H
ATOM   2261 HG21 VAL D 204      94.271 -38.149 124.342  1.00  0.00           H
ATOM   2262 HG22 VAL D 204      93.338 -38.794 125.714  1.00  0.00           H
ATOM   2263 HG23 VAL D 204      94.999 -39.363 125.419  1.00  0.00           H
ATOM   2264  N   ILE D 205      96.772 -39.638 123.245  1.00 80.51           N
ANISOU 2264  N   ILE D 205    10426  10381   9785    587    168     52       N
ATOM   2265  CA  ILE D 205      98.198 -39.804 123.430  1.00 74.67           C
ANISOU 2265  CA  ILE D 205     9687   9648   9036    583    157     42       C
ATOM   2266  C   ILE D 205      98.709 -39.047 124.649  1.00 85.29           C
ANISOU 2266  C   ILE D 205    11049  10989  10367    597    157     36       C
ATOM   2267  O   ILE D 205      99.479 -39.591 125.441  1.00 97.88           O
ANISOU 2267  O   ILE D 205    12646  12588  11956    601    155     31       O
ATOM   2268  CB  ILE D 205      98.947 -39.367 122.157  1.00 70.83           C
ANISOU 2268  CB  ILE D 205     9195   9168   8551    567    141     35       C
ATOM   2269  CG1 ILE D 205      98.896 -40.503 121.132  1.00 65.61           C
ANISOU 2269  CG1 ILE D 205     8514   8514   7902    551    139     38       C
ATOM   2270  CG2 ILE D 205     100.382 -38.942 122.491  1.00 70.23           C
ANISOU 2270  CG2 ILE D 205     9126   9096   8461    566    128     23       C
ATOM   2271  CD1 ILE D 205      99.623 -40.225 119.862  1.00 60.84           C
ANISOU 2271  CD1 ILE D 205     7902   7915   7298    535    125     32       C
ATOM   2272  H   ILE D 205      96.408 -38.726 123.009  1.00  0.00           H
ATOM   2273  HA  ILE D 205      98.395 -40.865 123.587  1.00  0.00           H
ATOM   2274  HB  ILE D 205      98.427 -38.506 121.736  1.00  0.00           H
ATOM   2275 HG12 ILE D 205      99.333 -41.392 121.587  1.00  0.00           H
ATOM   2276 HG13 ILE D 205      97.852 -40.711 120.897  1.00  0.00           H
ATOM   2277 HG21 ILE D 205     100.978 -38.927 121.578  1.00  0.00           H
ATOM   2278 HG22 ILE D 205     100.372 -37.946 122.935  1.00  0.00           H
ATOM   2279 HG23 ILE D 205     100.815 -39.650 123.196  1.00  0.00           H
ATOM   2280 HD11 ILE D 205      99.172 -40.799 119.052  1.00  0.00           H
ATOM   2281 HD12 ILE D 205     100.668 -40.512 119.972  1.00  0.00           H
ATOM   2282 HD13 ILE D 205      99.561 -39.162 119.633  1.00  0.00           H
ATOM   2283  N   GLY D 206      98.191 -37.853 124.896  1.00 81.60           N
ANISOU 2283  N   GLY D 206    10596  10513   9895    607    160     37       N
ATOM   2284  CA  GLY D 206      98.681 -37.136 126.053  1.00 74.98           C
ANISOU 2284  CA  GLY D 206     9775   9670   9043    621    159     32       C
ATOM   2285  C   GLY D 206      97.540 -36.680 126.914  1.00 74.29           C
ANISOU 2285  C   GLY D 206     9700   9572   8955    637    174     40       C
ATOM   2286  O   GLY D 206      96.507 -37.351 126.949  1.00 74.26           O
ANISOU 2286  O   GLY D 206     9689   9566   8961    640    186     49       O
ATOM   2287  H   GLY D 206      97.480 -37.457 124.298  1.00  0.00           H
ATOM   2288  HA2 GLY D 206      99.327 -37.793 126.635  1.00  0.00           H
ATOM   2289  HA3 GLY D 206      99.252 -36.268 125.723  1.00  0.00           H
ATOM   2290  N   ASP D 207      97.674 -35.544 127.586  1.00 79.03           N
ANISOU 2290  N   ASP D 207    10318  10165   9544    649    173     36       N
ATOM   2291  CA  ASP D 207      96.474 -34.990 128.194  1.00 85.37           C
ANISOU 2291  CA  ASP D 207    11133  10957  10348    663    187     44       C
ATOM   2292  C   ASP D 207      95.605 -34.307 127.146  1.00 78.34           C
ANISOU 2292  C   ASP D 207    10239  10061   9463    658    188     50       C
ATOM   2293  O   ASP D 207      94.386 -34.202 127.334  1.00 78.34           O
ANISOU 2293  O   ASP D 207    10242  10054   9469    667    201     60       O
ATOM   2294  CB  ASP D 207      96.828 -34.014 129.334  1.00 85.40           C
ANISOU 2294  CB  ASP D 207    11158  10954  10338    678    187     40       C
ATOM   2295  CG  ASP D 207      96.998 -34.711 130.710  1.00 78.62           C
ANISOU 2295  CG  ASP D 207    10303  10094   9474    690    195     39       C
ATOM   2296  OD1 ASP D 207      96.065 -35.425 131.151  1.00 71.80           O
ANISOU 2296  OD1 ASP D 207     9435   9228   8619    696    209     48       O
ATOM   2297  OD2 ASP D 207      98.057 -34.522 131.363  1.00 73.83           O
ANISOU 2297  OD2 ASP D 207     9705   9490   8857    693    188     31       O
ATOM   2298  H   ASP D 207      98.569 -35.084 127.673  1.00  0.00           H
ATOM   2299  HA  ASP D 207      95.902 -35.815 128.621  1.00  0.00           H
ATOM   2300  HB2 ASP D 207      97.762 -33.512 129.083  1.00  0.00           H
ATOM   2301  HB3 ASP D 207      96.039 -33.266 129.414  1.00  0.00           H
ATOM   2302  N   THR D 208      96.204 -33.871 126.039  1.00 71.67           N
ANISOU 2302  N   THR D 208     9391   9222   8619    645    175     45       N
ATOM   2303  CA  THR D 208      95.523 -33.030 125.064  1.00 73.00           C
ANISOU 2303  CA  THR D 208     9560   9386   8791    641    174     48       C
ATOM   2304  C   THR D 208      95.855 -33.439 123.624  1.00 70.66           C
ANISOU 2304  C   THR D 208     9246   9098   8502    621    163     46       C
ATOM   2305  O   THR D 208      95.951 -32.591 122.725  1.00 56.95           O
ANISOU 2305  O   THR D 208     7512   7362   6766    614    155     44       O
ATOM   2306  CB  THR D 208      95.887 -31.569 125.308  1.00 65.24           C
ANISOU 2306  CB  THR D 208     8596   8398   7796    647    168     43       C
ATOM   2307  CG2 THR D 208      95.196 -31.063 126.555  1.00 55.18           C
ANISOU 2307  CG2 THR D 208     7338   7112   6515    667    180     47       C
ATOM   2308  OG1 THR D 208      97.313 -31.465 125.451  1.00 62.04           O
ANISOU 2308  OG1 THR D 208     8194   7999   7381    643    154     31       O
ATOM   2309  H   THR D 208      97.164 -34.134 125.869  1.00  0.00           H
ATOM   2310  HA  THR D 208      94.449 -33.141 125.210  1.00  0.00           H
ATOM   2311  HB  THR D 208      95.568 -30.973 124.454  1.00  0.00           H
ATOM   2312 HG21 THR D 208      95.463 -30.019 126.721  1.00  0.00           H
ATOM   2313 HG22 THR D 208      94.117 -31.147 126.431  1.00  0.00           H
ATOM   2314 HG23 THR D 208      95.512 -31.658 127.412  1.00  0.00           H
ATOM   2315  HG1 THR D 208      97.553 -30.549 125.604  1.00  0.00           H
ATOM   2316  N   THR D 209      96.017 -34.735 123.369  1.00 71.59           N
ANISOU 2316  N   THR D 209     9348   9224   8629    612    164     48       N
ATOM   2317  CA  THR D 209      96.445 -35.149 122.039  1.00 67.94           C
ANISOU 2317  CA  THR D 209     8870   8770   8174    594    153     45       C
ATOM   2318  C   THR D 209      95.891 -36.527 121.719  1.00 67.22           C
ANISOU 2318  C   THR D 209     8761   8683   8097    587    160     52       C
ATOM   2319  O   THR D 209      95.986 -37.443 122.542  1.00 61.65           O
ANISOU 2319  O   THR D 209     8053   7979   7391    592    166     54       O
ATOM   2320  CB  THR D 209      97.971 -35.172 121.934  1.00 62.44           C
ANISOU 2320  CB  THR D 209     8173   8082   7469    586    138     33       C
ATOM   2321  CG2 THR D 209      98.405 -35.531 120.501  1.00 54.66           C
ANISOU 2321  CG2 THR D 209     7172   7104   6491    566    126     30       C
ATOM   2322  OG1 THR D 209      98.494 -33.888 122.307  1.00 55.27           O
ANISOU 2322  OG1 THR D 209     7282   7170   6548    593    131     26       O
ATOM   2323  H   THR D 209      95.847 -35.424 124.088  1.00  0.00           H
ATOM   2324  HA  THR D 209      96.056 -34.438 121.310  1.00  0.00           H
ATOM   2325  HB  THR D 209      98.361 -35.925 122.620  1.00  0.00           H
ATOM   2326 HG21 THR D 209      99.493 -35.544 120.443  1.00  0.00           H
ATOM   2327 HG22 THR D 209      98.012 -34.789 119.806  1.00  0.00           H
ATOM   2328 HG23 THR D 209      98.016 -36.516 120.240  1.00  0.00           H
ATOM   2329  HG1 THR D 209      99.452 -33.901 122.242  1.00  0.00           H
ATOM   2330  N   ALA D 210      95.373 -36.680 120.498  1.00 70.65           N
ANISOU 2330  N   ALA D 210     9183   9119   8541    575    158     56       N
ATOM   2331  CA  ALA D 210      94.805 -37.953 120.067  1.00 66.11           C
ANISOU 2331  CA  ALA D 210     8591   8547   7979    567    164     64       C
ATOM   2332  C   ALA D 210      95.018 -38.148 118.572  1.00 63.34           C
ANISOU 2332  C   ALA D 210     8227   8203   7638    548    154     62       C
ATOM   2333  O   ALA D 210      95.080 -37.181 117.802  1.00 52.58           O
ANISOU 2333  O   ALA D 210     6868   6838   6272    543    147     59       O
ATOM   2334  CB  ALA D 210      93.307 -38.052 120.386  1.00 59.23           C
ANISOU 2334  CB  ALA D 210     7720   7667   7116    577    181     76       C
ATOM   2335  H   ALA D 210      95.373 -35.898 119.859  1.00  0.00           H
ATOM   2336  HA  ALA D 210      95.321 -38.755 120.594  1.00  0.00           H
ATOM   2337  HB1 ALA D 210      92.926 -39.016 120.048  1.00  0.00           H
ATOM   2338  HB2 ALA D 210      92.774 -37.250 119.875  1.00  0.00           H
ATOM   2339  HB3 ALA D 210      93.158 -37.959 121.463  1.00  0.00           H
ATOM   2340  N   VAL D 211      95.136 -39.417 118.177  1.00 59.98           N
ANISOU 2340  N   VAL D 211     7785   7783   7220    538    154     64       N
ATOM   2341  CA  VAL D 211      95.186 -39.808 116.776  1.00 58.22           C
ANISOU 2341  CA  VAL D 211     7548   7566   7008    520    147     64       C
ATOM   2342  C   VAL D 211      94.018 -40.731 116.469  1.00 65.82           C
ANISOU 2342  C   VAL D 211     8498   8527   7984    517    158     76       C
ATOM   2343  O   VAL D 211      93.582 -41.530 117.307  1.00 64.05           O
ANISOU 2343  O   VAL D 211     8272   8302   7762    525    169     82       O
ATOM   2344  CB  VAL D 211      96.521 -40.489 116.428  1.00 51.81           C
ANISOU 2344  CB  VAL D 211     6727   6764   6193    508    134     55       C
ATOM   2345  CG1 VAL D 211      97.669 -39.488 116.538  1.00 47.84           C
ANISOU 2345  CG1 VAL D 211     6236   6264   5677    508    122     44       C
ATOM   2346  CG2 VAL D 211      96.735 -41.672 117.353  1.00 50.58           C
ANISOU 2346  CG2 VAL D 211     6568   6613   6038    512    141     57       C
ATOM   2347  H   VAL D 211      95.194 -40.138 118.882  1.00  0.00           H
ATOM   2348  HA  VAL D 211      95.087 -38.911 116.165  1.00  0.00           H
ATOM   2349  HB  VAL D 211      96.470 -40.852 115.401  1.00  0.00           H
ATOM   2350 HG21 VAL D 211      97.680 -42.158 117.109  1.00  0.00           H
ATOM   2351 HG22 VAL D 211      96.760 -41.325 118.386  1.00  0.00           H
ATOM   2352 HG23 VAL D 211      95.919 -42.383 117.228  1.00  0.00           H
ATOM   2353 HG11 VAL D 211      98.607 -39.983 116.289  1.00  0.00           H
ATOM   2354 HG12 VAL D 211      97.719 -39.105 117.557  1.00  0.00           H
ATOM   2355 HG13 VAL D 211      97.499 -38.663 115.847  1.00  0.00           H
ATOM   2356  N   ARG D 212      93.502 -40.607 115.249  1.00 71.14           N
ANISOU 2356  N   ARG D 212     9163   9201   8667    506    155     80       N
ATOM   2357  CA  ARG D 212      92.499 -41.519 114.716  1.00 59.56           C
ANISOU 2357  CA  ARG D 212     7683   7733   7215    500    163     90       C
ATOM   2358  C   ARG D 212      92.917 -41.912 113.310  1.00 53.39           C
ANISOU 2358  C   ARG D 212     6886   6958   6440    480    152     87       C
ATOM   2359  O   ARG D 212      93.401 -41.073 112.543  1.00 63.57           O
ANISOU 2359  O   ARG D 212     8179   8248   7726    473    141     80       O
ATOM   2360  CB  ARG D 212      91.105 -40.880 114.723  1.00 58.05           C
ANISOU 2360  CB  ARG D 212     7495   7532   7028    508    174    100       C
ATOM   2361  CG  ARG D 212      90.027 -41.665 114.008  1.00 72.14           C
ANISOU 2361  CG  ARG D 212     9265   9315   8828    501    182    111       C
ATOM   2362  CD  ARG D 212      88.637 -41.080 114.265  1.00 83.66           C
ANISOU 2362  CD  ARG D 212    10731  10765  10292    512    195    122       C
ATOM   2363  NE  ARG D 212      87.608 -42.117 114.355  1.00 91.80           N
ANISOU 2363  NE  ARG D 212    11751  11794  11334    513    207    133       N
ATOM   2364  CZ  ARG D 212      86.308 -41.872 114.474  1.00 94.10           C
ANISOU 2364  CZ  ARG D 212    12044  12078  11633    520    219    144       C
ATOM   2365  NH1 ARG D 212      85.874 -40.622 114.538  1.00 89.76           N
ANISOU 2365  NH1 ARG D 212    11505  11521  11077    529    221    145       N
ATOM   2366  NH2 ARG D 212      85.447 -42.876 114.530  1.00104.24           N
ANISOU 2366  NH2 ARG D 212    13317  13361  12927    520    229    155       N
ATOM   2367  H   ARG D 212      93.820 -39.846 114.666  1.00  0.00           H
ATOM   2368  HA  ARG D 212      92.475 -42.415 115.337  1.00  0.00           H
ATOM   2369  HB2 ARG D 212      90.798 -40.756 115.761  1.00  0.00           H
ATOM   2370  HB3 ARG D 212      91.175 -39.895 114.264  1.00  0.00           H
ATOM   2371  HG2 ARG D 212      90.047 -42.696 114.363  1.00  0.00           H
ATOM   2372  HG3 ARG D 212      90.227 -41.653 112.937  1.00  0.00           H
ATOM   2373  HD2 ARG D 212      88.384 -40.406 113.447  1.00  0.00           H
ATOM   2374  HD3 ARG D 212      88.655 -40.516 115.198  1.00  0.00           H
ATOM   2375  HE  ARG D 212      87.906 -43.082 114.326  1.00  0.00           H
ATOM   2376 HH11 ARG D 212      86.530 -39.856 114.495  1.00  0.00           H
ATOM   2377 HH12 ARG D 212      84.885 -40.435 114.629  1.00  0.00           H
ATOM   2378 HH21 ARG D 212      85.778 -43.829 114.481  1.00  0.00           H
ATOM   2379 HH22 ARG D 212      84.458 -42.689 114.621  1.00  0.00           H
ATOM   2380  N   LEU D 213      92.735 -43.185 112.974  1.00 41.53           N
ANISOU 2380  N   LEU D 213     5370   5460   4948    471    155     92       N
ATOM   2381  CA  LEU D 213      93.104 -43.690 111.659  1.00 48.45           C
ANISOU 2381  CA  LEU D 213     6233   6342   5833    452    145     90       C
ATOM   2382  C   LEU D 213      91.950 -44.518 111.117  1.00 64.30           C
ANISOU 2382  C   LEU D 213     8228   8348   7856    446    154    102       C
ATOM   2383  O   LEU D 213      91.392 -45.352 111.837  1.00 73.68           O
ANISOU 2383  O   LEU D 213     9413   9534   9047    453    165    110       O
ATOM   2384  CB  LEU D 213      94.384 -44.535 111.708  1.00 41.10           C
ANISOU 2384  CB  LEU D 213     5297   5421   4899    444    136     82       C
ATOM   2385  CG  LEU D 213      94.668 -45.307 110.410  1.00 34.65           C
ANISOU 2385  CG  LEU D 213     4464   4610   4092    424    128     82       C
ATOM   2386  CD1 LEU D 213      94.877 -44.318 109.253  1.00 32.38           C
ANISOU 2386  CD1 LEU D 213     4176   4321   3804    415    117     76       C
ATOM   2387  CD2 LEU D 213      95.858 -46.257 110.551  1.00 31.37           C
ANISOU 2387  CD2 LEU D 213     4043   4203   3674    417    121     75       C
ATOM   2388  H   LEU D 213      92.330 -43.818 113.648  1.00  0.00           H
ATOM   2389  HA  LEU D 213      93.269 -42.843 110.993  1.00  0.00           H
ATOM   2390  HB2 LEU D 213      94.290 -45.254 112.521  1.00  0.00           H
ATOM   2391  HB3 LEU D 213      95.229 -43.879 111.917  1.00  0.00           H
ATOM   2392  HG  LEU D 213      93.787 -45.907 110.180  1.00  0.00           H
ATOM   2393 HD11 LEU D 213      95.078 -44.870 108.335  1.00  0.00           H
ATOM   2394 HD12 LEU D 213      93.980 -43.714 109.124  1.00  0.00           H
ATOM   2395 HD13 LEU D 213      95.723 -43.669 109.479  1.00  0.00           H
ATOM   2396 HD21 LEU D 213      95.679 -46.944 111.378  1.00  0.00           H
ATOM   2397 HD22 LEU D 213      96.761 -45.680 110.747  1.00  0.00           H
ATOM   2398 HD23 LEU D 213      95.982 -46.823 109.628  1.00  0.00           H
ATOM   2399  N   ASN D 214      91.552 -44.245 109.874  1.00 59.70           N
ANISOU 2399  N   ASN D 214     7638   7765   7281    435    149    104       N
ATOM   2400  CA  ASN D 214      90.485 -44.992 109.217  1.00 52.69           C
ANISOU 2400  CA  ASN D 214     6738   6874   6408    428    156    115       C
ATOM   2401  C   ASN D 214      91.030 -45.696 107.987  1.00 57.36           C
ANISOU 2401  C   ASN D 214     7315   7472   7006    408    146    112       C
ATOM   2402  O   ASN D 214      91.721 -45.078 107.167  1.00 62.89           O
ANISOU 2402  O   ASN D 214     8016   8175   7704    399    133    103       O
ATOM   2403  CB  ASN D 214      89.334 -44.072 108.821  1.00 52.34           C
ANISOU 2403  CB  ASN D 214     6697   6822   6368    432    162    122       C
ATOM   2404  CG  ASN D 214      88.351 -43.870 109.946  1.00 63.60           C
ANISOU 2404  CG  ASN D 214     8131   8241   7793    450    177    130       C
ATOM   2405  ND2 ASN D 214      88.464 -42.735 110.631  1.00 71.62           N
ANISOU 2405  ND2 ASN D 214     9162   9252   8797    463    178    126       N
ATOM   2406  OD1 ASN D 214      87.522 -44.736 110.226  1.00 62.55           O
ANISOU 2406  OD1 ASN D 214     7992   8106   7669    452    187    140       O
ATOM   2407  H   ASN D 214      92.004 -43.495 109.370  1.00  0.00           H
ATOM   2408  HA  ASN D 214      90.108 -45.743 109.910  1.00  0.00           H
ATOM   2409  HB2 ASN D 214      89.743 -43.104 108.534  1.00  0.00           H
ATOM   2410  HB3 ASN D 214      88.813 -44.505 107.968  1.00  0.00           H
ATOM   2411 HD21 ASN D 214      89.169 -42.059 110.376  1.00  0.00           H
ATOM   2412 HD22 ASN D 214      87.843 -42.550 111.407  1.00  0.00           H
ATOM   2413  N   VAL D 215      90.746 -46.991 107.870  1.00 57.40           N
ANISOU 2413  N   VAL D 215     7308   7480   7021    401    150    118       N
ATOM   2414  CA  VAL D 215      91.179 -47.770 106.716  1.00 56.89           C
ANISOU 2414  CA  VAL D 215     7230   7422   6965    382    141    117       C
ATOM   2415  C   VAL D 215      90.004 -48.592 106.215  1.00 54.82           C
ANISOU 2415  C   VAL D 215     6955   7155   6717    377    150    129       C
ATOM   2416  O   VAL D 215      89.208 -49.109 107.011  1.00 58.37           O
ANISOU 2416  O   VAL D 215     7406   7603   7170    386    162    139       O
ATOM   2417  CB  VAL D 215      92.387 -48.670 107.039  1.00 52.62           C
ANISOU 2417  CB  VAL D 215     6685   6888   6419    377    135    110       C
ATOM   2418  CG1 VAL D 215      92.935 -49.251 105.755  1.00 59.19           C
ANISOU 2418  CG1 VAL D 215     7505   7726   7259    358    124    107       C
ATOM   2419  CG2 VAL D 215      93.458 -47.850 107.708  1.00 52.66           C
ANISOU 2419  CG2 VAL D 215     6704   6896   6410    385    128     98       C
ATOM   2420  H   VAL D 215      90.217 -47.446 108.600  1.00  0.00           H
ATOM   2421  HA  VAL D 215      91.472 -47.077 105.927  1.00  0.00           H
ATOM   2422  HB  VAL D 215      92.076 -49.477 107.702  1.00  0.00           H
ATOM   2423 HG11 VAL D 215      92.163 -49.846 105.266  1.00  0.00           H
ATOM   2424 HG12 VAL D 215      93.244 -48.442 105.092  1.00  0.00           H
ATOM   2425 HG13 VAL D 215      93.793 -49.884 105.980  1.00  0.00           H
ATOM   2426 HG21 VAL D 215      93.068 -47.429 108.635  1.00  0.00           H
ATOM   2427 HG22 VAL D 215      94.316 -48.485 107.931  1.00  0.00           H
ATOM   2428 HG23 VAL D 215      93.766 -47.043 107.044  1.00  0.00           H
ATOM   2429  N   MET D 216      89.906 -48.708 104.891  1.00 48.90           N
ANISOU 2429  N   MET D 216     6196   6407   5976    361    143    130       N
ATOM   2430  CA  MET D 216      88.777 -49.324 104.215  1.00 52.31           C
ANISOU 2430  CA  MET D 216     6616   6836   6422    354    149    141       C
ATOM   2431  C   MET D 216      89.281 -50.112 103.012  1.00 54.67           C
ANISOU 2431  C   MET D 216     6902   7140   6729    334    139    139       C
ATOM   2432  O   MET D 216      90.176 -49.649 102.274  1.00 25.32           O
ANISOU 2432  O   MET D 216     3186   3427   3009    324    127    129       O
ATOM   2433  CB  MET D 216      87.740 -48.257 103.790  1.00 50.60           C
ANISOU 2433  CB  MET D 216     6404   6612   6210    358    153    146       C
ATOM   2434  CG  MET D 216      86.669 -48.730 102.788  1.00 59.42           C
ANISOU 2434  CG  MET D 216     7509   7726   7343    347    157    157       C
ATOM   2435  SD  MET D 216      87.087 -48.695 101.002  1.00 56.59           S
ANISOU 2435  SD  MET D 216     7140   7371   6991    325    142    152       S
ATOM   2436  CE  MET D 216      86.896 -46.943 100.646  1.00 50.99           C
ANISOU 2436  CE  MET D 216     6441   6656   6275    330    138    146       C
ATOM   2437  H   MET D 216      90.660 -48.346 104.325  1.00  0.00           H
ATOM   2438  HA  MET D 216      88.298 -50.017 104.906  1.00  0.00           H
ATOM   2439  HB2 MET D 216      87.228 -47.911 104.689  1.00  0.00           H
ATOM   2440  HB3 MET D 216      88.273 -47.414 103.352  1.00  0.00           H
ATOM   2441  HG2 MET D 216      86.420 -49.761 103.042  1.00  0.00           H
ATOM   2442  HG3 MET D 216      85.777 -48.122 102.938  1.00  0.00           H
ATOM   2443  HE1 MET D 216      87.853 -46.529 100.328  1.00  0.00           H
ATOM   2444  HE2 MET D 216      86.162 -46.812  99.851  1.00  0.00           H
ATOM   2445  HE3 MET D 216      86.556 -46.424 101.543  1.00  0.00           H
ATOM   2446  N   GLY D 217      88.707 -51.316 102.847  1.00 52.61           N
ANISOU 2446  N   GLY D 217     6631   6880   6480    327    145    148       N
ATOM   2447  CA  GLY D 217      88.903 -52.157 101.683  1.00 45.70           C
ANISOU 2447  CA  GLY D 217     5742   6007   5614    309    138    149       C
ATOM   2448  C   GLY D 217      87.614 -52.795 101.204  1.00 56.00           C
ANISOU 2448  C   GLY D 217     7037   7308   6933    304    147    163       C
ATOM   2449  O   GLY D 217      86.841 -53.339 102.000  1.00 59.23           O
ANISOU 2449  O   GLY D 217     7445   7713   7345    313    159    172       O
ATOM   2450  H   GLY D 217      88.102 -51.656 103.581  1.00  0.00           H
ATOM   2451  HA2 GLY D 217      89.313 -51.548 100.878  1.00  0.00           H
ATOM   2452  HA3 GLY D 217      89.617 -52.944 101.931  1.00  0.00           H
ATOM   2453  N   GLU D 218      87.379 -52.768  99.894  1.00 62.68           N
ANISOU 2453  N   GLU D 218     7875   8153   7789    289    140    164       N
ATOM   2454  CA  GLU D 218      86.171 -53.360  99.338  1.00 68.72           C
ANISOU 2454  CA  GLU D 218     8630   8913   8567    283    147    177       C
ATOM   2455  C   GLU D 218      86.477 -53.864  97.932  1.00 72.20           C
ANISOU 2455  C   GLU D 218     9058   9356   9017    262    137    175       C
ATOM   2456  O   GLU D 218      87.177 -53.203  97.152  1.00 73.06           O
ANISOU 2456  O   GLU D 218     9169   9468   9123    254    126    165       O
ATOM   2457  CB  GLU D 218      85.015 -52.343  99.327  1.00 60.77           C
ANISOU 2457  CB  GLU D 218     7628   7899   7563    292    155    183       C
ATOM   2458  CG  GLU D 218      83.716 -52.844  98.704  1.00 66.24           C
ANISOU 2458  CG  GLU D 218     8310   8587   8271    286    162    197       C
ATOM   2459  CD  GLU D 218      82.687 -51.735  98.495  1.00 76.00           C
ANISOU 2459  CD  GLU D 218     9551   9816   9510    293    167    202       C
ATOM   2460  OE1 GLU D 218      82.854 -50.926  97.557  1.00 78.59           O
ANISOU 2460  OE1 GLU D 218     9880  10144   9838    286    158    196       O
ATOM   2461  OE2 GLU D 218      81.721 -51.651  99.287  1.00 80.53           O
ANISOU 2461  OE2 GLU D 218    10128  10385  10085    306    179    211       O
ATOM   2462  H   GLU D 218      88.048 -52.329  99.278  1.00  0.00           H
ATOM   2463  HA  GLU D 218      85.882 -54.209  99.957  1.00  0.00           H
ATOM   2464  HB2 GLU D 218      84.807 -52.057 100.358  1.00  0.00           H
ATOM   2465  HB3 GLU D 218      85.340 -51.456  98.782  1.00  0.00           H
ATOM   2466  HG2 GLU D 218      83.945 -53.292  97.737  1.00  0.00           H
ATOM   2467  HG3 GLU D 218      83.286 -53.607  99.353  1.00  0.00           H
ATOM   2468  N   LYS D 219      85.952 -55.045  97.620  1.00 68.24           N
ANISOU 2468  N   LYS D 219     8547   8856   8527    254    141    184       N
ATOM   2469  CA  LYS D 219      86.046 -55.618  96.284  1.00 74.01           C
ANISOU 2469  CA  LYS D 219     9265   9587   9267    234    133    185       C
ATOM   2470  C   LYS D 219      84.795 -56.447  96.043  1.00 71.54           C
ANISOU 2470  C   LYS D 219     8943   9269   8968    230    143    199       C
ATOM   2471  O   LYS D 219      84.391 -57.223  96.913  1.00 77.23           O
ANISOU 2471  O   LYS D 219     9663   9990   9690    238    152    207       O
ATOM   2472  CB  LYS D 219      87.315 -56.472  96.162  1.00 73.16           C
ANISOU 2472  CB  LYS D 219     9155   9487   9156    224    125    177       C
ATOM   2473  CG  LYS D 219      87.390 -57.368  94.955  1.00 76.52           C
ANISOU 2473  CG  LYS D 219     9568   9914   9593    205    118    179       C
ATOM   2474  CD  LYS D 219      87.730 -58.806  95.352  1.00 78.05           C
ANISOU 2474  CD  LYS D 219     9756  10111   9789    200    121    183       C
ATOM   2475  CE  LYS D 219      86.488 -59.628  95.692  1.00 72.64           C
ANISOU 2475  CE  LYS D 219     9066   9422   9113    203    134    198       C
ATOM   2476  NZ  LYS D 219      86.850 -61.043  95.972  1.00 63.40           N
ANISOU 2476  NZ  LYS D 219     7889   8255   7944    198    135    201       N
ATOM   2477  H   LYS D 219      85.470 -55.566  98.339  1.00  0.00           H
ATOM   2478  HA  LYS D 219      86.086 -54.812  95.551  1.00  0.00           H
ATOM   2479  HB2 LYS D 219      88.170 -55.797  96.129  1.00  0.00           H
ATOM   2480  HB3 LYS D 219      87.398 -57.092  97.055  1.00  0.00           H
ATOM   2481  HG2 LYS D 219      86.427 -57.360  94.445  1.00  0.00           H
ATOM   2482  HG3 LYS D 219      88.157 -56.993  94.278  1.00  0.00           H
ATOM   2483  HD2 LYS D 219      88.249 -59.284  94.521  1.00  0.00           H
ATOM   2484  HD3 LYS D 219      88.391 -58.787  96.218  1.00  0.00           H
ATOM   2485  HE2 LYS D 219      86.009 -59.202  96.573  1.00  0.00           H
ATOM   2486  HE3 LYS D 219      85.794 -59.594  94.853  1.00  0.00           H
ATOM   2487  HZ1 LYS D 219      87.188 -61.478  95.126  1.00  0.00           H
ATOM   2488  HZ2 LYS D 219      86.036 -61.540  96.304  1.00  0.00           H
ATOM   2489  HZ3 LYS D 219      87.573 -61.073  96.678  1.00  0.00           H
ATOM   2490  N   THR D 220      84.201 -56.303  94.865  1.00 64.27           N
ANISOU 2490  N   THR D 220     8016   8346   8059    219    139    203       N
ATOM   2491  CA  THR D 220      82.939 -56.979  94.603  1.00 63.74           C
ANISOU 2491  CA  THR D 220     7941   8274   8005    215    148    218       C
ATOM   2492  C   THR D 220      82.671 -57.050  93.111  1.00 61.74           C
ANISOU 2492  C   THR D 220     7677   8019   7763    197    141    219       C
ATOM   2493  O   THR D 220      83.177 -56.246  92.329  1.00 64.03           O
ANISOU 2493  O   THR D 220     7969   8309   8050    191    131    210       O
ATOM   2494  CB  THR D 220      81.774 -56.280  95.311  1.00 51.92           C
ANISOU 2494  CB  THR D 220     6448   6770   6507    231    160    227       C
ATOM   2495  CG2 THR D 220      81.672 -54.827  94.896  1.00 49.68           C
ANISOU 2495  CG2 THR D 220     6172   6484   6220    235    156    221       C
ATOM   2496  OG1 THR D 220      80.554 -56.971  95.012  1.00 44.86           O
ANISOU 2496  OG1 THR D 220     5545   5872   5627    227    168    241       O
ATOM   2497  H   THR D 220      84.624 -55.725  94.153  1.00  0.00           H
ATOM   2498  HA  THR D 220      83.011 -57.997  94.986  1.00  0.00           H
ATOM   2499  HB  THR D 220      81.944 -56.323  96.387  1.00  0.00           H
ATOM   2500  HG1 THR D 220      80.395 -56.944  94.066  1.00  0.00           H
ATOM   2501 HG21 THR D 220      80.836 -54.359  95.415  1.00  0.00           H
ATOM   2502 HG22 THR D 220      82.596 -54.310  95.153  1.00  0.00           H
ATOM   2503 HG23 THR D 220      81.511 -54.768  93.819  1.00  0.00           H
ATOM   2504  N   HIS D 221      81.855 -58.027  92.735  1.00 66.16           N
ANISOU 2504  N   HIS D 221     8227   8576   8335    189    146    231       N
ATOM   2505  CA  HIS D 221      81.198 -58.026  91.441  1.00 67.15           C
ANISOU 2505  CA  HIS D 221     8343   8697   8472    176    142    236       C
ATOM   2506  C   HIS D 221      79.816 -57.406  91.609  1.00 71.80           C
ANISOU 2506  C   HIS D 221     8933   9279   9067    185    152    247       C
ATOM   2507  O   HIS D 221      79.450 -56.935  92.688  1.00 73.09           O
ANISOU 2507  O   HIS D 221     9105   9441   9224    202    162    249       O
ATOM   2508  CB  HIS D 221      81.117 -59.438  90.872  1.00 69.73           C
ANISOU 2508  CB  HIS D 221     8659   9025   8810    160    141    243       C
ATOM   2509  CG  HIS D 221      82.451 -60.068  90.640  1.00 79.25           C
ANISOU 2509  CG  HIS D 221     9864  10238  10011    150    131    233       C
ATOM   2510  CD2 HIS D 221      83.065 -61.106  91.253  1.00 82.31           C
ANISOU 2510  CD2 HIS D 221    10250  10629  10395    150    132    233       C
ATOM   2511  ND1 HIS D 221      83.308 -59.645  89.649  1.00 86.22           N
ANISOU 2511  ND1 HIS D 221    10746  11123  10892    138    118    222       N
ATOM   2512  CE1 HIS D 221      84.404 -60.382  89.671  1.00 82.01           C
ANISOU 2512  CE1 HIS D 221    10211  10595  10354    131    112    215       C
ATOM   2513  NE2 HIS D 221      84.280 -61.278  90.634  1.00 85.58           N
ANISOU 2513  NE2 HIS D 221    10663  11049  10805    138    120    221       N
ATOM   2514  H   HIS D 221      81.686 -58.795  93.369  1.00  0.00           H
ATOM   2515  HA  HIS D 221      81.778 -57.407  90.757  1.00  0.00           H
ATOM   2516  HB2 HIS D 221      80.559 -60.060  91.573  1.00  0.00           H
ATOM   2517  HB3 HIS D 221      80.576 -59.404  89.927  1.00  0.00           H
ATOM   2518  HD2 HIS D 221      82.675 -61.690  92.072  1.00  0.00           H
ATOM   2519  HE1 HIS D 221      85.256 -60.270  89.016  1.00  0.00           H
ATOM   2520  HE2 HIS D 221      84.967 -61.977  90.876  1.00  0.00           H
ATOM   2521  N   ASP D 222      79.020 -57.424  90.546  1.00 72.84           N
ANISOU 2521  N   ASP D 222     9058   9407   9211    174    151    254       N
ATOM   2522  CA  ASP D 222      77.693 -56.819  90.528  1.00 62.66           C
ANISOU 2522  CA  ASP D 222     7768   8111   7929    181    160    264       C
ATOM   2523  C   ASP D 222      76.639 -57.908  90.439  1.00 60.20           C
ANISOU 2523  C   ASP D 222     7447   7796   7631    177    169    280       C
ATOM   2524  O   ASP D 222      76.679 -58.738  89.524  1.00 64.12           O
ANISOU 2524  O   ASP D 222     7933   8293   8136    160    163    282       O
ATOM   2525  CB  ASP D 222      77.563 -55.840  89.363  1.00 53.78           C
ANISOU 2525  CB  ASP D 222     6643   6983   6807    174    153    259       C
ATOM   2526  CG  ASP D 222      76.347 -54.948  89.479  1.00 61.69           C
ANISOU 2526  CG  ASP D 222     7648   7979   7813    184    162    268       C
ATOM   2527  OD1 ASP D 222      75.220 -55.470  89.665  1.00 54.99           O
ANISOU 2527  OD1 ASP D 222     6793   7126   6973    186    172    282       O
ATOM   2528  OD2 ASP D 222      76.526 -53.711  89.417  1.00 71.56           O
ANISOU 2528  OD2 ASP D 222     8906   9228   9055    190    159    260       O
ATOM   2529  H   ASP D 222      79.349 -57.880  89.707  1.00  0.00           H
ATOM   2530  HA  ASP D 222      77.549 -56.271  91.459  1.00  0.00           H
ATOM   2531  HB2 ASP D 222      77.490 -56.410  88.436  1.00  0.00           H
ATOM   2532  HB3 ASP D 222      78.456 -55.216  89.324  1.00  0.00           H
ATOM   2533  N   ALA D 223      75.684 -57.874  91.374  1.00 61.55           N
ANISOU 2533  N   ALA D 223     7621   7964   7803    191    182    290       N
ATOM   2534  CA  ALA D 223      74.685 -58.934  91.477  1.00 65.76           C
ANISOU 2534  CA  ALA D 223     8145   8494   8348    189    191    305       C
ATOM   2535  C   ALA D 223      73.785 -58.998  90.250  1.00 61.91           C
ANISOU 2535  C   ALA D 223     7647   8001   7874    175    189    314       C
ATOM   2536  O   ALA D 223      73.390 -60.088  89.824  1.00 59.61           O
ANISOU 2536  O   ALA D 223     7346   7709   7593    164    190    323       O
ATOM   2537  CB  ALA D 223      73.839 -58.728  92.730  1.00 62.28           C
ANISOU 2537  CB  ALA D 223     7709   8049   7904    208    205    314       C
ATOM   2538  H   ALA D 223      75.652 -57.100  92.022  1.00  0.00           H
ATOM   2539  HA  ALA D 223      75.207 -59.887  91.569  1.00  0.00           H
ATOM   2540  HB1 ALA D 223      73.096 -59.522  92.802  1.00  0.00           H
ATOM   2541  HB2 ALA D 223      73.336 -57.764  92.673  1.00  0.00           H
ATOM   2542  HB3 ALA D 223      74.481 -58.751  93.610  1.00  0.00           H
ATOM   2543  N   GLY D 224      73.448 -57.853  89.667  1.00 60.36           N
ANISOU 2543  N   GLY D 224     7454   7802   7679    176    187    311       N
ATOM   2544  CA  GLY D 224      72.531 -57.864  88.553  1.00 64.90           C
ANISOU 2544  CA  GLY D 224     8020   8372   8268    165    186    320       C
ATOM   2545  C   GLY D 224      73.138 -57.657  87.184  1.00 58.29           C
ANISOU 2545  C   GLY D 224     7179   7536   7434    148    172    311       C
ATOM   2546  O   GLY D 224      72.389 -57.599  86.203  1.00 60.13           O
ANISOU 2546  O   GLY D 224     7404   7764   7677    138    171    317       O
ATOM   2547  H   GLY D 224      73.832 -56.980  90.001  1.00  0.00           H
ATOM   2548  HA2 GLY D 224      72.025 -58.830  88.549  1.00  0.00           H
ATOM   2549  HA3 GLY D 224      71.784 -57.088  88.717  1.00  0.00           H
ATOM   2550  N   ARG D 225      74.466 -57.558  87.071  1.00 46.23           N
ANISOU 2550  N   ARG D 225     5656   6015   5897    143    162    296       N
ATOM   2551  CA  ARG D 225      75.072 -57.119  85.816  1.00 49.72           C
ANISOU 2551  CA  ARG D 225     6095   6458   6339    129    149    286       C
ATOM   2552  C   ARG D 225      76.431 -57.774  85.590  1.00 57.12           C
ANISOU 2552  C   ARG D 225     7031   7401   7271    118    138    275       C
ATOM   2553  O   ARG D 225      77.375 -57.544  86.356  1.00 56.60           O
ANISOU 2553  O   ARG D 225     6973   7339   7192    127    136    265       O
ATOM   2554  CB  ARG D 225      75.169 -55.588  85.791  1.00 44.63           C
ANISOU 2554  CB  ARG D 225     5460   5811   5686    138    147    278       C
ATOM   2555  CG  ARG D 225      73.775 -54.916  85.861  1.00 38.41           C
ANISOU 2555  CG  ARG D 225     4672   5016   4904    147    157    289       C
ATOM   2556  CD  ARG D 225      73.729 -53.524  85.268  1.00 52.86           C
ANISOU 2556  CD  ARG D 225     6509   6845   6732    149    152    282       C
ATOM   2557  NE  ARG D 225      74.336 -53.388  83.930  1.00 63.03           N
ANISOU 2557  NE  ARG D 225     7792   8134   8021    131    139    273       N
ATOM   2558  CZ  ARG D 225      74.123 -54.178  82.875  1.00 60.88           C
ANISOU 2558  CZ  ARG D 225     7508   7861   7761    114    134    278       C
ATOM   2559  NH1 ARG D 225      73.269 -55.199  82.935  1.00 59.06           N
ANISOU 2559  NH1 ARG D 225     7269   7627   7542    110    141    291       N
ATOM   2560  NH2 ARG D 225      74.748 -53.920  81.728  1.00 58.73           N
ANISOU 2560  NH2 ARG D 225     7234   7590   7490     99    121    268       N
ATOM   2561  H   ARG D 225      75.055 -57.788  87.858  1.00  0.00           H
ATOM   2562  HA  ARG D 225      74.415 -57.426  85.002  1.00  0.00           H
ATOM   2563  HB2 ARG D 225      75.660 -55.283  84.867  1.00  0.00           H
ATOM   2564  HB3 ARG D 225      75.768 -55.256  86.639  1.00  0.00           H
ATOM   2565  HG2 ARG D 225      73.066 -55.542  85.321  1.00  0.00           H
ATOM   2566  HG3 ARG D 225      73.467 -54.861  86.905  1.00  0.00           H
ATOM   2567  HD2 ARG D 225      74.255 -52.852  85.946  1.00  0.00           H
ATOM   2568  HD3 ARG D 225      72.688 -53.207  85.209  1.00  0.00           H
ATOM   2569  HE  ARG D 225      74.978 -52.620  83.799  1.00  0.00           H
ATOM   2570 HH11 ARG D 225      72.778 -55.396  83.796  1.00  0.00           H
ATOM   2571 HH12 ARG D 225      73.113 -55.775  82.121  1.00  0.00           H
ATOM   2572 HH21 ARG D 225      75.387 -53.141  81.666  1.00  0.00           H
ATOM   2573 HH22 ARG D 225      74.584 -54.504  80.921  1.00  0.00           H
ATOM   2574  N   ASP D 226      76.518 -58.561  84.509  1.00 54.80           N
ANISOU 2574  N   ASP D 226     6728   7107   6987    100    131    277       N
ATOM   2575  CA  ASP D 226      77.727 -59.299  84.139  1.00 60.70           C
ANISOU 2575  CA  ASP D 226     7472   7859   7731     87    121    267       C
ATOM   2576  C   ASP D 226      78.933 -58.386  83.935  1.00 58.14           C
ANISOU 2576  C   ASP D 226     7155   7539   7395     87    110    251       C
ATOM   2577  O   ASP D 226      78.828 -57.325  83.315  1.00 64.79           O
ANISOU 2577  O   ASP D 226     8000   8380   8236     87    106    245       O
ATOM   2578  CB  ASP D 226      77.488 -60.084  82.842  1.00 71.00           C
ANISOU 2578  CB  ASP D 226     8766   9162   9050     67    115    272       C
ATOM   2579  CG  ASP D 226      76.436 -61.183  82.983  1.00 89.96           C
ANISOU 2579  CG  ASP D 226    11159  11560  11463     64    124    288       C
ATOM   2580  OD1 ASP D 226      75.843 -61.333  84.082  1.00100.77           O
ANISOU 2580  OD1 ASP D 226    12530  12927  12829     78    136    297       O
ATOM   2581  OD2 ASP D 226      76.207 -61.897  81.975  1.00 86.16           O
ANISOU 2581  OD2 ASP D 226    10668  11076  10992     48    120    293       O
ATOM   2582  H   ASP D 226      75.705 -58.650  83.917  1.00  0.00           H
ATOM   2583  HA  ASP D 226      77.957 -60.007  84.934  1.00  0.00           H
ATOM   2584  HB2 ASP D 226      78.428 -60.544  82.538  1.00  0.00           H
ATOM   2585  HB3 ASP D 226      77.168 -59.390  82.065  1.00  0.00           H
ATOM   2586  N   LYS D 227      80.099 -58.845  84.412  1.00 45.41           N
ANISOU 2586  N   LYS D 227     5546   5933   5773     87    106    242       N
ATOM   2587  CA  LYS D 227      81.401 -58.206  84.195  1.00 51.09           C
ANISOU 2587  CA  LYS D 227     6272   6657   6482     85     94    226       C
ATOM   2588  C   LYS D 227      81.610 -56.858  84.891  1.00 61.90           C
ANISOU 2588  C   LYS D 227     7652   8027   7839    101     96    218       C
ATOM   2589  O   LYS D 227      82.744 -56.371  84.972  1.00 60.52           O
ANISOU 2589  O   LYS D 227     7483   7857   7653    102     87    205       O
ATOM   2590  CB  LYS D 227      81.680 -58.055  82.694  1.00 46.72           C
ANISOU 2590  CB  LYS D 227     5712   6103   5935     67     83    220       C
ATOM   2591  CG  LYS D 227      81.885 -59.394  82.022  1.00 50.18           C
ANISOU 2591  CG  LYS D 227     6140   6542   6383     50     79    224       C
ATOM   2592  CD  LYS D 227      82.240 -59.270  80.565  1.00 50.85           C
ANISOU 2592  CD  LYS D 227     6220   6626   6474     32     67    217       C
ATOM   2593  CE  LYS D 227      83.114 -60.447  80.136  1.00 45.82           C
ANISOU 2593  CE  LYS D 227     5578   5993   5840     18     60    214       C
ATOM   2594  NZ  LYS D 227      83.652 -60.271  78.754  1.00 49.32           N
ANISOU 2594  NZ  LYS D 227     6018   6436   6287      1     47    206       N
ATOM   2595  H   LYS D 227      80.079 -59.693  84.960  1.00  0.00           H
ATOM   2596  HA  LYS D 227      82.157 -58.886  84.590  1.00  0.00           H
ATOM   2597  HB2 LYS D 227      80.833 -57.552  82.227  1.00  0.00           H
ATOM   2598  HB3 LYS D 227      82.575 -57.448  82.558  1.00  0.00           H
ATOM   2599  HG2 LYS D 227      82.691 -59.920  82.533  1.00  0.00           H
ATOM   2600  HG3 LYS D 227      80.969 -59.979  82.113  1.00  0.00           H
ATOM   2601  HD2 LYS D 227      82.786 -58.340  80.405  1.00  0.00           H
ATOM   2602  HD3 LYS D 227      81.328 -59.260  79.969  1.00  0.00           H
ATOM   2603  HE2 LYS D 227      83.949 -60.536  80.830  1.00  0.00           H
ATOM   2604  HE3 LYS D 227      82.521 -61.361  80.174  1.00  0.00           H
ATOM   2605  HZ1 LYS D 227      84.498 -59.721  78.789  1.00  0.00           H
ATOM   2606  HZ2 LYS D 227      82.966 -59.799  78.183  1.00  0.00           H
ATOM   2607  HZ3 LYS D 227      83.856 -61.177  78.355  1.00  0.00           H
ATOM   2608  N   VAL D 228      80.554 -56.242  85.412  1.00 59.78           N
ANISOU 2608  N   VAL D 228     7388   7755   7572    114    106    226       N
ATOM   2609  CA  VAL D 228      80.750 -55.044  86.207  1.00 56.05           C
ANISOU 2609  CA  VAL D 228     6927   7282   7087    131    108    220       C
ATOM   2610  C   VAL D 228      81.471 -55.431  87.490  1.00 63.55           C
ANISOU 2610  C   VAL D 228     7883   8237   8026    142    111    217       C
ATOM   2611  O   VAL D 228      81.191 -56.478  88.093  1.00 59.90           O
ANISOU 2611  O   VAL D 228     7417   7775   7567    144    119    225       O
ATOM   2612  CB  VAL D 228      79.401 -54.368  86.496  1.00 63.28           C
ANISOU 2612  CB  VAL D 228     7845   8192   8007    142    119    231       C
ATOM   2613  CG1 VAL D 228      79.567 -53.217  87.481  1.00 65.10           C
ANISOU 2613  CG1 VAL D 228     8088   8422   8224    161    123    225       C
ATOM   2614  CG2 VAL D 228      78.760 -53.889  85.202  1.00 65.18           C
ANISOU 2614  CG2 VAL D 228     8080   8427   8257    131    115    233       C
ATOM   2615  H   VAL D 228      79.624 -56.604  85.256  1.00  0.00           H
ATOM   2616  HA  VAL D 228      81.378 -54.350  85.648  1.00  0.00           H
ATOM   2617  HB  VAL D 228      78.741 -55.108  86.948  1.00  0.00           H
ATOM   2618 HG11 VAL D 228      80.027 -53.586  88.398  1.00  0.00           H
ATOM   2619 HG12 VAL D 228      78.590 -52.793  87.711  1.00  0.00           H
ATOM   2620 HG13 VAL D 228      80.202 -52.449  87.039  1.00  0.00           H
ATOM   2621 HG21 VAL D 228      77.805 -53.412  85.424  1.00  0.00           H
ATOM   2622 HG22 VAL D 228      79.419 -53.171  84.715  1.00  0.00           H
ATOM   2623 HG23 VAL D 228      78.596 -54.739  84.542  1.00  0.00           H
ATOM   2624  N   LYS D 229      82.447 -54.610  87.882  1.00 78.32           N
ANISOU 2624  N   LYS D 229     9763  10111   9883    149    106    204       N
ATOM   2625  CA  LYS D 229      83.292 -54.862  89.043  1.00 80.53           C
ANISOU 2625  CA  LYS D 229    10050  10396  10152    159    107    199       C
ATOM   2626  C   LYS D 229      83.705 -53.532  89.650  1.00 80.25           C
ANISOU 2626  C   LYS D 229    10027  10361  10103    173    106    190       C
ATOM   2627  O   LYS D 229      84.028 -52.589  88.922  1.00 78.41           O
ANISOU 2627  O   LYS D 229     9797  10128   9867    169     97    182       O
ATOM   2628  CB  LYS D 229      84.561 -55.626  88.658  1.00 73.61           C
ANISOU 2628  CB  LYS D 229     9170   9526   9274    146     97    190       C
ATOM   2629  CG  LYS D 229      84.359 -57.070  88.287  1.00 74.96           C
ANISOU 2629  CG  LYS D 229     9330   9697   9455    134     98    198       C
ATOM   2630  CD  LYS D 229      85.694 -57.754  88.010  1.00 78.47           C
ANISOU 2630  CD  LYS D 229     9771  10147   9895    123     88    188       C
ATOM   2631  CE  LYS D 229      86.862 -56.770  87.922  1.00 84.11           C
ANISOU 2631  CE  LYS D 229    10493  10866  10597    125     77    173       C
ATOM   2632  NZ  LYS D 229      88.122 -57.490  87.608  1.00 93.31           N
ANISOU 2632  NZ  LYS D 229    11656  12038  11761    114     68    164       N
ATOM   2633  H   LYS D 229      82.608 -53.769  87.345  1.00  0.00           H
ATOM   2634  HA  LYS D 229      82.732 -55.439  89.780  1.00  0.00           H
ATOM   2635  HB2 LYS D 229      85.246 -55.589  89.505  1.00  0.00           H
ATOM   2636  HB3 LYS D 229      85.028 -55.116  87.815  1.00  0.00           H
ATOM   2637  HG2 LYS D 229      83.859 -57.582  89.110  1.00  0.00           H
ATOM   2638  HG3 LYS D 229      83.734 -57.128  87.396  1.00  0.00           H
ATOM   2639  HD2 LYS D 229      85.620 -58.291  87.064  1.00  0.00           H
ATOM   2640  HD3 LYS D 229      85.895 -58.471  88.807  1.00  0.00           H
ATOM   2641  HE2 LYS D 229      86.970 -56.256  88.877  1.00  0.00           H
ATOM   2642  HE3 LYS D 229      86.659 -56.039  87.140  1.00  0.00           H
ATOM   2643  HZ1 LYS D 229      88.883 -56.828  87.553  1.00  0.00           H
ATOM   2644  HZ2 LYS D 229      88.315 -58.165  88.335  1.00  0.00           H
ATOM   2645  HZ3 LYS D 229      88.026 -57.967  86.722  1.00  0.00           H
ATOM   2646  N   ASN D 230      83.724 -53.459  90.979  1.00 76.56           N
ANISOU 2646  N   ASN D 230     9567   9894   9627    189    114    191       N
ATOM   2647  CA  ASN D 230      84.289 -52.293  91.644  1.00 77.25           C
ANISOU 2647  CA  ASN D 230     9668   9983   9701    202    112    181       C
ATOM   2648  C   ASN D 230      85.178 -52.726  92.798  1.00 68.62           C
ANISOU 2648  C   ASN D 230     8581   8895   8597    211    113    176       C
ATOM   2649  O   ASN D 230      84.803 -53.584  93.605  1.00 69.11           O
ANISOU 2649  O   ASN D 230     8640   8956   8661    217    123    185       O
ATOM   2650  CB  ASN D 230      83.178 -51.354  92.147  1.00 84.00           C
ANISOU 2650  CB  ASN D 230    10529  10831  10555    217    122    189       C
ATOM   2651  CG  ASN D 230      82.004 -51.217  91.160  1.00 82.79           C
ANISOU 2651  CG  ASN D 230    10369  10672  10415    210    125    198       C
ATOM   2652  ND2 ASN D 230      80.796 -51.540  91.628  1.00 81.16           N
ANISOU 2652  ND2 ASN D 230    10161  10461  10216    217    138    211       N
ATOM   2653  OD1 ASN D 230      82.179 -50.791  90.015  1.00 86.65           O
ANISOU 2653  OD1 ASN D 230    10855  11161  10907    198    116    193       O
ATOM   2654  H   ASN D 230      83.345 -54.216  91.530  1.00  0.00           H
ATOM   2655  HA  ASN D 230      84.901 -51.749  90.924  1.00  0.00           H
ATOM   2656  HB2 ASN D 230      82.795 -51.745  93.090  1.00  0.00           H
ATOM   2657  HB3 ASN D 230      83.605 -50.366  92.325  1.00  0.00           H
ATOM   2658 HD21 ASN D 230      80.693 -51.870  92.578  1.00  0.00           H
ATOM   2659 HD22 ASN D 230      79.984 -51.454  91.033  1.00  0.00           H
ATOM   2660  N   GLU D 231      86.321 -52.069  92.923  1.00 61.56           N
ANISOU 2660  N   GLU D 231     7695   8005   7692    213    104    163       N
ATOM   2661  CA  GLU D 231      87.231 -52.326  94.034  1.00 60.31           C
ANISOU 2661  CA  GLU D 231     7542   7851   7522    222    105    158       C
ATOM   2662  C   GLU D 231      87.846 -51.008  94.489  1.00 56.42           C
ANISOU 2662  C   GLU D 231     7063   7360   7016    233    100    147       C
ATOM   2663  O   GLU D 231      88.213 -50.171  93.650  1.00 39.84           O
ANISOU 2663  O   GLU D 231     4964   5260   4913    226     91    139       O
ATOM   2664  CB  GLU D 231      88.253 -53.368  93.580  1.00 55.48           C
ANISOU 2664  CB  GLU D 231     6922   7245   6911    208     96    152       C
ATOM   2665  CG  GLU D 231      89.662 -53.140  94.047  1.00 75.51           C
ANISOU 2665  CG  GLU D 231     9467   9789   9435    210     88    139       C
ATOM   2666  CD  GLU D 231      90.614 -54.188  93.493  1.00 88.43           C
ANISOU 2666  CD  GLU D 231    11094  11431  11074    195     79    135       C
ATOM   2667  OE1 GLU D 231      90.287 -55.396  93.580  1.00 88.65           O
ANISOU 2667  OE1 GLU D 231    11114  11459  11109    191     85    143       O
ATOM   2668  OE2 GLU D 231      91.708 -53.811  93.007  1.00 85.14           O
ANISOU 2668  OE2 GLU D 231    10679  11018  10651    188     68    123       O
ATOM   2669  H   GLU D 231      86.569 -51.374  92.234  1.00  0.00           H
ATOM   2670  HA  GLU D 231      86.658 -52.743  94.862  1.00  0.00           H
ATOM   2671  HB2 GLU D 231      87.929 -54.339  93.952  1.00  0.00           H
ATOM   2672  HB3 GLU D 231      88.253 -53.398  92.491  1.00  0.00           H
ATOM   2673  HG2 GLU D 231      89.684 -53.183  95.136  1.00  0.00           H
ATOM   2674  HG3 GLU D 231      89.990 -52.152  93.723  1.00  0.00           H
ATOM   2675  N   ARG D 232      87.952 -50.812  95.806  1.00 48.02           N
ANISOU 2675  N   ARG D 232     6008   6296   5942    249    107    147       N
ATOM   2676  CA  ARG D 232      88.507 -49.546  96.280  1.00 53.57           C
ANISOU 2676  CA  ARG D 232     6724   6998   6631    260    103    137       C
ATOM   2677  C   ARG D 232      89.107 -49.716  97.671  1.00 56.24           C
ANISOU 2677  C   ARG D 232     7071   7340   6959    273    107    134       C
ATOM   2678  O   ARG D 232      88.767 -50.646  98.402  1.00 59.73           O
ANISOU 2678  O   ARG D 232     7509   7782   7403    278    116    142       O
ATOM   2679  CB  ARG D 232      87.438 -48.443  96.256  1.00 52.28           C
ANISOU 2679  CB  ARG D 232     6567   6829   6470    269    110    143       C
ATOM   2680  CG  ARG D 232      86.224 -48.661  97.159  1.00 39.07           C
ANISOU 2680  CG  ARG D 232     4896   5150   4800    282    125    155       C
ATOM   2681  CD  ARG D 232      85.316 -47.402  97.144  1.00 33.89           C
ANISOU 2681  CD  ARG D 232     4247   4486   4143    292    130    159       C
ATOM   2682  NE  ARG D 232      84.071 -47.596  97.888  1.00 38.70           N
ANISOU 2682  NE  ARG D 232     4857   5090   4758    304    146    172       N
ATOM   2683  CZ  ARG D 232      82.879 -47.775  97.324  1.00 42.05           C
ANISOU 2683  CZ  ARG D 232     5274   5509   5194    300    152    183       C
ATOM   2684  NH1 ARG D 232      82.750 -47.786  95.997  1.00 35.26           N
ANISOU 2684  NH1 ARG D 232     4405   4649   4342    285    145    183       N
ATOM   2685  NH2 ARG D 232      81.808 -47.950  98.091  1.00 45.02           N
ANISOU 2685  NH2 ARG D 232     5652   5880   5574    312    166    195       N
ATOM   2686  H   ARG D 232      87.654 -51.522  96.460  1.00  0.00           H
ATOM   2687  HA  ARG D 232      89.308 -49.254  95.601  1.00  0.00           H
ATOM   2688  HB2 ARG D 232      87.915 -47.511  96.559  1.00  0.00           H
ATOM   2689  HB3 ARG D 232      87.087 -48.329  95.231  1.00  0.00           H
ATOM   2690  HG2 ARG D 232      85.657 -49.519  96.800  1.00  0.00           H
ATOM   2691  HG3 ARG D 232      86.561 -48.851  98.178  1.00  0.00           H
ATOM   2692  HD2 ARG D 232      85.070 -47.162  96.109  1.00  0.00           H
ATOM   2693  HD3 ARG D 232      85.862 -46.566  97.581  1.00  0.00           H
ATOM   2694  HE  ARG D 232      84.120 -47.594  98.896  1.00  0.00           H
ATOM   2695 HH11 ARG D 232      83.561 -47.655  95.410  1.00  0.00           H
ATOM   2696 HH12 ARG D 232      81.841 -47.924  95.579  1.00  0.00           H
ATOM   2697 HH21 ARG D 232      81.902 -47.944  99.096  1.00  0.00           H
ATOM   2698 HH22 ARG D 232      80.901 -48.088  97.668  1.00  0.00           H
ATOM   2699  N   TYR D 233      90.039 -48.823  98.006  1.00 57.30           N
ANISOU 2699  N   TYR D 233     7215   7476   7080    279    100    123       N
ATOM   2700  CA  TYR D 233      90.657 -48.818  99.320  1.00 63.92           C
ANISOU 2700  CA  TYR D 233     8062   8317   7907    292    103    119       C
ATOM   2701  C   TYR D 233      90.938 -47.377  99.736  1.00 61.86           C
ANISOU 2701  C   TYR D 233     7816   8054   7634    303    101    112       C
ATOM   2702  O   TYR D 233      91.235 -46.519  98.894  1.00 49.98           O
ANISOU 2702  O   TYR D 233     6313   6549   6127    297     91    105       O
ATOM   2703  CB  TYR D 233      91.932 -49.687  99.339  1.00 67.70           C
ANISOU 2703  CB  TYR D 233     8537   8804   8383    284     95    111       C
ATOM   2704  CG  TYR D 233      93.146 -49.100  98.635  1.00 84.11           C
ANISOU 2704  CG  TYR D 233    10617  10887  10454    275     80     98       C
ATOM   2705  CD1 TYR D 233      94.030 -48.251  99.310  1.00 92.58           C
ANISOU 2705  CD1 TYR D 233    11702  11962  11513    284     75     88       C
ATOM   2706  CD2 TYR D 233      93.421 -49.403  97.301  1.00 85.52           C
ANISOU 2706  CD2 TYR D 233    10786  11068  10641    257     71     96       C
ATOM   2707  CE1 TYR D 233      95.142 -47.711  98.676  1.00 87.67           C
ANISOU 2707  CE1 TYR D 233    11082  11344  10885    275     61     76       C
ATOM   2708  CE2 TYR D 233      94.534 -48.869  96.659  1.00 80.38           C
ANISOU 2708  CE2 TYR D 233    10136  10421   9983    248     57     84       C
ATOM   2709  CZ  TYR D 233      95.384 -48.022  97.355  1.00 76.86           C
ANISOU 2709  CZ  TYR D 233     9703   9978   9524    258     52     74       C
ATOM   2710  OH  TYR D 233      96.475 -47.482  96.735  1.00 66.63           O
ANISOU 2710  OH  TYR D 233     8408   8686   8222    250     39     62       O
ATOM   2711  H   TYR D 233      90.324 -48.131  97.326  1.00  0.00           H
ATOM   2712  HA  TYR D 233      89.947 -49.243 100.030  1.00  0.00           H
ATOM   2713  HB2 TYR D 233      92.203 -49.860 100.380  1.00  0.00           H
ATOM   2714  HB3 TYR D 233      91.701 -50.648  98.880  1.00  0.00           H
ATOM   2715  HD1 TYR D 233      93.845 -48.011 100.346  1.00  0.00           H
ATOM   2716  HD2 TYR D 233      92.761 -50.062  96.758  1.00  0.00           H
ATOM   2717  HE1 TYR D 233      95.810 -47.054  99.213  1.00  0.00           H
ATOM   2718  HE2 TYR D 233      94.734 -49.111  95.626  1.00  0.00           H
ATOM   2719  HH  TYR D 233      97.273 -47.753  97.196  1.00  0.00           H
ATOM   2720  N   GLY D 234      90.874 -47.118 101.038  1.00 63.82           N
ANISOU 2720  N   GLY D 234     8075   8301   7874    320    108    113       N
ATOM   2721  CA  GLY D 234      91.107 -45.774 101.545  1.00 68.20           C
ANISOU 2721  CA  GLY D 234     8644   8853   8417    332    107    106       C
ATOM   2722  C   GLY D 234      91.911 -45.760 102.828  1.00 61.80           C
ANISOU 2722  C   GLY D 234     7843   8045   7593    344    108    101       C
ATOM   2723  O   GLY D 234      91.892 -46.715 103.606  1.00 64.39           O
ANISOU 2723  O   GLY D 234     8168   8375   7922    349    114    105       O
ATOM   2724  H   GLY D 234      90.660 -47.863 101.685  1.00  0.00           H
ATOM   2725  HA2 GLY D 234      91.649 -45.207 100.788  1.00  0.00           H
ATOM   2726  HA3 GLY D 234      90.146 -45.294 101.726  1.00  0.00           H
ATOM   2727  N   VAL D 235      92.644 -44.650 103.038  1.00 52.03           N
ANISOU 2727  N   VAL D 235     6617   6808   6344    350    100     91       N
ATOM   2728  CA  VAL D 235      93.350 -44.405 104.295  1.00 47.31           C
ANISOU 2728  CA  VAL D 235     6030   6211   5733    363    101     85       C
ATOM   2729  C   VAL D 235      93.028 -42.992 104.765  1.00 50.99           C
ANISOU 2729  C   VAL D 235     6512   6672   6190    376    103     84       C
ATOM   2730  O   VAL D 235      92.902 -42.068 103.954  1.00 51.37           O
ANISOU 2730  O   VAL D 235     6562   6718   6238    372     98     81       O
ATOM   2731  CB  VAL D 235      94.888 -44.554 104.181  1.00 43.26           C
ANISOU 2731  CB  VAL D 235     5517   5706   5212    355     88     73       C
ATOM   2732  CG1 VAL D 235      95.512 -44.456 105.542  1.00 55.56           C
ANISOU 2732  CG1 VAL D 235     7086   7266   6758    369     90     69       C
ATOM   2733  CG2 VAL D 235      95.300 -45.824 103.521  1.00 40.61           C
ANISOU 2733  CG2 VAL D 235     5167   5377   4885    340     84     73       C
ATOM   2734  H   VAL D 235      92.708 -43.962 102.301  1.00  0.00           H
ATOM   2735  HA  VAL D 235      92.987 -45.111 105.041  1.00  0.00           H
ATOM   2736  HB  VAL D 235      95.263 -43.726 103.579  1.00  0.00           H
ATOM   2737 HG11 VAL D 235      95.205 -43.524 106.017  1.00  0.00           H
ATOM   2738 HG12 VAL D 235      95.187 -45.298 106.152  1.00  0.00           H
ATOM   2739 HG13 VAL D 235      96.598 -44.474 105.447  1.00  0.00           H
ATOM   2740 HG21 VAL D 235      94.842 -45.885 102.534  1.00  0.00           H
ATOM   2741 HG22 VAL D 235      96.385 -45.845 103.420  1.00  0.00           H
ATOM   2742 HG23 VAL D 235      94.974 -46.670 104.126  1.00  0.00           H
ATOM   2743  N   ALA D 236      92.912 -42.825 106.084  1.00 55.51           N
ANISOU 2743  N   ALA D 236     7094   7241   6755    393    112     85       N
ATOM   2744  CA  ALA D 236      92.498 -41.549 106.677  1.00 56.91           C
ANISOU 2744  CA  ALA D 236     7287   7412   6924    407    116     85       C
ATOM   2745  C   ALA D 236      93.103 -41.394 108.074  1.00 58.21           C
ANISOU 2745  C   ALA D 236     7464   7577   7076    422    119     81       C
ATOM   2746  O   ALA D 236      92.495 -41.784 109.085  1.00 46.51           O
ANISOU 2746  O   ALA D 236     5985   6091   5594    434    131     88       O
ATOM   2747  CB  ALA D 236      90.976 -41.410 106.730  1.00 42.36           C
ANISOU 2747  CB  ALA D 236     5445   5562   5090    414    129     98       C
ATOM   2748  H   ALA D 236      93.116 -43.602 106.695  1.00  0.00           H
ATOM   2749  HA  ALA D 236      92.887 -40.745 106.052  1.00  0.00           H
ATOM   2750  HB1 ALA D 236      90.629 -41.593 107.747  1.00  0.00           H
ATOM   2751  HB2 ALA D 236      90.692 -40.403 106.425  1.00  0.00           H
ATOM   2752  HB3 ALA D 236      90.522 -42.135 106.055  1.00  0.00           H
ATOM   2753  N   PRO D 237      94.315 -40.847 108.162  1.00 53.35           N
ANISOU 2753  N   PRO D 237     6855   6965   6449    420    107     69       N
ATOM   2754  CA  PRO D 237      94.912 -40.495 109.455  1.00 61.36           C
ANISOU 2754  CA  PRO D 237     7883   7980   7451    435    108     64       C
ATOM   2755  C   PRO D 237      94.543 -39.090 109.921  1.00 64.16           C
ANISOU 2755  C   PRO D 237     8254   8327   7797    448    111     64       C
ATOM   2756  O   PRO D 237      94.282 -38.178 109.129  1.00 65.86           O
ANISOU 2756  O   PRO D 237     8472   8540   8013    444    107     63       O
ATOM   2757  CB  PRO D 237      96.419 -40.608 109.173  1.00 58.73           C
ANISOU 2757  CB  PRO D 237     7548   7655   7111    425     94     52       C
ATOM   2758  CG  PRO D 237      96.543 -40.247 107.735  1.00 48.16           C
ANISOU 2758  CG  PRO D 237     6203   6319   5778    410     83     49       C
ATOM   2759  CD  PRO D 237      95.280 -40.720 107.057  1.00 49.31           C
ANISOU 2759  CD  PRO D 237     6338   6460   5937    405     92     60       C
ATOM   2760  HA  PRO D 237      94.621 -41.226 110.210  1.00  0.00           H
ATOM   2761  HB2 PRO D 237      96.983 -39.914 109.796  1.00  0.00           H
ATOM   2762  HB3 PRO D 237      96.761 -41.629 109.338  1.00  0.00           H
ATOM   2763  HG2 PRO D 237      97.411 -40.740 107.299  1.00  0.00           H
ATOM   2764  HG3 PRO D 237      96.638 -39.166 107.631  1.00  0.00           H
ATOM   2765  HD2 PRO D 237      94.936 -39.992 106.323  1.00  0.00           H
ATOM   2766  HD3 PRO D 237      95.444 -41.688 106.583  1.00  0.00           H
ATOM   2767  N   SER D 238      94.510 -38.933 111.243  1.00 61.15           N
ANISOU 2767  N   SER D 238     7884   7943   7408    464    119     65       N
ATOM   2768  CA  SER D 238      94.182 -37.664 111.873  1.00 71.42           C
ANISOU 2768  CA  SER D 238     9201   9235   8699    478    122     64       C
ATOM   2769  C   SER D 238      95.031 -37.466 113.118  1.00 72.21           C
ANISOU 2769  C   SER D 238     9314   9337   8786    489    121     58       C
ATOM   2770  O   SER D 238      95.319 -38.420 113.850  1.00 74.21           O
ANISOU 2770  O   SER D 238     9564   9593   9040    492    125     58       O
ATOM   2771  CB  SER D 238      92.709 -37.605 112.302  1.00 84.13           C
ANISOU 2771  CB  SER D 238    10814  10837  10316    489    138     76       C
ATOM   2772  OG  SER D 238      91.841 -38.089 111.301  1.00 92.88           O
ANISOU 2772  OG  SER D 238    11908  11944  11437    479    141     84       O
ATOM   2773  H   SER D 238      94.720 -39.726 111.831  1.00  0.00           H
ATOM   2774  HA  SER D 238      94.382 -36.854 111.172  1.00  0.00           H
ATOM   2775  HB2 SER D 238      92.581 -38.210 113.200  1.00  0.00           H
ATOM   2776  HB3 SER D 238      92.447 -36.573 112.530  1.00  0.00           H
ATOM   2777  HG  SER D 238      90.934 -38.034 111.610  1.00  0.00           H
ATOM   2778  N   VAL D 239      95.412 -36.220 113.373  1.00 65.04           N
ANISOU 2778  N   VAL D 239     8421   8425   7866    496    116     52       N
ATOM   2779  CA  VAL D 239      95.965 -35.866 114.672  1.00 68.86           C
ANISOU 2779  CA  VAL D 239     8918   8907   8337    510    117     47       C
ATOM   2780  C   VAL D 239      95.326 -34.563 115.142  1.00 69.35           C
ANISOU 2780  C   VAL D 239     8997   8960   8392    524    123     49       C
ATOM   2781  O   VAL D 239      95.180 -33.613 114.361  1.00 69.40           O
ANISOU 2781  O   VAL D 239     9007   8964   8397    519    117     48       O
ATOM   2782  CB  VAL D 239      97.504 -35.772 114.645  1.00 61.51           C
ANISOU 2782  CB  VAL D 239     7989   7984   7397    503    103     35       C
ATOM   2783  CG1 VAL D 239      97.994 -34.529 113.900  1.00 57.29           C
ANISOU 2783  CG1 VAL D 239     7462   7449   6856    498     90     27       C
ATOM   2784  CG2 VAL D 239      98.032 -35.808 116.058  1.00 60.28           C
ANISOU 2784  CG2 VAL D 239     7845   7828   7231    517    106     32       C
ATOM   2785  H   VAL D 239      95.318 -35.511 112.660  1.00  0.00           H
ATOM   2786  HA  VAL D 239      95.689 -36.649 115.379  1.00  0.00           H
ATOM   2787  HB  VAL D 239      97.885 -36.649 114.122  1.00  0.00           H
ATOM   2788 HG11 VAL D 239      97.596 -34.533 112.885  1.00  0.00           H
ATOM   2789 HG12 VAL D 239      97.652 -33.635 114.421  1.00  0.00           H
ATOM   2790 HG13 VAL D 239      99.083 -34.535 113.862  1.00  0.00           H
ATOM   2791 HG21 VAL D 239      99.120 -35.742 116.042  1.00  0.00           H
ATOM   2792 HG22 VAL D 239      97.733 -36.742 116.535  1.00  0.00           H
ATOM   2793 HG23 VAL D 239      97.626 -34.967 116.620  1.00  0.00           H
ATOM   2794  N   ALA D 240      94.907 -34.537 116.409  1.00 69.23           N
ANISOU 2794  N   ALA D 240     8992   8939   8373    540    134     53       N
ATOM   2795  CA  ALA D 240      94.332 -33.351 117.028  1.00 64.64           C
ANISOU 2795  CA  ALA D 240     8429   8348   7784    554    140     56       C
ATOM   2796  C   ALA D 240      95.097 -33.046 118.302  1.00 62.42           C
ANISOU 2796  C   ALA D 240     8161   8065   7489    567    139     50       C
ATOM   2797  O   ALA D 240      95.198 -33.903 119.193  1.00 41.60           O
ANISOU 2797  O   ALA D 240     5522   5430   4852    573    146     51       O
ATOM   2798  CB  ALA D 240      92.850 -33.530 117.350  1.00 67.57           C
ANISOU 2798  CB  ALA D 240     8799   8711   8164    564    157     68       C
ATOM   2799  H   ALA D 240      94.994 -35.377 116.963  1.00  0.00           H
ATOM   2800  HA  ALA D 240      94.443 -32.510 116.344  1.00  0.00           H
ATOM   2801  HB1 ALA D 240      92.740 -34.217 118.189  1.00  0.00           H
ATOM   2802  HB2 ALA D 240      92.336 -33.936 116.479  1.00  0.00           H
ATOM   2803  HB3 ALA D 240      92.415 -32.565 117.610  1.00  0.00           H
ATOM   2804  N   PHE D 241      95.579 -31.808 118.397  1.00 74.74           N
ANISOU 2804  N   PHE D 241     9737   9623   9038    571    132     43       N
ATOM   2805  CA  PHE D 241      96.306 -31.310 119.549  1.00 73.43           C
ANISOU 2805  CA  PHE D 241     9586   9455   8858    582    130     37       C
ATOM   2806  C   PHE D 241      95.452 -30.314 120.313  1.00 66.42           C
ANISOU 2806  C   PHE D 241     8716   8556   7965    599    141     42       C
ATOM   2807  O   PHE D 241      94.585 -29.643 119.745  1.00 91.67           O
ANISOU 2807  O   PHE D 241    11916  11747  11166    599    144     48       O
ATOM   2808  CB  PHE D 241      97.620 -30.623 119.134  1.00 72.91           C
ANISOU 2808  CB  PHE D 241     9526   9395   8783    574    113     25       C
ATOM   2809  CG  PHE D 241      98.521 -31.468 118.273  1.00 79.17           C
ANISOU 2809  CG  PHE D 241    10302  10199   9581    557    102     19       C
ATOM   2810  CD1 PHE D 241      99.171 -32.570 118.805  1.00 75.97           C
ANISOU 2810  CD1 PHE D 241     9889   9799   9175    556    101     17       C
ATOM   2811  CD2 PHE D 241      98.721 -31.163 116.929  1.00 79.61           C
ANISOU 2811  CD2 PHE D 241    10350  10258   9640    542     91     16       C
ATOM   2812  CE1 PHE D 241     100.009 -33.358 118.012  1.00 76.58           C
ANISOU 2812  CE1 PHE D 241     9952   9887   9258    540     91     12       C
ATOM   2813  CE2 PHE D 241      99.554 -31.946 116.134  1.00 72.04           C
ANISOU 2813  CE2 PHE D 241     9376   9309   8685    527     81     11       C
ATOM   2814  CZ  PHE D 241     100.199 -33.045 116.680  1.00 70.78           C
ANISOU 2814  CZ  PHE D 241     9210   9156   8527    526     81      9       C
ATOM   2815  H   PHE D 241      95.428 -31.178 117.622  1.00  0.00           H
ATOM   2816  HA  PHE D 241      96.541 -32.149 120.205  1.00  0.00           H
ATOM   2817  HB2 PHE D 241      97.370 -29.718 118.579  1.00  0.00           H
ATOM   2818  HB3 PHE D 241      98.165 -30.339 120.034  1.00  0.00           H
ATOM   2819  HD1 PHE D 241      99.028 -32.823 119.846  1.00  0.00           H
ATOM   2820  HD2 PHE D 241      98.224 -30.307 116.497  1.00  0.00           H
ATOM   2821  HE1 PHE D 241     100.510 -34.214 118.441  1.00  0.00           H
ATOM   2822  HE2 PHE D 241      99.696 -31.698 115.092  1.00  0.00           H
ATOM   2823  HZ  PHE D 241     100.847 -33.654 116.067  1.00  0.00           H
ATOM   2824  N   GLY D 242      95.739 -30.212 121.607  1.00 43.79           N
ANISOU 2824  N   GLY D 242     5862   5686   5089    612    145     40       N
ATOM   2825  CA  GLY D 242      95.137 -29.182 122.433  1.00 37.58           C
ANISOU 2825  CA  GLY D 242     5094   4888   4295    629    153     44       C
ATOM   2826  C   GLY D 242      93.686 -29.379 122.809  1.00 47.94           C
ANISOU 2826  C   GLY D 242     6407   6193   5616    639    170     56       C
ATOM   2827  O   GLY D 242      92.990 -28.389 123.048  1.00 50.97           O
ANISOU 2827  O   GLY D 242     6804   6567   5996    649    177     60       O
ATOM   2828  H   GLY D 242      96.388 -30.864 122.024  1.00  0.00           H
ATOM   2829  HA2 GLY D 242      95.713 -29.119 123.356  1.00  0.00           H
ATOM   2830  HA3 GLY D 242      95.228 -28.230 121.910  1.00  0.00           H
ATOM   2831  N   LEU D 243      93.192 -30.621 122.857  1.00 52.91           N
ANISOU 2831  N   LEU D 243     7022   6826   6257    637    179     62       N
ATOM   2832  CA  LEU D 243      91.779 -30.802 123.169  1.00 64.89           C
ANISOU 2832  CA  LEU D 243     8538   8334   7781    646    195     74       C
ATOM   2833  C   LEU D 243      91.508 -30.504 124.639  1.00 77.82           C
ANISOU 2833  C   LEU D 243    10193   9964   9412    665    206     76       C
ATOM   2834  O   LEU D 243      92.258 -30.924 125.529  1.00 79.66           O
ANISOU 2834  O   LEU D 243    10429  10200   9638    670    204     71       O
ATOM   2835  CB  LEU D 243      91.303 -32.201 122.783  1.00 63.33           C
ANISOU 2835  CB  LEU D 243     8321   8142   7598    638    201     81       C
ATOM   2836  CG  LEU D 243      91.716 -32.692 121.399  1.00 62.10           C
ANISOU 2836  CG  LEU D 243     8149   7996   7451    619    190     78       C
ATOM   2837  CD1 LEU D 243      91.278 -34.141 121.253  1.00 47.84           C
ANISOU 2837  CD1 LEU D 243     6324   6194   5657    613    196     84       C
ATOM   2838  CD2 LEU D 243      91.131 -31.774 120.308  1.00 70.62           C
ANISOU 2838  CD2 LEU D 243     9229   9072   8534    613    187     80       C
ATOM   2839  H   LEU D 243      93.786 -31.418 122.680  1.00  0.00           H
ATOM   2840  HA  LEU D 243      91.214 -30.084 122.576  1.00  0.00           H
ATOM   2841  HB2 LEU D 243      91.700 -32.902 123.517  1.00  0.00           H
ATOM   2842  HB3 LEU D 243      90.215 -32.221 122.843  1.00  0.00           H
ATOM   2843  HG  LEU D 243      92.803 -32.655 121.332  1.00  0.00           H
ATOM   2844 HD11 LEU D 243      91.565 -34.511 120.268  1.00  0.00           H
ATOM   2845 HD12 LEU D 243      91.759 -34.745 122.021  1.00  0.00           H
ATOM   2846 HD13 LEU D 243      90.195 -34.206 121.364  1.00  0.00           H
ATOM   2847 HD21 LEU D 243      91.433 -32.138 119.326  1.00  0.00           H
ATOM   2848 HD22 LEU D 243      90.042 -31.777 120.376  1.00  0.00           H
ATOM   2849 HD23 LEU D 243      91.501 -30.759 120.450  1.00  0.00           H
ATOM   2850  N   GLY D 244      90.413 -29.794 124.893  1.00 91.21           N
ANISOU 2850  N   GLY D 244    11898  11649  11108    677    217     84       N
ATOM   2851  CA  GLY D 244      90.148 -29.268 126.214  1.00 85.25           C
ANISOU 2851  CA  GLY D 244    11161  10885  10344    695    226     86       C
ATOM   2852  C   GLY D 244      90.852 -27.966 126.509  1.00 77.32           C
ANISOU 2852  C   GLY D 244    10177   9877   9326    700    218     78       C
ATOM   2853  O   GLY D 244      90.812 -27.505 127.649  1.00 96.68           O
ANISOU 2853  O   GLY D 244    12644  12321  11768    715    224     77       O
ATOM   2854  H   GLY D 244      89.753 -29.618 124.149  1.00  0.00           H
ATOM   2855  HA2 GLY D 244      90.471 -30.006 126.948  1.00  0.00           H
ATOM   2856  HA3 GLY D 244      89.073 -29.116 126.321  1.00  0.00           H
ATOM   2857  N   THR D 245      91.457 -27.344 125.508  1.00 56.17           N
ANISOU 2857  N   THR D 245     7496   7202   6643    689    204     71       N
ATOM   2858  CA  THR D 245      92.204 -26.110 125.644  1.00 57.32           C
ANISOU 2858  CA  THR D 245     7659   7345   6776    691    194     63       C
ATOM   2859  C   THR D 245      91.473 -25.011 124.874  1.00 67.81           C
ANISOU 2859  C   THR D 245     8994   8667   8104    691    195     68       C
ATOM   2860  O   THR D 245      90.559 -25.277 124.087  1.00 73.96           O
ANISOU 2860  O   THR D 245     9762   9446   8895    686    201     75       O
ATOM   2861  CB  THR D 245      93.633 -26.368 125.133  1.00 60.59           C
ANISOU 2861  CB  THR D 245     8066   7771   7185    677    177     52       C
ATOM   2862  CG2 THR D 245      94.466 -25.096 124.774  1.00 56.93           C
ANISOU 2862  CG2 THR D 245     7615   7306   6709    674    163     43       C
ATOM   2863  OG1 THR D 245      94.316 -27.180 126.095  1.00 66.17           O
ANISOU 2863  OG1 THR D 245     8771   8481   7888    681    177     48       O
ATOM   2864  H   THR D 245      91.393 -27.758 124.589  1.00  0.00           H
ATOM   2865  HA  THR D 245      92.248 -25.835 126.698  1.00  0.00           H
ATOM   2866  HB  THR D 245      93.545 -26.960 124.222  1.00  0.00           H
ATOM   2867 HG21 THR D 245      95.405 -25.107 125.328  1.00  0.00           H
ATOM   2868 HG22 THR D 245      93.899 -24.204 125.039  1.00  0.00           H
ATOM   2869 HG23 THR D 245      94.675 -25.089 123.704  1.00  0.00           H
ATOM   2870  HG1 THR D 245      95.210 -27.351 125.792  1.00  0.00           H
ATOM   2871  N   ALA D 246      91.840 -23.757 125.150  1.00 68.77           N
ANISOU 2871  N   ALA D 246     9134   8783   8213    697    190     63       N
ATOM   2872  CA  ALA D 246      91.346 -22.653 124.349  1.00 70.22           C
ANISOU 2872  CA  ALA D 246     9324   8961   8395    695    189     65       C
ATOM   2873  C   ALA D 246      91.963 -22.636 122.967  1.00 71.37           C
ANISOU 2873  C   ALA D 246     9457   9116   8544    677    174     59       C
ATOM   2874  O   ALA D 246      91.540 -21.814 122.148  1.00 79.78           O
ANISOU 2874  O   ALA D 246    10525  10178   9609    673    172     61       O
ATOM   2875  CB  ALA D 246      91.646 -21.321 125.043  1.00 71.35           C
ANISOU 2875  CB  ALA D 246     9491   9095   8522    707    186     61       C
ATOM   2876  H   ALA D 246      92.465 -23.576 125.922  1.00  0.00           H
ATOM   2877  HA  ALA D 246      90.266 -22.756 124.245  1.00  0.00           H
ATOM   2878  HB1 ALA D 246      91.271 -20.501 124.431  1.00  0.00           H
ATOM   2879  HB2 ALA D 246      92.722 -21.214 125.174  1.00  0.00           H
ATOM   2880  HB3 ALA D 246      91.157 -21.302 126.017  1.00  0.00           H
ATOM   2881  N   ASN D 247      92.944 -23.510 122.701  1.00 57.54           N
ANISOU 2881  N   ASN D 247     7693   7375   6794    665    164     52       N
ATOM   2882  CA  ASN D 247      93.655 -23.571 121.423  1.00 67.50           C
ANISOU 2882  CA  ASN D 247     8942   8646   8058    647    149     46       C
ATOM   2883  C   ASN D 247      93.686 -25.004 120.902  1.00 63.16           C
ANISOU 2883  C   ASN D 247     8370   8106   7521    635    149     47       C
ATOM   2884  O   ASN D 247      94.167 -25.918 121.592  1.00 49.56           O
ANISOU 2884  O   ASN D 247     6642   6388   5799    637    150     45       O
ATOM   2885  CB  ASN D 247      95.091 -23.044 121.535  1.00 70.35           C
ANISOU 2885  CB  ASN D 247     9311   9012   8405    643    133     34       C
ATOM   2886  CG  ASN D 247      95.160 -21.578 121.895  1.00 82.43           C
ANISOU 2886  CG  ASN D 247    10863  10533   9922    652    131     31       C
ATOM   2887  ND2 ASN D 247      94.022 -20.966 122.108  1.00 78.01           N
ANISOU 2887  ND2 ASN D 247    10312   9963   9363    663    143     40       N
ATOM   2888  OD1 ASN D 247      96.244 -20.994 121.932  1.00103.74           O
ANISOU 2888  OD1 ASN D 247    13571  13236  12611    649    118     22       O
ATOM   2889  H   ASN D 247      93.207 -24.164 123.424  1.00  0.00           H
ATOM   2890  HA  ASN D 247      93.119 -22.955 120.702  1.00  0.00           H
ATOM   2891  HB2 ASN D 247      95.589 -23.188 120.576  1.00  0.00           H
ATOM   2892  HB3 ASN D 247      95.619 -23.619 122.296  1.00  0.00           H
ATOM   2893 HD21 ASN D 247      93.154 -21.479 122.048  1.00  0.00           H
ATOM   2894 HD22 ASN D 247      94.013 -19.981 122.331  1.00  0.00           H
ATOM   2895  N   ARG D 248      93.202 -25.198 119.672  1.00 52.99           N
ANISOU 2895  N   ARG D 248     7069   6821   6244    623    148     51       N
ATOM   2896  CA  ARG D 248      93.109 -26.530 119.107  1.00 56.68           C
ANISOU 2896  CA  ARG D 248     7515   7297   6725    612    148     53       C
ATOM   2897  C   ARG D 248      93.684 -26.530 117.694  1.00 57.35           C
ANISOU 2897  C   ARG D 248     7587   7389   6813    593    134     48       C
ATOM   2898  O   ARG D 248      93.646 -25.517 116.977  1.00 53.41           O
ANISOU 2898  O   ARG D 248     7095   6888   6311    590    128     46       O
ATOM   2899  CB  ARG D 248      91.643 -27.039 119.106  1.00 60.67           C
ANISOU 2899  CB  ARG D 248     8013   7796   7243    617    165     66       C
ATOM   2900  CG  ARG D 248      90.972 -27.133 120.508  1.00 60.90           C
ANISOU 2900  CG  ARG D 248     8052   7816   7269    636    180     73       C
ATOM   2901  CD  ARG D 248      89.439 -27.234 120.436  1.00 59.13           C
ANISOU 2901  CD  ARG D 248     7826   7586   7057    642    196     86       C
ATOM   2902  NE  ARG D 248      88.797 -26.075 119.815  1.00 61.45           N
ANISOU 2902  NE  ARG D 248     8128   7873   7349    643    196     89       N
ATOM   2903  CZ  ARG D 248      88.273 -25.043 120.465  1.00 60.52           C
ANISOU 2903  CZ  ARG D 248     8027   7743   7223    658    204     92       C
ATOM   2904  NH1 ARG D 248      88.294 -24.999 121.788  1.00 69.86           N
ANISOU 2904  NH1 ARG D 248     9222   8921   8399    673    211     93       N
ATOM   2905  NH2 ARG D 248      87.720 -24.049 119.786  1.00 56.63           N
ANISOU 2905  NH2 ARG D 248     7541   7247   6731    657    204     95       N
ATOM   2906  H   ARG D 248      92.896 -24.404 119.127  1.00  0.00           H
ATOM   2907  HA  ARG D 248      93.706 -27.205 119.720  1.00  0.00           H
ATOM   2908  HB2 ARG D 248      91.051 -26.359 118.494  1.00  0.00           H
ATOM   2909  HB3 ARG D 248      91.621 -28.027 118.646  1.00  0.00           H
ATOM   2910  HG2 ARG D 248      91.355 -28.017 121.018  1.00  0.00           H
ATOM   2911  HG3 ARG D 248      91.240 -26.249 121.087  1.00  0.00           H
ATOM   2912  HD2 ARG D 248      89.054 -27.337 121.451  1.00  0.00           H
ATOM   2913  HD3 ARG D 248      89.174 -28.126 119.869  1.00  0.00           H
ATOM   2914  HE  ARG D 248      88.748 -26.059 118.807  1.00  0.00           H
ATOM   2915 HH11 ARG D 248      88.712 -25.754 122.312  1.00  0.00           H
ATOM   2916 HH12 ARG D 248      87.891 -24.211 122.273  1.00  0.00           H
ATOM   2917 HH21 ARG D 248      87.700 -24.078 118.777  1.00  0.00           H
ATOM   2918 HH22 ARG D 248      87.320 -23.264 120.277  1.00  0.00           H
ATOM   2919  N   LEU D 249      94.222 -27.686 117.300  1.00 50.52           N
ANISOU 2919  N   LEU D 249     6706   6534   5956    582    129     45       N
ATOM   2920  CA  LEU D 249      94.746 -27.883 115.954  1.00 42.01           C
ANISOU 2920  CA  LEU D 249     5615   5464   4883    563    117     40       C
ATOM   2921  C   LEU D 249      94.414 -29.290 115.513  1.00 50.59           C
ANISOU 2921  C   LEU D 249     6682   6556   5984    554    121     45       C
ATOM   2922  O   LEU D 249      94.731 -30.254 116.216  1.00 47.92           O
ANISOU 2922  O   LEU D 249     6338   6221   5647    556    124     45       O
ATOM   2923  CB  LEU D 249      96.251 -27.632 115.866  1.00 29.19           C
ANISOU 2923  CB  LEU D 249     3995   3848   3249    556    101     28       C
ATOM   2924  CG  LEU D 249      96.818 -28.026 114.505  1.00 46.51           C
ANISOU 2924  CG  LEU D 249     6173   6051   5450    537     88     23       C
ATOM   2925  CD1 LEU D 249      96.209 -27.181 113.400  1.00 55.68           C
ANISOU 2925  CD1 LEU D 249     7334   7208   6614    531     86     25       C
ATOM   2926  CD2 LEU D 249      98.329 -27.833 114.516  1.00 31.59           C
ANISOU 2926  CD2 LEU D 249     4285   4168   3549    531     73     11       C
ATOM   2927  H   LEU D 249      94.267 -28.451 117.957  1.00  0.00           H
ATOM   2928  HA  LEU D 249      94.242 -27.186 115.285  1.00  0.00           H
ATOM   2929  HB2 LEU D 249      96.751 -28.216 116.639  1.00  0.00           H
ATOM   2930  HB3 LEU D 249      96.446 -26.574 116.040  1.00  0.00           H
ATOM   2931  HG  LEU D 249      96.594 -29.076 114.316  1.00  0.00           H
ATOM   2932 HD21 LEU D 249      98.738 -28.113 113.546  1.00  0.00           H
ATOM   2933 HD22 LEU D 249      98.559 -26.787 114.719  1.00  0.00           H
ATOM   2934 HD23 LEU D 249      98.769 -28.459 115.291  1.00  0.00           H
ATOM   2935 HD11 LEU D 249      95.557 -27.801 112.786  1.00  0.00           H
ATOM   2936 HD12 LEU D 249      95.630 -26.369 113.840  1.00  0.00           H
ATOM   2937 HD13 LEU D 249      97.004 -26.765 112.780  1.00  0.00           H
ATOM   2938  N   TYR D 250      93.722 -29.379 114.375  1.00 60.02           N
ANISOU 2938  N   TYR D 250     7865   7751   7189    544    122     50       N
ATOM   2939  CA  TYR D 250      93.317 -30.623 113.738  1.00 54.85           C
ANISOU 2939  CA  TYR D 250     7191   7101   6549    534    125     56       C
ATOM   2940  C   TYR D 250      94.044 -30.772 112.410  1.00 52.13           C
ANISOU 2940  C   TYR D 250     6834   6764   6208    515    110     49       C
ATOM   2941  O   TYR D 250      94.004 -29.854 111.576  1.00 46.56           O
ANISOU 2941  O   TYR D 250     6133   6058   5501    509    104     46       O
ATOM   2942  CB  TYR D 250      91.812 -30.632 113.491  1.00 52.66           C
ANISOU 2942  CB  TYR D 250     6910   6817   6282    538    138     68       C
ATOM   2943  CG  TYR D 250      90.945 -30.587 114.726  1.00 56.89           C
ANISOU 2943  CG  TYR D 250     7456   7344   6816    556    154     76       C
ATOM   2944  CD1 TYR D 250      90.477 -29.373 115.233  1.00 58.72           C
ANISOU 2944  CD1 TYR D 250     7705   7566   7040    569    159     78       C
ATOM   2945  CD2 TYR D 250      90.559 -31.761 115.367  1.00 52.21           C
ANISOU 2945  CD2 TYR D 250     6855   6752   6231    560    164     82       C
ATOM   2946  CE1 TYR D 250      89.660 -29.329 116.360  1.00 59.90           C
ANISOU 2946  CE1 TYR D 250     7863   7707   7188    586    174     86       C
ATOM   2947  CE2 TYR D 250      89.747 -31.725 116.492  1.00 58.51           C
ANISOU 2947  CE2 TYR D 250     7661   7542   7028    576    178     90       C
ATOM   2948  CZ  TYR D 250      89.296 -30.512 116.986  1.00 59.48           C
ANISOU 2948  CZ  TYR D 250     7802   7656   7142    589    183     92       C
ATOM   2949  OH  TYR D 250      88.487 -30.496 118.109  1.00 54.72           O
ANISOU 2949  OH  TYR D 250     7207   7044   6538    606    198     99       O
ATOM   2950  H   TYR D 250      93.459 -28.516 113.922  1.00  0.00           H
ATOM   2951  HA  TYR D 250      93.579 -31.459 114.386  1.00  0.00           H
ATOM   2952  HB2 TYR D 250      91.568 -29.763 112.880  1.00  0.00           H
ATOM   2953  HB3 TYR D 250      91.561 -31.530 112.927  1.00  0.00           H
ATOM   2954  HD1 TYR D 250      90.753 -28.452 114.741  1.00  0.00           H
ATOM   2955  HD2 TYR D 250      90.897 -32.712 114.984  1.00  0.00           H
ATOM   2956  HE1 TYR D 250      89.312 -28.382 116.744  1.00  0.00           H
ATOM   2957  HE2 TYR D 250      89.466 -32.645 116.982  1.00  0.00           H
ATOM   2958  HH  TYR D 250      87.687 -30.995 117.933  1.00  0.00           H
ATOM   2959  N   LEU D 251      94.663 -31.938 112.191  1.00 49.80           N
ANISOU 2959  N   LEU D 251     6525   6478   5918    504    106     46       N
ATOM   2960  CA  LEU D 251      95.250 -32.272 110.893  1.00 44.60           C
ANISOU 2960  CA  LEU D 251     5854   5827   5266    486     94     41       C
ATOM   2961  C   LEU D 251      94.712 -33.610 110.424  1.00 49.51           C
ANISOU 2961  C   LEU D 251     6457   6452   5902    477     99     48       C
ATOM   2962  O   LEU D 251      94.827 -34.620 111.139  1.00 49.29           O
ANISOU 2962  O   LEU D 251     6425   6427   5877    480    105     51       O
ATOM   2963  CB  LEU D 251      96.779 -32.328 110.942  1.00 36.28           C
ANISOU 2963  CB  LEU D 251     4801   4782   4203    479     80     29       C
ATOM   2964  CG  LEU D 251      97.513 -31.086 111.425  1.00 33.14           C
ANISOU 2964  CG  LEU D 251     4421   4382   3790    487     72     21       C
ATOM   2965  CD1 LEU D 251      98.683 -31.527 112.250  1.00 21.59           C
ANISOU 2965  CD1 LEU D 251     2960   2925   2319    489     67     14       C
ATOM   2966  CD2 LEU D 251      97.946 -30.209 110.252  1.00 42.96           C
ANISOU 2966  CD2 LEU D 251     5665   5628   5031    475     59     14       C
ATOM   2967  H   LEU D 251      94.728 -32.607 112.945  1.00  0.00           H
ATOM   2968  HA  LEU D 251      94.954 -31.509 110.173  1.00  0.00           H
ATOM   2969  HB2 LEU D 251      97.054 -33.149 111.604  1.00  0.00           H
ATOM   2970  HB3 LEU D 251      97.139 -32.566 109.941  1.00  0.00           H
ATOM   2971  HG  LEU D 251      96.839 -30.510 112.059  1.00  0.00           H
ATOM   2972 HD11 LEU D 251      99.225 -30.652 112.608  1.00  0.00           H
ATOM   2973 HD12 LEU D 251      99.346 -32.141 111.641  1.00  0.00           H
ATOM   2974 HD13 LEU D 251      98.329 -32.109 113.101  1.00  0.00           H
ATOM   2975 HD21 LEU D 251      97.069 -29.910 109.678  1.00  0.00           H
ATOM   2976 HD22 LEU D 251      98.627 -30.769 109.611  1.00  0.00           H
ATOM   2977 HD23 LEU D 251      98.452 -29.320 110.631  1.00  0.00           H
ATOM   2978  N   ASN D 252      94.153 -33.612 109.215  1.00 56.47           N
ANISOU 2978  N   ASN D 252     7329   7334   6794    466     98     52       N
ATOM   2979  CA  ASN D 252      93.531 -34.777 108.595  1.00 59.32           C
ANISOU 2979  CA  ASN D 252     7673   7698   7170    456    103     59       C
ATOM   2980  C   ASN D 252      94.137 -35.015 107.217  1.00 48.21           C
ANISOU 2980  C   ASN D 252     6254   6297   5768    437     89     53       C
ATOM   2981  O   ASN D 252      94.481 -34.063 106.501  1.00 33.01           O
ANISOU 2981  O   ASN D 252     4333   4372   3838    431     80     47       O
ATOM   2982  CB  ASN D 252      92.016 -34.596 108.441  1.00 62.07           C
ANISOU 2982  CB  ASN D 252     8020   8038   7527    461    115     71       C
ATOM   2983  CG  ASN D 252      91.399 -33.925 109.626  1.00 59.81           C
ANISOU 2983  CG  ASN D 252     7749   7743   7233    481    127     76       C
ATOM   2984  ND2 ASN D 252      91.328 -34.630 110.746  1.00 50.48           N
ANISOU 2984  ND2 ASN D 252     6568   6560   6050    491    135     79       N
ATOM   2985  OD1 ASN D 252      91.013 -32.768 109.546  1.00 65.54           O
ANISOU 2985  OD1 ASN D 252     8486   8462   7954    487    127     76       O
ATOM   2986  H   ASN D 252      94.161 -32.748 108.692  1.00  0.00           H
ATOM   2987  HA  ASN D 252      93.720 -35.651 109.219  1.00  0.00           H
ATOM   2988  HB2 ASN D 252      91.824 -33.990 107.556  1.00  0.00           H
ATOM   2989  HB3 ASN D 252      91.554 -35.574 108.308  1.00  0.00           H
ATOM   2990 HD21 ASN D 252      91.671 -35.580 110.766  1.00  0.00           H
ATOM   2991 HD22 ASN D 252      90.931 -34.218 111.579  1.00  0.00           H
ATOM   2992  N   TYR D 253      94.272 -36.283 106.857  1.00 43.28           N
ANISOU 2992  N   TYR D 253     5614   5678   5153    426     89     55       N
ATOM   2993  CA  TYR D 253      94.588 -36.671 105.496  1.00 41.29           C
ANISOU 2993  CA  TYR D 253     5349   5431   4909    408     79     52       C
ATOM   2994  C   TYR D 253      93.653 -37.792 105.083  1.00 49.32           C
ANISOU 2994  C   TYR D 253     6350   6447   5941    402     88     63       C
ATOM   2995  O   TYR D 253      93.303 -38.650 105.900  1.00 53.99           O
ANISOU 2995  O   TYR D 253     6939   7038   6535    409     98     69       O
ATOM   2996  CB  TYR D 253      96.047 -37.101 105.339  1.00 29.40           C
ANISOU 2996  CB  TYR D 253     3838   3934   3398    398     66     42       C
ATOM   2997  CG  TYR D 253      96.403 -37.348 103.887  1.00 39.98           C
ANISOU 2997  CG  TYR D 253     5166   5279   4745    379     55     38       C
ATOM   2998  CD1 TYR D 253      96.646 -38.630 103.414  1.00 42.67           C
ANISOU 2998  CD1 TYR D 253     5491   5625   5095    367     54     39       C
ATOM   2999  CD2 TYR D 253      96.502 -36.290 102.989  1.00 37.02           C
ANISOU 2999  CD2 TYR D 253     4795   4903   4368    373     47     33       C
ATOM   3000  CE1 TYR D 253      96.962 -38.850 102.086  1.00 43.15           C
ANISOU 3000  CE1 TYR D 253     5542   5691   5164    350     44     36       C
ATOM   3001  CE2 TYR D 253      96.821 -36.499 101.675  1.00 29.00           C
ANISOU 3001  CE2 TYR D 253     3768   3891   3359    356     37     29       C
ATOM   3002  CZ  TYR D 253      97.042 -37.782 101.221  1.00 45.67           C
ANISOU 3002  CZ  TYR D 253     5864   6008   5480    344     35     31       C
ATOM   3003  OH  TYR D 253      97.358 -37.997  99.893  1.00 56.82           O
ANISOU 3003  OH  TYR D 253     7266   7425   6899    327     26     27       O
ATOM   3004  H   TYR D 253      94.150 -37.003 107.554  1.00  0.00           H
ATOM   3005  HA  TYR D 253      94.410 -35.816 104.845  1.00  0.00           H
ATOM   3006  HB2 TYR D 253      96.692 -36.315 105.732  1.00  0.00           H
ATOM   3007  HB3 TYR D 253      96.213 -38.016 105.907  1.00  0.00           H
ATOM   3008  HD1 TYR D 253      96.586 -39.467 104.093  1.00  0.00           H
ATOM   3009  HD2 TYR D 253      96.324 -35.283 103.337  1.00  0.00           H
ATOM   3010  HE1 TYR D 253      97.146 -39.853 101.730  1.00  0.00           H
ATOM   3011  HE2 TYR D 253      96.900 -35.663 100.996  1.00  0.00           H
ATOM   3012  HH  TYR D 253      98.196 -37.575  99.691  1.00  0.00           H
ATOM   3013  N   LEU D 254      93.231 -37.768 103.819  1.00 38.48           N
ANISOU 3013  N   LEU D 254     4969   5075   4578    389     84     65       N
ATOM   3014  CA  LEU D 254      92.397 -38.823 103.256  1.00 40.25           C
ANISOU 3014  CA  LEU D 254     5178   5299   4817    381     91     74       C
ATOM   3015  C   LEU D 254      92.971 -39.241 101.911  1.00 44.31           C
ANISOU 3015  C   LEU D 254     5679   5819   5337    361     79     69       C
ATOM   3016  O   LEU D 254      93.382 -38.397 101.102  1.00 37.05           O
ANISOU 3016  O   LEU D 254     4763   4900   4415    354     68     62       O
ATOM   3017  CB  LEU D 254      90.942 -38.368 103.031  1.00 46.63           C
ANISOU 3017  CB  LEU D 254     5987   6099   5632    386    101     85       C
ATOM   3018  CG  LEU D 254      89.911 -39.465 102.658  1.00 47.36           C
ANISOU 3018  CG  LEU D 254     6065   6190   5740    381    111     97       C
ATOM   3019  CD1 LEU D 254      89.200 -40.113 103.864  1.00 69.56           C
ANISOU 3019  CD1 LEU D 254     8877   8997   8553    394    125    106       C
ATOM   3020  CD2 LEU D 254      88.914 -38.999 101.619  1.00 54.69           C
ANISOU 3020  CD2 LEU D 254     6988   7113   6677    375    112    103       C
ATOM   3021  H   LEU D 254      93.499 -36.992 103.230  1.00  0.00           H
ATOM   3022  HA  LEU D 254      92.404 -39.680 103.929  1.00  0.00           H
ATOM   3023  HB2 LEU D 254      90.600 -37.894 103.951  1.00  0.00           H
ATOM   3024  HB3 LEU D 254      90.940 -37.617 102.241  1.00  0.00           H
ATOM   3025  HG  LEU D 254      90.483 -40.263 102.186  1.00  0.00           H
ATOM   3026 HD11 LEU D 254      88.888 -39.337 104.562  1.00  0.00           H
ATOM   3027 HD12 LEU D 254      89.885 -40.798 104.364  1.00  0.00           H
ATOM   3028 HD13 LEU D 254      88.326 -40.663 103.517  1.00  0.00           H
ATOM   3029 HD21 LEU D 254      89.446 -38.547 100.782  1.00  0.00           H
ATOM   3030 HD22 LEU D 254      88.336 -39.852 101.264  1.00  0.00           H
ATOM   3031 HD23 LEU D 254      88.244 -38.264 102.063  1.00  0.00           H
ATOM   3032  N   HIS D 255      92.959 -40.543 101.660  1.00 48.51           N
ANISOU 3032  N   HIS D 255     6198   6355   5880    352     80     73       N
ATOM   3033  CA  HIS D 255      93.335 -41.053 100.356  1.00 54.54           C
ANISOU 3033  CA  HIS D 255     6948   7123   6651    333     70     70       C
ATOM   3034  C   HIS D 255      92.443 -42.230 100.004  1.00 56.60           C
ANISOU 3034  C   HIS D 255     7196   7383   6927    327     79     81       C
ATOM   3035  O   HIS D 255      92.282 -43.151 100.810  1.00 59.11           O
ANISOU 3035  O   HIS D 255     7511   7701   7246    332     87     86       O
ATOM   3036  CB  HIS D 255      94.807 -41.476 100.311  1.00 50.69           C
ANISOU 3036  CB  HIS D 255     6458   6643   6157    325     59     59       C
ATOM   3037  CG  HIS D 255      95.138 -42.327  99.128  1.00 42.22           C
ANISOU 3037  CG  HIS D 255     5372   5576   5095    306     51     58       C
ATOM   3038  CD2 HIS D 255      94.945 -43.648  98.890  1.00 34.50           C
ANISOU 3038  CD2 HIS D 255     4381   4600   4128    298     54     64       C
ATOM   3039  ND1 HIS D 255      95.753 -41.820  98.002  1.00 41.51           N
ANISOU 3039  ND1 HIS D 255     5279   5489   5004    294     38     50       N
ATOM   3040  CE1 HIS D 255      95.907 -42.787  97.113  1.00 39.96           C
ANISOU 3040  CE1 HIS D 255     5069   5296   4818    278     34     50       C
ATOM   3041  NE2 HIS D 255      95.431 -43.906  97.629  1.00 40.49           N
ANISOU 3041  NE2 HIS D 255     5129   5362   4892    281     43     59       N
ATOM   3042  H   HIS D 255      92.684 -41.188 102.387  1.00  0.00           H
ATOM   3043  HA  HIS D 255      93.178 -40.266  99.618  1.00  0.00           H
ATOM   3044  HB2 HIS D 255      95.033 -42.038 101.218  1.00  0.00           H
ATOM   3045  HB3 HIS D 255      95.430 -40.582 100.287  1.00  0.00           H
ATOM   3046  HD2 HIS D 255      94.494 -44.362  99.563  1.00  0.00           H
ATOM   3047  HE1 HIS D 255      96.346 -42.680  96.132  1.00  0.00           H
ATOM   3048  HD1 HIS D 255      96.040 -40.860  97.877  1.00  0.00           H
ATOM   3049  N   VAL D 256      91.866 -42.188  98.803  1.00 45.66           N
ANISOU 3049  N   VAL D 256     5802   5995   5551    315     76     84       N
ATOM   3050  CA  VAL D 256      91.062 -43.274  98.268  1.00 35.59           C
ANISOU 3050  CA  VAL D 256     4513   4719   4290    306     82     94       C
ATOM   3051  C   VAL D 256      91.517 -43.552  96.837  1.00 44.58           C
ANISOU 3051  C   VAL D 256     5640   5862   5436    287     70     89       C
ATOM   3052  O   VAL D 256      91.634 -42.623  96.023  1.00 35.40           O
ANISOU 3052  O   VAL D 256     4480   4698   4271    281     63     84       O
ATOM   3053  CB  VAL D 256      89.556 -42.932  98.288  1.00 27.36           C
ANISOU 3053  CB  VAL D 256     3472   3669   3256    314     94    106       C
ATOM   3054  CG1 VAL D 256      88.807 -43.947  97.491  1.00 38.17           C
ANISOU 3054  CG1 VAL D 256     4825   5037   4640    302     98    115       C
ATOM   3055  CG2 VAL D 256      88.991 -42.884  99.706  1.00 31.37           C
ANISOU 3055  CG2 VAL D 256     3988   4173   3759    333    107    113       C
ATOM   3056  H   VAL D 256      91.994 -41.361  98.238  1.00  0.00           H
ATOM   3057  HA  VAL D 256      91.228 -44.167  98.871  1.00  0.00           H
ATOM   3058  HB  VAL D 256      89.415 -41.955  97.825  1.00  0.00           H
ATOM   3059 HG11 VAL D 256      89.208 -43.983  96.478  1.00  0.00           H
ATOM   3060 HG12 VAL D 256      87.752 -43.672  97.455  1.00  0.00           H
ATOM   3061 HG13 VAL D 256      88.911 -44.926  97.959  1.00  0.00           H
ATOM   3062 HG21 VAL D 256      89.537 -42.144 100.291  1.00  0.00           H
ATOM   3063 HG22 VAL D 256      87.936 -42.611  99.668  1.00  0.00           H
ATOM   3064 HG23 VAL D 256      89.095 -43.864 100.173  1.00  0.00           H
ATOM   3065  N   THR D 257      91.757 -44.831  96.532  1.00 44.66           N
ANISOU 3065  N   THR D 257     5639   5876   5454    276     69     91       N
ATOM   3066  CA  THR D 257      91.984 -45.326  95.179  1.00 48.89           C
ANISOU 3066  CA  THR D 257     6162   6414   5999    257     60     90       C
ATOM   3067  C   THR D 257      90.887 -46.317  94.824  1.00 50.56           C
ANISOU 3067  C   THR D 257     6363   6623   6226    251     69    102       C
ATOM   3068  O   THR D 257      90.548 -47.183  95.637  1.00 51.10           O
ANISOU 3068  O   THR D 257     6428   6690   6296    258     79    109       O
ATOM   3069  CB  THR D 257      93.343 -46.024  95.052  1.00 54.50           C
ANISOU 3069  CB  THR D 257     6868   7133   6706    247     50     80       C
ATOM   3070  CG2 THR D 257      93.426 -46.834  93.775  1.00 59.28           C
ANISOU 3070  CG2 THR D 257     7460   7740   7323    228     44     81       C
ATOM   3071  OG1 THR D 257      94.410 -45.063  95.104  1.00 61.83           O
ANISOU 3071  OG1 THR D 257     7806   8064   7622    249     40     68       O
ATOM   3072  H   THR D 257      91.783 -45.499  97.289  1.00  0.00           H
ATOM   3073  HA  THR D 257      91.946 -44.488  94.482  1.00  0.00           H
ATOM   3074  HB  THR D 257      93.456 -46.705  95.896  1.00  0.00           H
ATOM   3075  HG1 THR D 257      94.904 -45.175  95.921  1.00  0.00           H
ATOM   3076 HG21 THR D 257      94.402 -47.317  93.713  1.00  0.00           H
ATOM   3077 HG22 THR D 257      92.645 -47.594  93.775  1.00  0.00           H
ATOM   3078 HG23 THR D 257      93.293 -46.175  92.917  1.00  0.00           H
ATOM   3079  N   GLN D 258      90.328 -46.192  93.615  1.00 53.20           N
ANISOU 3079  N   GLN D 258     6689   6954   6569    240     66    105       N
ATOM   3080  CA  GLN D 258      89.352 -47.153  93.098  1.00 53.54           C
ANISOU 3080  CA  GLN D 258     6720   6995   6627    232     73    116       C
ATOM   3081  C   GLN D 258      89.703 -47.646  91.704  1.00 49.66           C
ANISOU 3081  C   GLN D 258     6217   6506   6145    212     62    113       C
ATOM   3082  O   GLN D 258      90.186 -46.893  90.846  1.00 42.50           O
ANISOU 3082  O   GLN D 258     5312   5600   5235    204     52    105       O
ATOM   3083  CB  GLN D 258      87.925 -46.611  93.006  1.00 48.09           C
ANISOU 3083  CB  GLN D 258     6031   6297   5943    238     83    127       C
ATOM   3084  CG  GLN D 258      87.486 -45.731  94.117  1.00 52.85           C
ANISOU 3084  CG  GLN D 258     6647   6896   6538    257     91    129       C
ATOM   3085  CD  GLN D 258      86.055 -45.330  93.911  1.00 58.56           C
ANISOU 3085  CD  GLN D 258     7369   7612   7269    262    101    140       C
ATOM   3086  NE2 GLN D 258      85.804 -44.058  93.986  1.00 59.16           N
ANISOU 3086  NE2 GLN D 258     7455   7684   7338    271    101    138       N
ATOM   3087  OE1 GLN D 258      85.166 -46.171  93.779  1.00 63.51           O
ANISOU 3087  OE1 GLN D 258     7987   8237   7908    259    109    151       O
ATOM   3088  H   GLN D 258      90.590 -45.406  93.038  1.00  0.00           H
ATOM   3089  HA  GLN D 258      89.342 -48.013  93.766  1.00  0.00           H
ATOM   3090  HB2 GLN D 258      87.844 -46.042  92.080  1.00  0.00           H
ATOM   3091  HB3 GLN D 258      87.240 -47.457  92.948  1.00  0.00           H
ATOM   3092  HG2 GLN D 258      88.112 -44.839  94.142  1.00  0.00           H
ATOM   3093  HG3 GLN D 258      87.580 -46.267  95.062  1.00  0.00           H
ATOM   3094 HE21 GLN D 258      86.557 -43.402  94.133  1.00  0.00           H
ATOM   3095 HE22 GLN D 258      84.854 -43.726  93.897  1.00  0.00           H
ATOM   3096  N   HIS D 259      89.365 -48.913  91.471  1.00 43.01           N
ANISOU 3096  N   HIS D 259     5364   5664   5313    203     66    121       N
ATOM   3097  CA  HIS D 259      89.456 -49.518  90.149  1.00 49.98           C
ANISOU 3097  CA  HIS D 259     6235   6548   6206    184     58    121       C
ATOM   3098  C   HIS D 259      88.123 -50.215  89.867  1.00 48.20           C
ANISOU 3098  C   HIS D 259     6001   6318   5996    181     68    135       C
ATOM   3099  O   HIS D 259      87.771 -51.213  90.514  1.00 36.90           O
ANISOU 3099  O   HIS D 259     4566   4887   4568    184     77    143       O
ATOM   3100  CB  HIS D 259      90.652 -50.466  90.056  1.00 61.11           C
ANISOU 3100  CB  HIS D 259     7640   7964   7614    174     51    114       C
ATOM   3101  CG  HIS D 259      91.956 -49.815  90.416  1.00 76.90           C
ANISOU 3101  CG  HIS D 259     9649   9970   9601    178     42    101       C
ATOM   3102  CD2 HIS D 259      92.909 -50.158  91.316  1.00 73.06           C
ANISOU 3102  CD2 HIS D 259     9167   9489   9105    184     40     95       C
ATOM   3103  ND1 HIS D 259      92.408 -48.665  89.800  1.00 78.35           N
ANISOU 3103  ND1 HIS D 259     9837  10153   9778    175     32     91       N
ATOM   3104  CE1 HIS D 259      93.575 -48.320  90.317  1.00 75.33           C
ANISOU 3104  CE1 HIS D 259     9463   9777   9384    180     25     81       C
ATOM   3105  NE2 HIS D 259      93.903 -49.212  91.235  1.00 74.55           N
ANISOU 3105  NE2 HIS D 259     9362   9680   9282    185     30     83       N
ATOM   3106  H   HIS D 259      89.033 -49.476  92.241  1.00  0.00           H
ATOM   3107  HA  HIS D 259      89.590 -48.723  89.415  1.00  0.00           H
ATOM   3108  HB2 HIS D 259      90.483 -51.302  90.736  1.00  0.00           H
ATOM   3109  HB3 HIS D 259      90.719 -50.850  89.038  1.00  0.00           H
ATOM   3110  HD2 HIS D 259      92.891 -51.013  91.975  1.00  0.00           H
ATOM   3111  HE1 HIS D 259      94.160 -47.457  90.036  1.00  0.00           H
ATOM   3112  HD1 HIS D 259      91.923 -48.165  89.069  1.00  0.00           H
ATOM   3113  N   ASN D 260      87.345 -49.638  88.958  1.00 45.60           N
ANISOU 3113  N   ASN D 260     5669   5984   5673    176     68    138       N
ATOM   3114  CA  ASN D 260      86.007 -50.123  88.683  1.00 48.52           C
ANISOU 3114  CA  ASN D 260     6032   6348   6057    174     77    152       C
ATOM   3115  C   ASN D 260      85.850 -50.464  87.211  1.00 50.87           C
ANISOU 3115  C   ASN D 260     6318   6645   6365    155     70    153       C
ATOM   3116  O   ASN D 260      86.549 -49.931  86.343  1.00 47.52           O
ANISOU 3116  O   ASN D 260     5894   6223   5939    145     58    143       O
ATOM   3117  CB  ASN D 260      84.912 -49.109  89.088  1.00 51.66           C
ANISOU 3117  CB  ASN D 260     6436   6740   6453    188     86    159       C
ATOM   3118  CG  ASN D 260      85.176 -48.441  90.440  1.00 42.01           C
ANISOU 3118  CG  ASN D 260     5227   5517   5217    207     92    155       C
ATOM   3119  ND2 ASN D 260      85.388 -47.117  90.437  1.00 28.98           N
ANISOU 3119  ND2 ASN D 260     3587   3867   3558    213     88    148       N
ATOM   3120  OD1 ASN D 260      85.108 -49.096  91.479  1.00 37.14           O
ANISOU 3120  OD1 ASN D 260     4611   4901   4598    216    100    160       O
ATOM   3121  H   ASN D 260      87.694 -48.841  88.446  1.00  0.00           H
ATOM   3122  HA  ASN D 260      85.852 -51.035  89.259  1.00  0.00           H
ATOM   3123  HB2 ASN D 260      83.957 -49.632  89.141  1.00  0.00           H
ATOM   3124  HB3 ASN D 260      84.848 -48.336  88.321  1.00  0.00           H
ATOM   3125 HD21 ASN D 260      85.404 -46.611  89.563  1.00  0.00           H
ATOM   3126 HD22 ASN D 260      85.532 -46.627  91.308  1.00  0.00           H
ATOM   3127  N   THR D 261      84.911 -51.365  86.950  1.00 60.13           N
ANISOU 3127  N   THR D 261     7481   7814   7551    149     76    165       N
ATOM   3128  CA  THR D 261      84.432 -51.619  85.604  1.00 56.65           C
ANISOU 3128  CA  THR D 261     7030   7371   7123    133     72    168       C
ATOM   3129  C   THR D 261      83.112 -50.879  85.435  1.00 47.08           C
ANISOU 3129  C   THR D 261     5819   6152   5916    139     80    177       C
ATOM   3130  O   THR D 261      82.135 -51.210  86.126  1.00 79.27           O
ANISOU 3130  O   THR D 261     9896  10226   9998    148     92    189       O
ATOM   3131  CB  THR D 261      84.243 -53.117  85.385  1.00 52.19           C
ANISOU 3131  CB  THR D 261     6455   6807   6569    122     74    176       C
ATOM   3132  CG2 THR D 261      84.215 -53.421  83.901  1.00 42.63           C
ANISOU 3132  CG2 THR D 261     5234   5595   5369    103     66    176       C
ATOM   3133  OG1 THR D 261      85.365 -53.806  85.955  1.00 66.70           O
ANISOU 3133  OG1 THR D 261     8294   8651   8400    122     71    170       O
ATOM   3134  H   THR D 261      84.517 -51.892  87.715  1.00  0.00           H
ATOM   3135  HA  THR D 261      85.156 -51.237  84.884  1.00  0.00           H
ATOM   3136  HB  THR D 261      83.318 -53.452  85.855  1.00  0.00           H
ATOM   3137  HG1 THR D 261      85.353 -53.702  86.909  1.00  0.00           H
ATOM   3138 HG21 THR D 261      84.080 -54.492  83.750  1.00  0.00           H
ATOM   3139 HG22 THR D 261      85.156 -53.107  83.448  1.00  0.00           H
ATOM   3140 HG23 THR D 261      83.390 -52.882  83.435  1.00  0.00           H
ATOM   3141  N   PRO D 262      83.036 -49.872  84.575  1.00 29.52           N
ANISOU 3141  N   PRO D 262     3597   3926   3692    135     73    172       N
ATOM   3142  CA  PRO D 262      81.833 -49.036  84.501  1.00 42.76           C
ANISOU 3142  CA  PRO D 262     5277   5596   5373    142     81    180       C
ATOM   3143  C   PRO D 262      80.724 -49.657  83.651  1.00 45.37           C
ANISOU 3143  C   PRO D 262     5596   5923   5720    132     85    192       C
ATOM   3144  O   PRO D 262      80.944 -50.531  82.806  1.00 50.28           O
ANISOU 3144  O   PRO D 262     6208   6545   6350    116     79    192       O
ATOM   3145  CB  PRO D 262      82.355 -47.739  83.866  1.00 46.94           C
ANISOU 3145  CB  PRO D 262     5814   6127   5895    140     71    168       C
ATOM   3146  CG  PRO D 262      83.466 -48.216  82.968  1.00 47.08           C
ANISOU 3146  CG  PRO D 262     5826   6150   5913    124     58    158       C
ATOM   3147  CD  PRO D 262      84.096 -49.400  83.670  1.00 32.89           C
ANISOU 3147  CD  PRO D 262     4025   4356   4114    123     59    158       C
ATOM   3148  HA  PRO D 262      81.460 -48.834  85.506  1.00  0.00           H
ATOM   3149  HB2 PRO D 262      81.573 -47.245  83.291  1.00  0.00           H
ATOM   3150  HB3 PRO D 262      82.744 -47.070  84.633  1.00  0.00           H
ATOM   3151  HG2 PRO D 262      83.066 -48.518  82.000  1.00  0.00           H
ATOM   3152  HG3 PRO D 262      84.204 -47.424  82.836  1.00  0.00           H
ATOM   3153  HD2 PRO D 262      84.979 -49.094  84.232  1.00  0.00           H
ATOM   3154  HD3 PRO D 262      84.354 -50.176  82.950  1.00  0.00           H
ATOM   3155  N   ASP D 263      79.515 -49.133  83.862  1.00 46.90           N
ANISOU 3155  N   ASP D 263     5792   6111   5918    141     95    202       N
ATOM   3156  CA  ASP D 263      78.264 -49.701  83.361  1.00 44.06           C
ANISOU 3156  CA  ASP D 263     5422   5745   5573    135    102    216       C
ATOM   3157  C   ASP D 263      77.586 -48.688  82.456  1.00 38.27           C
ANISOU 3157  C   ASP D 263     4689   5008   4844    132    100    216       C
ATOM   3158  O   ASP D 263      77.326 -47.560  82.873  1.00 40.74           O
ANISOU 3158  O   ASP D 263     5012   5319   5149    145    104    215       O
ATOM   3159  CB  ASP D 263      77.346 -50.060  84.526  1.00 56.82           C
ANISOU 3159  CB  ASP D 263     7040   7359   7192    150    117    228       C
ATOM   3160  CG  ASP D 263      76.150 -50.851  84.102  1.00 71.32           C
ANISOU 3160  CG  ASP D 263     8865   9190   9043    144    124    243       C
ATOM   3161  OD1 ASP D 263      76.061 -51.215  82.914  1.00 75.64           O
ANISOU 3161  OD1 ASP D 263     9403   9736   9600    127    117    244       O
ATOM   3162  OD2 ASP D 263      75.282 -51.083  84.964  1.00 77.49           O
ANISOU 3162  OD2 ASP D 263     9647   9968   9827    155    136    255       O
ATOM   3163  H   ASP D 263      79.461 -48.284  84.406  1.00  0.00           H
ATOM   3164  HA  ASP D 263      78.484 -50.602  82.789  1.00  0.00           H
ATOM   3165  HB2 ASP D 263      77.004 -49.138  84.997  1.00  0.00           H
ATOM   3166  HB3 ASP D 263      77.912 -50.639  85.257  1.00  0.00           H
ATOM   3167  N   GLY D 264      77.326 -49.073  81.217  1.00 40.08           N
ANISOU 3167  N   GLY D 264     4908   5236   5085    116     94    218       N
ATOM   3168  CA  GLY D 264      76.655 -48.145  80.335  1.00 32.39           C
ANISOU 3168  CA  GLY D 264     3935   4258   4115    113     93    219       C
ATOM   3169  C   GLY D 264      75.165 -48.280  80.282  1.00 34.33           C
ANISOU 3169  C   GLY D 264     4175   4497   4373    116    104    235       C
ATOM   3170  O   GLY D 264      74.498 -47.391  79.734  1.00 38.78           O
ANISOU 3170  O   GLY D 264     4740   5056   4938    116    105    237       O
ATOM   3171  H   GLY D 264      77.589 -49.993  80.896  1.00  0.00           H
ATOM   3172  HA2 GLY D 264      76.890 -47.134  80.667  1.00  0.00           H
ATOM   3173  HA3 GLY D 264      77.050 -48.279  79.328  1.00  0.00           H
ATOM   3174  N   GLY D 265      74.626 -49.359  80.861  1.00 27.49           N
ANISOU 3174  N   GLY D 265     3303   3629   3514    118    113    246       N
ATOM   3175  CA  GLY D 265      73.212 -49.668  80.761  1.00 38.94           C
ANISOU 3175  CA  GLY D 265     4746   5074   4977    119    123    262       C
ATOM   3176  C   GLY D 265      72.915 -50.680  79.661  1.00 49.99           C
ANISOU 3176  C   GLY D 265     6132   6471   6391    100    119    268       C
ATOM   3177  O   GLY D 265      73.805 -51.289  79.059  1.00 57.02           O
ANISOU 3177  O   GLY D 265     7017   7365   7281     86    109    260       O
ATOM   3178  H   GLY D 265      75.224 -49.980  81.386  1.00  0.00           H
ATOM   3179  HA2 GLY D 265      72.876 -50.078  81.713  1.00  0.00           H
ATOM   3180  HA3 GLY D 265      72.662 -48.750  80.556  1.00  0.00           H
ATOM   3181  N   ILE D 266      71.620 -50.890  79.437  1.00 46.61           N
ANISOU 3181  N   ILE D 266     5697   6037   5975     99    127    282       N
ATOM   3182  CA  ILE D 266      71.124 -51.928  78.533  1.00 41.60           C
ANISOU 3182  CA  ILE D 266     5050   5401   5356     83    126    291       C
ATOM   3183  C   ILE D 266      70.003 -51.345  77.691  1.00 54.71           C
ANISOU 3183  C   ILE D 266     6707   7056   7026     79    128    298       C
ATOM   3184  O   ILE D 266      69.373 -50.347  78.071  1.00 53.96           O
ANISOU 3184  O   ILE D 266     6618   6957   6928     92    135    301       O
ATOM   3185  CB  ILE D 266      70.609 -53.167  79.292  1.00 41.85           C
ANISOU 3185  CB  ILE D 266     5076   5432   5394     86    135    304       C
ATOM   3186  CG1 ILE D 266      69.385 -52.812  80.147  1.00 40.51           C
ANISOU 3186  CG1 ILE D 266     4909   5258   5227    102    150    317       C
ATOM   3187  CG2 ILE D 266      71.731 -53.798  80.119  1.00 49.69           C
ANISOU 3187  CG2 ILE D 266     6072   6431   6377     89    133    296       C
ATOM   3188  CD1 ILE D 266      68.950 -53.909  81.120  1.00 37.67           C
ANISOU 3188  CD1 ILE D 266     4545   4897   4870    108    160    329       C
ATOM   3189  H   ILE D 266      70.948 -50.307  79.915  1.00  0.00           H
ATOM   3190  HA  ILE D 266      71.935 -52.234  77.873  1.00  0.00           H
ATOM   3191  HB  ILE D 266      70.293 -53.901  78.551  1.00  0.00           H
ATOM   3192 HG12 ILE D 266      68.552 -52.601  79.477  1.00  0.00           H
ATOM   3193 HG13 ILE D 266      69.609 -51.910  80.716  1.00  0.00           H
ATOM   3194 HG21 ILE D 266      72.682 -53.665  79.604  1.00  0.00           H
ATOM   3195 HG22 ILE D 266      71.533 -54.863  80.247  1.00  0.00           H
ATOM   3196 HG23 ILE D 266      71.777 -53.318  81.096  1.00  0.00           H
ATOM   3197 HD11 ILE D 266      67.897 -53.779  81.368  1.00  0.00           H
ATOM   3198 HD12 ILE D 266      69.547 -53.847  82.029  1.00  0.00           H
ATOM   3199 HD13 ILE D 266      69.095 -54.885  80.655  1.00  0.00           H
ATOM   3200  N   PRO D 267      69.728 -51.957  76.531  1.00 54.09           N
ANISOU 3200  N   PRO D 267     6617   6974   6960     62    122    302       N
ATOM   3201  CA  PRO D 267      68.701 -51.405  75.643  1.00 44.70           C
ANISOU 3201  CA  PRO D 267     5423   5779   5780     57    124    309       C
ATOM   3202  C   PRO D 267      67.325 -51.413  76.297  1.00 41.91           C
ANISOU 3202  C   PRO D 267     5068   5421   5434     69    138    325       C
ATOM   3203  O   PRO D 267      66.930 -52.381  76.956  1.00 42.30           O
ANISOU 3203  O   PRO D 267     5114   5470   5489     72    146    336       O
ATOM   3204  CB  PRO D 267      68.746 -52.341  74.430  1.00 43.48           C
ANISOU 3204  CB  PRO D 267     5257   5624   5638     35    115    310       C
ATOM   3205  CG  PRO D 267      70.082 -53.007  74.484  1.00 41.04           C
ANISOU 3205  CG  PRO D 267     4948   5321   5322     28    106    299       C
ATOM   3206  CD  PRO D 267      70.354 -53.162  75.948  1.00 47.86           C
ANISOU 3206  CD  PRO D 267     5820   6188   6177     45    114    300       C
ATOM   3207  HA  PRO D 267      68.969 -50.391  75.345  1.00  0.00           H
ATOM   3208  HB2 PRO D 267      67.949 -53.082  74.492  1.00  0.00           H
ATOM   3209  HB3 PRO D 267      68.652 -51.765  73.508  1.00  0.00           H
ATOM   3210  HG2 PRO D 267      70.844 -52.386  74.013  1.00  0.00           H
ATOM   3211  HG3 PRO D 267      70.038 -53.984  74.002  1.00  0.00           H
ATOM   3212  HD2 PRO D 267      69.895 -54.070  76.338  1.00  0.00           H
ATOM   3213  HD3 PRO D 267      71.427 -53.164  76.138  1.00  0.00           H
ATOM   3214  N   THR D 268      66.568 -50.345  76.047  1.00 39.46           N
ANISOU 3214  N   THR D 268     4761   5107   5125     75    142    328       N
ATOM   3215  CA  THR D 268      65.227 -50.194  76.599  1.00 44.29           C
ANISOU 3215  CA  THR D 268     5372   5712   5742     87    156    344       C
ATOM   3216  C   THR D 268      64.173 -51.002  75.833  1.00 46.79           C
ANISOU 3216  C   THR D 268     5676   6025   6078     75    159    358       C
ATOM   3217  O   THR D 268      62.984 -50.741  76.003  1.00 48.71           O
ANISOU 3217  O   THR D 268     5917   6262   6327     83    169    371       O
ATOM   3218  CB  THR D 268      64.824 -48.710  76.650  1.00 44.38           C
ANISOU 3218  CB  THR D 268     5393   5722   5748     99    160    341       C
ATOM   3219  CG2 THR D 268      65.463 -48.005  77.846  1.00 43.52           C
ANISOU 3219  CG2 THR D 268     5297   5615   5622    117    163    333       C
ATOM   3220  OG1 THR D 268      65.204 -48.053  75.442  1.00 45.88           O
ANISOU 3220  OG1 THR D 268     5583   5912   5938     87    148    331       O
ATOM   3221  H   THR D 268      66.937 -49.614  75.456  1.00  0.00           H
ATOM   3222  HA  THR D 268      65.247 -50.565  77.623  1.00  0.00           H
ATOM   3223  HB  THR D 268      63.740 -48.650  76.751  1.00  0.00           H
ATOM   3224  HG1 THR D 268      65.853 -47.374  75.637  1.00  0.00           H
ATOM   3225 HG21 THR D 268      65.160 -46.958  77.856  1.00  0.00           H
ATOM   3226 HG22 THR D 268      66.548 -48.069  77.766  1.00  0.00           H
ATOM   3227 HG23 THR D 268      65.137 -48.487  78.768  1.00  0.00           H
ATOM   3228  N   ILE D 269      64.572 -51.912  74.945  1.00 55.25           N
ANISOU 3228  N   ILE D 269     6738   7097   7156     57    150    356       N
ATOM   3229  CA  ILE D 269      63.597 -52.719  74.218  1.00 57.37           C
ANISOU 3229  CA  ILE D 269     6995   7362   7442     45    152    370       C
ATOM   3230  C   ILE D 269      62.703 -53.452  75.206  1.00 53.73           C
ANISOU 3230  C   ILE D 269     6530   6898   6986     54    165    386       C
ATOM   3231  O   ILE D 269      63.192 -54.103  76.140  1.00 57.51           O
ANISOU 3231  O   ILE D 269     7011   7380   7459     60    168    385       O
ATOM   3232  CB  ILE D 269      64.304 -53.701  73.270  1.00 47.90           C
ANISOU 3232  CB  ILE D 269     5788   6164   6249     24    140    364       C
ATOM   3233  CG1 ILE D 269      65.247 -52.976  72.316  1.00 46.20           C
ANISOU 3233  CG1 ILE D 269     5576   5952   6027     14    126    348       C
ATOM   3234  CG2 ILE D 269      63.309 -54.516  72.503  1.00 43.41           C
ANISOU 3234  CG2 ILE D 269     5206   5590   5697     11    142    378       C
ATOM   3235  CD1 ILE D 269      66.078 -53.939  71.498  1.00 49.75           C
ANISOU 3235  CD1 ILE D 269     6018   6403   6480     -5    115    342       C
ATOM   3236  H   ILE D 269      65.559 -52.045  74.773  1.00  0.00           H
ATOM   3237  HA  ILE D 269      62.976 -52.052  73.621  1.00  0.00           H
ATOM   3238  HB  ILE D 269      64.900 -54.382  73.877  1.00  0.00           H
ATOM   3239 HG12 ILE D 269      64.656 -52.359  71.639  1.00  0.00           H
ATOM   3240 HG13 ILE D 269      65.912 -52.333  72.893  1.00  0.00           H
ATOM   3241 HG21 ILE D 269      62.644 -55.027  73.199  1.00  0.00           H
ATOM   3242 HG22 ILE D 269      62.725 -53.861  71.856  1.00  0.00           H
ATOM   3243 HG23 ILE D 269      63.835 -55.252  71.895  1.00  0.00           H
ATOM   3244 HD11 ILE D 269      67.000 -54.168  72.033  1.00  0.00           H
ATOM   3245 HD12 ILE D 269      66.318 -53.486  70.537  1.00  0.00           H
ATOM   3246 HD13 ILE D 269      65.514 -54.857  71.336  1.00  0.00           H
ATOM   3247  N   GLY D 270      61.380 -53.333  75.012  1.00 34.10           N
ANISOU 3247  N   GLY D 270     4039   4405   4511     57    174    400       N
ATOM   3248  CA  GLY D 270      60.416 -54.041  75.826  1.00 32.20           C
ANISOU 3248  CA  GLY D 270     3794   4162   4278     65    186    417       C
ATOM   3249  C   GLY D 270      59.947 -53.314  77.074  1.00 54.62           C
ANISOU 3249  C   GLY D 270     6643   7001   7111     87    199    421       C
ATOM   3250  O   GLY D 270      59.004 -53.779  77.722  1.00 67.80           O
ANISOU 3250  O   GLY D 270     8309   8667   8786     95    211    436       O
ATOM   3251  H   GLY D 270      61.046 -52.729  74.275  1.00  0.00           H
ATOM   3252  HA2 GLY D 270      59.542 -54.246  75.209  1.00  0.00           H
ATOM   3253  HA3 GLY D 270      60.854 -54.993  76.128  1.00  0.00           H
ATOM   3254  N   LEU D 271      60.596 -52.217  77.463  1.00 62.56           N
ANISOU 3254  N   LEU D 271     7660   8009   8102     98    197    409       N
ATOM   3255  CA  LEU D 271      60.114 -51.418  78.575  1.00 45.00           C
ANISOU 3255  CA  LEU D 271     5445   5783   5870    119    209    413       C
ATOM   3256  C   LEU D 271      58.739 -50.838  78.236  1.00 42.80           C
ANISOU 3256  C   LEU D 271     5164   5498   5602    123    218    426       C
ATOM   3257  O   LEU D 271      58.387 -50.704  77.057  1.00 49.14           O
ANISOU 3257  O   LEU D 271     5959   6298   6413    110    212    427       O
ATOM   3258  CB  LEU D 271      61.110 -50.297  78.882  1.00 35.34           C
ANISOU 3258  CB  LEU D 271     4234   4562   4629    128    204    396       C
ATOM   3259  CG  LEU D 271      62.339 -50.759  79.656  1.00 38.69           C
ANISOU 3259  CG  LEU D 271     4664   4993   5042    131    200    386       C
ATOM   3260  CD1 LEU D 271      63.213 -49.572  80.145  1.00 37.02           C
ANISOU 3260  CD1 LEU D 271     4467   4785   4814    142    197    371       C
ATOM   3261  CD2 LEU D 271      61.876 -51.657  80.803  1.00 32.15           C
ANISOU 3261  CD2 LEU D 271     3835   4165   4217    140    211    397       C
ATOM   3262  H   LEU D 271      61.436 -51.938  76.977  1.00  0.00           H
ATOM   3263  HA  LEU D 271      60.021 -52.056  79.454  1.00  0.00           H
ATOM   3264  HB2 LEU D 271      61.441 -49.864  77.938  1.00  0.00           H
ATOM   3265  HB3 LEU D 271      60.601 -49.526  79.461  1.00  0.00           H
ATOM   3266  HG  LEU D 271      62.947 -51.365  78.984  1.00  0.00           H
ATOM   3267 HD11 LEU D 271      62.893 -49.272  81.143  1.00  0.00           H
ATOM   3268 HD12 LEU D 271      64.259 -49.879  80.175  1.00  0.00           H
ATOM   3269 HD13 LEU D 271      63.101 -48.732  79.460  1.00  0.00           H
ATOM   3270 HD21 LEU D 271      62.632 -51.664  81.587  1.00  0.00           H
ATOM   3271 HD22 LEU D 271      61.726 -52.671  80.433  1.00  0.00           H
ATOM   3272 HD23 LEU D 271      60.938 -51.276  81.206  1.00  0.00           H
ATOM   3273  N   PRO D 272      57.956 -50.470  79.253  1.00 33.64           N
ANISOU 3273  N   PRO D 272     4009   4335   4440    141    231    435       N
ATOM   3274  CA  PRO D 272      56.706 -49.729  79.005  1.00 26.74           C
ANISOU 3274  CA  PRO D 272     3133   3453   3573    147    240    446       C
ATOM   3275  C   PRO D 272      56.956 -48.469  78.196  1.00 32.25           C
ANISOU 3275  C   PRO D 272     3836   4151   4265    145    233    436       C
ATOM   3276  O   PRO D 272      57.708 -47.590  78.608  1.00 47.42           O
ANISOU 3276  O   PRO D 272     5769   6075   6172    154    230    424       O
ATOM   3277  CB  PRO D 272      56.216 -49.393  80.414  1.00 31.01           C
ANISOU 3277  CB  PRO D 272     3682   3992   4108    169    254    454       C
ATOM   3278  CG  PRO D 272      56.776 -50.490  81.249  1.00 35.80           C
ANISOU 3278  CG  PRO D 272     4287   4603   4712    170    255    453       C
ATOM   3279  CD  PRO D 272      58.118 -50.826  80.672  1.00 31.00           C
ANISOU 3279  CD  PRO D 272     3679   4001   4098    156    240    438       C
ATOM   3280  HA  PRO D 272      55.983 -50.367  78.497  1.00  0.00           H
ATOM   3281  HB2 PRO D 272      56.597 -48.424  80.738  1.00  0.00           H
ATOM   3282  HB3 PRO D 272      55.127 -49.405  80.452  1.00  0.00           H
ATOM   3283  HG2 PRO D 272      56.883 -50.159  82.282  1.00  0.00           H
ATOM   3284  HG3 PRO D 272      56.124 -51.362  81.204  1.00  0.00           H
ATOM   3285  HD2 PRO D 272      58.343 -51.886  80.788  1.00  0.00           H
ATOM   3286  HD3 PRO D 272      58.896 -50.217  81.133  1.00  0.00           H
ATOM   3287  N   GLY D 273      56.286 -48.372  77.047  1.00 43.57           N
ANISOU 3287  N   GLY D 273     5263   5582   5712    133    230    441       N
ATOM   3288  CA  GLY D 273      56.431 -47.235  76.165  1.00 37.80           C
ANISOU 3288  CA  GLY D 273     4536   4849   4977    130    223    433       C
ATOM   3289  C   GLY D 273      57.446 -47.410  75.054  1.00 40.61           C
ANISOU 3289  C   GLY D 273     4889   5210   5332    111    207    419       C
ATOM   3290  O   GLY D 273      57.579 -46.502  74.214  1.00 46.38           O
ANISOU 3290  O   GLY D 273     5622   5940   6060    107    200    411       O
ATOM   3291  H   GLY D 273      55.657 -49.117  76.785  1.00  0.00           H
ATOM   3292  HA2 GLY D 273      55.462 -47.036  75.709  1.00  0.00           H
ATOM   3293  HA3 GLY D 273      56.718 -46.368  76.762  1.00  0.00           H
ATOM   3294  N   TYR D 274      58.186 -48.518  75.031  1.00 33.12           N
ANISOU 3294  N   TYR D 274     3935   4265   4385    101    200    415       N
ATOM   3295  CA  TYR D 274      59.132 -48.743  73.950  1.00 43.03           C
ANISOU 3295  CA  TYR D 274     5187   5524   5640     82    185    402       C
ATOM   3296  C   TYR D 274      58.401 -49.139  72.664  1.00 50.06           C
ANISOU 3296  C   TYR D 274     6065   6410   6545     65    181    410       C
ATOM   3297  O   TYR D 274      57.458 -49.944  72.667  1.00 36.01           O
ANISOU 3297  O   TYR D 274     4276   4627   4779     62    188    425       O
ATOM   3298  CB  TYR D 274      60.155 -49.816  74.318  1.00 40.93           C
ANISOU 3298  CB  TYR D 274     4919   5263   5370     76    179    396       C
ATOM   3299  CG  TYR D 274      61.129 -50.075  73.182  1.00 52.15           C
ANISOU 3299  CG  TYR D 274     6336   6687   6790     57    164    383       C
ATOM   3300  CD1 TYR D 274      62.135 -49.158  72.887  1.00 60.31           C
ANISOU 3300  CD1 TYR D 274     7379   7725   7812     57    154    366       C
ATOM   3301  CD2 TYR D 274      61.057 -51.227  72.412  1.00 49.96           C
ANISOU 3301  CD2 TYR D 274     6047   6409   6526     39    158    388       C
ATOM   3302  CE1 TYR D 274      63.031 -49.376  71.842  1.00 64.07           C
ANISOU 3302  CE1 TYR D 274     7852   8204   8289     39    140    354       C
ATOM   3303  CE2 TYR D 274      61.957 -51.450  71.369  1.00 50.18           C
ANISOU 3303  CE2 TYR D 274     6073   6441   6554     22    144    376       C
ATOM   3304  CZ  TYR D 274      62.937 -50.523  71.092  1.00 55.10           C
ANISOU 3304  CZ  TYR D 274     6703   7066   7164     22    135    359       C
ATOM   3305  OH  TYR D 274      63.826 -50.727  70.059  1.00 52.04           O
ANISOU 3305  OH  TYR D 274     6313   6682   6777      5    121    348       O
ATOM   3306  H   TYR D 274      58.089 -49.203  75.767  1.00  0.00           H
ATOM   3307  HA  TYR D 274      59.666 -47.811  73.766  1.00  0.00           H
ATOM   3308  HB2 TYR D 274      60.713 -49.486  75.194  1.00  0.00           H
ATOM   3309  HB3 TYR D 274      59.631 -50.741  74.557  1.00  0.00           H
ATOM   3310  HD1 TYR D 274      62.222 -48.261  73.480  1.00  0.00           H
ATOM   3311  HD2 TYR D 274      60.294 -51.960  72.622  1.00  0.00           H
ATOM   3312  HE1 TYR D 274      63.795 -48.644  71.622  1.00  0.00           H
ATOM   3313  HE2 TYR D 274      61.884 -52.351  70.779  1.00  0.00           H
ATOM   3314  HH  TYR D 274      63.741 -50.016  69.420  1.00  0.00           H
ATOM   3315  N   SER D 275      58.848 -48.562  71.559  1.00 45.17           N
ANISOU 3315  N   SER D 275     5446   5792   5926     54    170    399       N
ATOM   3316  CA  SER D 275      58.364 -48.920  70.240  1.00 45.63           C
ANISOU 3316  CA  SER D 275     5493   5846   5998     36    164    403       C
ATOM   3317  C   SER D 275      59.552 -49.196  69.337  1.00 55.33           C
ANISOU 3317  C   SER D 275     6721   7080   7224     19    149    388       C
ATOM   3318  O   SER D 275      60.642 -48.653  69.543  1.00 71.02           O
ANISOU 3318  O   SER D 275     8717   9071   9197     22    142    373       O
ATOM   3319  CB  SER D 275      57.506 -47.804  69.648  1.00 38.49           C
ANISOU 3319  CB  SER D 275     4590   4937   5096     39    167    407       C
ATOM   3320  OG  SER D 275      56.308 -47.664  70.388  1.00 41.52           O
ANISOU 3320  OG  SER D 275     4973   5316   5485     53    182    423       O
ATOM   3321  H   SER D 275      59.555 -47.845  71.638  1.00  0.00           H
ATOM   3322  HA  SER D 275      57.761 -49.824  70.318  1.00  0.00           H
ATOM   3323  HB2 SER D 275      58.061 -46.867  69.683  1.00  0.00           H
ATOM   3324  HB3 SER D 275      57.266 -48.043  68.613  1.00  0.00           H
ATOM   3325  HG  SER D 275      55.777 -46.961  70.008  1.00  0.00           H
ATOM   3326  N   ALA D 276      59.354 -50.070  68.358  1.00 46.06           N
ANISOU 3326  N   ALA D 276     5536   5904   6063      1    143    393       N
ATOM   3327  CA  ALA D 276      60.402 -50.269  67.367  1.00 47.37           C
ANISOU 3327  CA  ALA D 276     5700   6072   6227    -16    128    379       C
ATOM   3328  C   ALA D 276      60.556 -48.994  66.539  1.00 38.62           C
ANISOU 3328  C   ALA D 276     4596   4963   5113    -18    121    368       C
ATOM   3329  O   ALA D 276      59.563 -48.351  66.191  1.00 49.80           O
ANISOU 3329  O   ALA D 276     6012   6376   6536    -15    126    376       O
ATOM   3330  CB  ALA D 276      60.079 -51.454  66.467  1.00 46.96           C
ANISOU 3330  CB  ALA D 276     5635   6018   6190    -36    123    386       C
ATOM   3331  H   ALA D 276      58.490 -50.589  68.301  1.00  0.00           H
ATOM   3332  HA  ALA D 276      61.340 -50.467  67.884  1.00  0.00           H
ATOM   3333  HB1 ALA D 276      60.876 -51.583  65.734  1.00  0.00           H
ATOM   3334  HB2 ALA D 276      59.137 -51.271  65.950  1.00  0.00           H
ATOM   3335  HB3 ALA D 276      59.991 -52.357  67.072  1.00  0.00           H
ATOM   3336  N   PRO D 277      61.783 -48.608  66.194  1.00 30.23           N
ANISOU 3336  N   PRO D 277     3540   3906   4041    -23    110    351       N
ATOM   3337  CA  PRO D 277      61.993 -47.270  65.627  1.00 35.44           C
ANISOU 3337  CA  PRO D 277     4207   4567   4693    -22    104    340       C
ATOM   3338  C   PRO D 277      61.595 -47.147  64.171  1.00 47.44           C
ANISOU 3338  C   PRO D 277     5719   6082   6223    -38     97    340       C
ATOM   3339  O   PRO D 277      61.507 -46.019  63.666  1.00 60.00           O
ANISOU 3339  O   PRO D 277     7315   7672   7810    -36     95    334       O
ATOM   3340  CB  PRO D 277      63.498 -47.064  65.792  1.00 46.18           C
ANISOU 3340  CB  PRO D 277     5574   5932   6038    -22     94    322       C
ATOM   3341  CG  PRO D 277      64.059 -48.463  65.683  1.00 37.65           C
ANISOU 3341  CG  PRO D 277     4486   4854   4963    -35     89    322       C
ATOM   3342  CD  PRO D 277      63.022 -49.398  66.261  1.00 28.71           C
ANISOU 3342  CD  PRO D 277     3347   3718   3842    -32    101    340       C
ATOM   3343  HA  PRO D 277      61.454 -46.531  66.220  1.00  0.00           H
ATOM   3344  HB2 PRO D 277      63.893 -46.423  65.004  1.00  0.00           H
[truncated: 863,080 more chars]
